# Supplementary material for: (+)-trans-Chlorido­{2-[(R p)-2-(methyl­sulfan­yl)ferro­cen­yl]-2,5,6,7-tetra­hydro­pyrrolo­[1,2-c]imidazol-3-yl­idene}bis(tri­phenyl­phosphane-κP)palladium(II) hexa­fluorido­phosphate di­chloro­form disolvate
Source: Acta Crystallogr E Crystallogr Commun. 2016 Aug 26;72(Pt 9):1330–4. doi: 10.1107/S2056989016013190 (PMC5120718; doi:10.1107/S2056989016013190)
Supplement: Supplementary file 1 [file e-72-01330-sup1.cif]

##############################################################################
#                                                                            #
# This CIF contains the data in a paper accepted for publication in          #
# Acta Crystallographica Section E. It conforms to the requirements of       #
# Notes for Authors for Acta Crystallographica Section E, and has been       #
# peer reviewed under the auspices of the IUCr Commission on Journals.       #
#                                                                            #
# Full details of the Crystallographic Information File format               #
# are given in the paper "The Crystallographic Information File (CIF):       #
# a New Standard Archive File for Crystallography" by S. R. Hall, F. H.      #
# Allen and I. D. Brown [Acta Cryst. (1991), A47, 655-685].                  #
#                                                                            #
# The current version of the core CIF dictionary is obtainable from          #
# ftp://ftp.iucr.org/pub/cif_core.dic.                                       #
#                                                                            #
# Software is freely available for graphical display of the structure(s)     #
# in this CIF. For information consult the CIF software page                 #
# http://www.iucr.org/resources/cif/software.                                #
#                                                                            #
# This file may be used for bona fide research purposes within the           #
# scientific community so long as proper attribution is given to the journal # 
# article from which it was obtained.                                        #
#                                                                            #
##############################################################################
data_I
_audit_creation_method     'SHELXL-2014/7'
_journal_date_recd_electronic     2016-08-03
_journal_date_accepted     2016-08-16
_journal_name_full     'Acta Crystallographica, Section E'
_journal_year     2016
_journal_volume     72
_journal_issue      9
_journal_page_first     1330
_journal_page_last     1334
_journal_paper_category     GM
_journal_paper_doi     10.1107/S2056989016013190
_journal_coeditor_code     HB7606
_publ_contact_author_name     'Alan J. Lough'
_publ_contact_author_address
;
Department of Chemistry, University of Toronto, 80 St George St.
Toronto, ON, Canada M5S 3H6
;
_publ_contact_author_email
;
;
_publ_contact_author_fax     ?
_publ_contact_author_phone     ?
_publ_section_title
;\
(+)-<i>trans</i>-Chlorido{2-[(<i>R</i>~p~)-2-(methylsulfanyl)ferrocenyl]-2,5,6,\
7-tetrahydropyrrolo[1,2-<i>c</i>]imidazol-3-ylidene}bis(triphenylphosphane-\
\k<i>P</i>)palladium(II) hexafluoridophosphate dichloroform disolvate
;
loop_
    _publ_author_name
    _publ_author_footnote
    _publ_author_address
    'Wilson-Konderka, Cody' .
;
Department of Chemistry, Brock University, 1812 Sir Isaac Brock Way,
St Catharines, ON, Canada L2S 3A1
;
    'Lough, Alan J.' .
;
Department of Chemistry, University of Toronto, 80 St George St.
Toronto, ON, Canada M5S 3H6
;
    'Metallinos, Costa' .
;
Department of Chemistry, Brock University, 1812 Sir Isaac Brock Way,
St Catharines, ON, Canada L2S 3A1
;
_publ_section_synopsis
;
A solvated palladium(II) complex bearing a planar chiral ferrocenyl
pyrroloimidazolylidene (NHC) ligand, synthesized by oxidative addition of a
chloroimidazolium salt to Pd(PPh~3~)~4,~ features a pendant thioether group
that is not involved in coordination to Pd.
;
_database_code_depnum_ccdc_archive     'CCDC 1499404'
_chemical_name_systematic
;\
(+)-<i>trans</i>-Chlorido{2-[(<i>R</i>~p~)-2-(methylsulfanyl)ferrocenyl]-2,5,6,\
7-tetrahydropyrrolo[1,2-<i>c</i>]imidazol-3-ylidene}bis(triphenylphosphane-\
\k<i>P</i>)palladium(II) hexafluoridophosphate dichloroform disolvate
;
_chemical_name_common     ?
_chemical_formula_moiety     'C53 H48 Cl Fe N2 P2 Pd S +, F6 P -, 2(C H Cl3)'
_chemical_formula_sum     'C55 H50 Cl7 F6 Fe N2 P3 Pd S'
_chemical_formula_iupac
                 '[Fe Pd (C5 H5) (C12 H13 N2 S) Cl (C18 H15 P)2] P F6, 2C H Cl3'
_chemical_formula_weight     1388.34
_chemical_melting_point     ?
_shelx_space_group_comment
;
The symmetry employed for this shelxl refinement is uniquely defined
by the following loop, which should always be used as a source of
symmetry information in preference to the above space-group names.
They are only intended as comments.
;
_space_group_crystal_system     orthorhombic
_space_group_name_H-M_alt     'P 21 21 21'
_space_group_name_Hall     'P 2ac 2ab'
loop_
    _space_group_symop_operation_xyz
    'x, y, z'
    '-x+1/2, -y, z+1/2'
    '-x, y+1/2, -z+1/2'
    'x+1/2, -y+1/2, -z'
_cell_length_a     11.2517(5)
_cell_length_b     16.4240(10)
_cell_length_c     31.1181(18)
_cell_angle_alpha     90
_cell_angle_beta     90
_cell_angle_gamma     90
_cell_volume     5750.6(5)
_cell_formula_units_Z     4
_cell_measurement_reflns_used     5526
_cell_measurement_theta_min     2.48
_cell_measurement_theta_max     24.35
_cell_measurement_temperature     147(2)
_exptl_crystal_description     plate
_exptl_crystal_colour     orange
_exptl_crystal_size_max     0.300
_exptl_crystal_size_mid     0.190
_exptl_crystal_size_min     0.090
_exptl_crystal_density_diffrn     1.604
_exptl_crystal_density_meas     ?
_exptl_crystal_density_method     ?
_exptl_crystal_F_000     2800
_exptl_absorpt_coefficient_mu     1.069
_exptl_absorpt_correction_type     multi-scan
_exptl_absorpt_process_details
;
(SADABS; Bruker, 2014)
;
_shelx_estimated_absorpt_T_min     0.740
_shelx_estimated_absorpt_T_max     0.910
_exptl_absorpt_correction_T_min     0.6626
_exptl_absorpt_correction_T_max     0.7456
_diffrn_ambient_temperature     147(2)
_diffrn_radiation_type     MoK\a
_diffrn_radiation_wavelength     0.71073
_diffrn_measurement_device_type     'Bruker Kappa APEX DUO CCD'
_diffrn_measurement_method     '\f and \w scans'
_diffrn_detector_area_resol_mean     ?
_diffrn_reflns_number     30535
_diffrn_reflns_av_R_equivalents     0.0578
_diffrn_reflns_theta_min     1.402
_diffrn_reflns_theta_max     27.515
_diffrn_reflns_theta_full     25.242
_diffrn_measured_fraction_theta_max     0.995
_diffrn_measured_fraction_theta_full     0.997
_diffrn_reflns_limit_h_min     -10
_diffrn_reflns_limit_h_max     14
_diffrn_reflns_limit_k_min     -21
_diffrn_reflns_limit_k_max     20
_diffrn_reflns_limit_l_min     -40
_diffrn_reflns_limit_l_max     40
_refine_special_details     ?
_reflns_number_total     13109
_reflns_number_gt     10246
_reflns_threshold_expression     'I > 2\s(I)'
_refine_ls_structure_factor_coef     Fsqd
_refine_ls_matrix_type     full
_refine_ls_R_factor_all     0.0697
_refine_ls_R_factor_gt     0.0444
_refine_ls_wR_factor_gt     0.0670
_refine_ls_wR_factor_ref     0.0745
_refine_ls_goodness_of_fit_ref     0.980
_refine_ls_restrained_S_all     0.980
_refine_ls_number_reflns     13109
_refine_ls_number_parameters     691
_refine_ls_number_restraints     0
_refine_ls_hydrogen_treatment     constr
_refine_ls_weighting_scheme     calc
_refine_ls_weighting_details
                      'w=1/[\s^2^(Fo^2^)+(0.0201P)^2^] where P=(Fo^2^+2Fc^2^)/3'
_atom_sites_solution_hydrogens     geom
_atom_sites_solution_primary     ?
_atom_sites_solution_secondary     ?
_refine_ls_shift/su_max     0.001
_refine_ls_shift/su_mean     0.000
_refine_diff_density_max     0.525
_refine_diff_density_min     -0.605
_refine_ls_extinction_method     none
_refine_ls_extinction_coef     .
_refine_ls_abs_structure_details
;
Flack <i>x</i> determined using 3648 quotients [(I+)-(I-)]/[(I+)+(I-)]
(Parsons <i>et al.</i>,  2013)
;
_refine_ls_abs_structure_Flack     -0.011(13)
loop_
    _atom_type_symbol
    _atom_type_description
    _atom_type_scat_dispersion_real
    _atom_type_scat_dispersion_imag
    _atom_type_scat_source
    'C' 'C' 0.0033 0.0016
                         'International Tables Vol C Tables 4.2.6.8 and 6.1.1.4'
    'H' 'H' 0.0000 0.0000
                         'International Tables Vol C Tables 4.2.6.8 and 6.1.1.4'
    'N' 'N' 0.0061 0.0033
                         'International Tables Vol C Tables 4.2.6.8 and 6.1.1.4'
    'F' 'F' 0.0171 0.0103
                         'International Tables Vol C Tables 4.2.6.8 and 6.1.1.4'
    'P' 'P' 0.1023 0.0942
                         'International Tables Vol C Tables 4.2.6.8 and 6.1.1.4'
    'S' 'S' 0.1246 0.1234
                         'International Tables Vol C Tables 4.2.6.8 and 6.1.1.4'
    'Cl' 'Cl' 0.1484 0.1585
                         'International Tables Vol C Tables 4.2.6.8 and 6.1.1.4'
    'Fe' 'Fe' 0.3463 0.8444
                         'International Tables Vol C Tables 4.2.6.8 and 6.1.1.4'
    'Pd' 'Pd' -0.9988 1.0072
                         'International Tables Vol C Tables 4.2.6.8 and 6.1.1.4'
_computing_data_collection
;
APEX2 (Bruker, 2014)
;
_computing_cell_refinement
;
APEX2 (Bruker, 2014)
;
_computing_data_reduction
;
SAINT (Bruker, 2014)
;
_computing_structure_solution
;
SHELXT (Sheldrick, 2015a)
;
_computing_structure_refinement
;
SHELXL2014 (Sheldrick, 2015b)
;
_computing_molecular_graphics
;
PLATON (Spek, 2009)
;
_computing_publication_material
;
SHELXTL (Sheldrick, 2008)
;
loop_
    _atom_site_type_symbol
    _atom_site_label
    _atom_site_fract_x
    _atom_site_fract_y
    _atom_site_fract_z
    _atom_site_U_iso_or_equiv
    _atom_site_adp_type
    _atom_site_calc_flag
    _atom_site_occupancy
    _atom_site_disorder_assembly
    _atom_site_disorder_group
    Pd Pd1 0.33330(3) 0.96585(3) 0.41241(2) 0.01254(9) Uani d 1 . .
    Fe Fe1 0.27891(7) 0.73959(5) 0.30082(3) 0.01854(19) Uani d 1 . .
    Cl Cl1 0.49228(11) 0.95869(9) 0.46005(4) 0.0200(3) Uani d 1 . .
    S S1 0.00261(13) 0.73694(10) 0.34952(5) 0.0287(4) Uani d 1 . .
    P P1 0.19986(12) 0.91810(10) 0.46437(5) 0.0162(3) Uani d 1 . .
    P P2 0.46163(11) 1.02430(9) 0.36165(4) 0.0139(3) Uani d 1 . .
    N N1 0.1746(4) 0.8971(3) 0.34336(13) 0.0138(9) Uani d 1 . .
    N N2 0.1299(3) 1.0203(3) 0.35635(13) 0.0132(10) Uani d 1 . .
    C C1 0.2043(4) 0.9615(3) 0.36879(15) 0.0118(11) Uani d 1 . .
    C C2 0.1067(5) 1.1032(3) 0.37085(19) 0.0197(13) Uani d 0.77(4) A 1
    H H2A 0.1812 1.1351 0.3731 0.024 Uiso calc 0.77(4) A 1
    H H2B 0.0658 1.1036 0.3990 0.024 Uiso calc 0.77(4) A 1
    C C3 0.0267(16) 1.1362(6) 0.3354(5) 0.034(4) Uani d 0.77(4) A 1
    H H3A 0.0733 1.1701 0.3152 0.041 Uiso calc 0.77(4) A 1
    H H3B -0.0374 1.1701 0.3478 0.041 Uiso calc 0.77(4) A 1
    C C4 -0.0263(5) 1.0630(4) 0.3119(2) 0.0287(16) Uani d 0.77(4) A 1
    H H4A -0.1084 1.0518 0.3217 0.034 Uiso calc 0.77(4) A 1
    H H4B -0.0268 1.0716 0.2804 0.034 Uiso calc 0.77(4) A 1
    C C2A 0.1067(5) 1.1032(3) 0.37085(19) 0.0197(13) Uani d 0.23(4) A 2
    H H2AA 0.1715 1.1405 0.3620 0.024 Uiso calc 0.23(4) A 2
    H H2AB 0.0980 1.1054 0.4025 0.024 Uiso calc 0.23(4) A 2
    C C3A -0.011(3) 1.125(2) 0.3482(13) 0.020(9) Uiso d 0.23(4) A 2
    H H3AA -0.0786 1.1220 0.3686 0.023 Uiso calc 0.23(4) A 2
    H H3AB -0.0077 1.1813 0.3363 0.023 Uiso calc 0.23(4) A 2
    C C4A -0.0263(5) 1.0630(4) 0.3119(2) 0.0287(16) Uani d 0.23(4) A 2
    H H4AA -0.1095 1.0434 0.3103 0.034 Uiso calc 0.23(4) A 2
    H H4AB -0.0037 1.0867 0.2838 0.034 Uiso calc 0.23(4) A 2
    C C5 0.0553(5) 0.9959(3) 0.32403(18) 0.0168(13) Uani d 1 . .
    C C6 0.0827(5) 0.9181(4) 0.31496(18) 0.0181(13) Uani d 1 . .
    H H6A 0.0472 0.8844 0.2937 0.022 Uiso calc 1 . .
    C C7 0.1584(5) 0.7435(3) 0.35010(16) 0.0176(12) Uani d 1 . .
    C C8 0.2245(5) 0.8181(3) 0.34678(17) 0.0151(12) Uani d 1 . .
    C C9 0.3460(5) 0.7996(3) 0.35239(17) 0.0189(13) Uani d 1 . .
    H H9A 0.4129 0.8396 0.3518 0.023 Uiso calc 1 . .
    C C10 0.3571(5) 0.7146(3) 0.35824(18) 0.0211(14) Uani d 1 . .
    H H10A 0.4333 0.6843 0.3623 0.025 Uiso calc 1 . .
    C C11 0.2422(5) 0.6793(4) 0.35640(18) 0.0222(13) Uani d 1 . .
    H H11A 0.2231 0.6201 0.3592 0.027 Uiso calc 1 . .
    C C12 0.1885(6) 0.7210(4) 0.24507(18) 0.0298(15) Uani d 1 . .
    H H12A 0.1001 0.7180 0.2422 0.036 Uiso calc 1 . .
    C C13 0.2576(6) 0.7922(4) 0.24119(19) 0.0294(16) Uani d 1 . .
    H H13A 0.2271 0.8483 0.2353 0.035 Uiso calc 1 . .
    C C14 0.3781(6) 0.7700(4) 0.24738(19) 0.0319(16) Uani d 1 . .
    H H14A 0.4480 0.8077 0.2468 0.038 Uiso calc 1 . .
    C C15 0.3817(6) 0.6846(4) 0.25522(19) 0.0298(16) Uani d 1 . .
    H H15A 0.4549 0.6517 0.2608 0.036 Uiso calc 1 . .
    C C16 0.2648(5) 0.6545(4) 0.25400(18) 0.0258(15) Uani d 1 . .
    H H16A 0.2402 0.5964 0.2579 0.031 Uiso calc 1 . .
    C C17 -0.0134(6) 0.6283(4) 0.3475(3) 0.055(2) Uani d 1 . .
    H H17A -0.0972 0.6144 0.3431 0.082 Uiso calc 1 . .
    H H17B 0.0143 0.6046 0.3746 0.082 Uiso calc 1 . .
    H H17C 0.0341 0.6066 0.3237 0.082 Uiso calc 1 . .
    C C18 0.1928(5) 0.8077(3) 0.46366(17) 0.0187(13) Uani d 1 . .
    C C19 0.0873(5) 0.7635(4) 0.46357(19) 0.0259(14) Uani d 1 . .
    H H19A 0.0135 0.7914 0.4621 0.031 Uiso calc 1 . .
    C C20 0.0886(6) 0.6799(4) 0.4656(2) 0.0335(17) Uani d 1 . .
    H H20A 0.0163 0.6501 0.4649 0.040 Uiso calc 1 . .
    C C21 0.1954(6) 0.6397(4) 0.4685(2) 0.0344(17) Uani d 1 . .
    H H21A 0.1966 0.5820 0.4703 0.041 Uiso calc 1 . .
    C C22 0.3009(5) 0.6824(4) 0.4687(2) 0.0301(16) Uani d 1 . .
    H H22A 0.3742 0.6541 0.4710 0.036 Uiso calc 1 . .
    C C23 0.3002(5) 0.7663(4) 0.46567(19) 0.0260(14) Uani d 1 . .
    H H23A 0.3730 0.7956 0.4649 0.031 Uiso calc 1 . .
    C C24 0.2339(5) 0.9427(3) 0.52001(17) 0.0185(13) Uani d 1 . .
    C C25 0.1877(5) 0.8926(4) 0.55286(19) 0.0293(15) Uani d 1 . .
    H H25A 0.1502 0.8425 0.5458 0.035 Uiso calc 1 . .
    C C26 0.1973(6) 0.9165(5) 0.5950(2) 0.0417(18) Uani d 1 . .
    H H26A 0.1645 0.8833 0.6170 0.050 Uiso calc 1 . .
    C C27 0.2541(6) 0.9886(4) 0.6059(2) 0.0377(18) Uani d 1 . .
    H H27A 0.2600 1.0046 0.6352 0.045 Uiso calc 1 . .
    C C28 0.3021(5) 1.0369(4) 0.57395(18) 0.0283(14) Uani d 1 . .
    H H28A 0.3430 1.0855 0.5813 0.034 Uiso calc 1 . .
    C C29 0.2906(5) 1.0145(4) 0.53135(19) 0.0236(14) Uani d 1 . .
    H H29A 0.3221 1.0487 0.5095 0.028 Uiso calc 1 . .
    C C30 0.0494(4) 0.9583(4) 0.45903(16) 0.0170(12) Uani d 1 . .
    C C31 0.0073(5) 1.0170(4) 0.48745(18) 0.0243(14) Uani d 1 . .
    H H31A 0.0556 1.0338 0.5109 0.029 Uiso calc 1 . .
    C C32 -0.1039(5) 1.0510(4) 0.4820(2) 0.0292(16) Uani d 1 . .
    H H32A -0.1317 1.0907 0.5018 0.035 Uiso calc 1 . .
    C C33 -0.1751(5) 1.0276(4) 0.44788(19) 0.0293(14) Uani d 1 . .
    H H33A -0.2513 1.0513 0.4440 0.035 Uiso calc 1 . .
    C C34 -0.1343(5) 0.9697(4) 0.41967(19) 0.0321(15) Uani d 1 . .
    H H34A -0.1825 0.9536 0.3961 0.039 Uiso calc 1 . .
    C C35 -0.0237(5) 0.9346(4) 0.42521(18) 0.0222(14) Uani d 1 . .
    H H35A 0.0026 0.8939 0.4057 0.027 Uiso calc 1 . .
    C C36 0.3880(5) 1.0678(4) 0.31492(17) 0.0168(13) Uani d 1 . .
    C C37 0.3671(4) 1.1508(4) 0.31238(18) 0.0227(14) Uani d 1 . .
    H H37A 0.3964 1.1858 0.3342 0.027 Uiso calc 1 . .
    C C38 0.3035(5) 1.1832(4) 0.2782(2) 0.0351(17) Uani d 1 . .
    H H38A 0.2898 1.2402 0.2767 0.042 Uiso calc 1 . .
    C C39 0.2600(6) 1.1325(5) 0.2462(2) 0.0364(17) Uani d 1 . .
    H H39A 0.2165 1.1546 0.2228 0.044 Uiso calc 1 . .
    C C40 0.2805(5) 1.0496(4) 0.24870(19) 0.0304(16) Uani d 1 . .
    H H40A 0.2516 1.0146 0.2267 0.036 Uiso calc 1 . .
    C C41 0.3427(5) 1.0176(4) 0.28306(17) 0.0245(14) Uani d 1 . .
    H H41A 0.3546 0.9604 0.2849 0.029 Uiso calc 1 . .
    C C42 0.5453(5) 1.1094(3) 0.38305(17) 0.0159(12) Uani d 1 . .
    C C43 0.5069(5) 1.1491(4) 0.41998(18) 0.0227(14) Uani d 1 . .
    H H43A 0.4395 1.1294 0.4351 0.027 Uiso calc 1 . .
    C C44 0.5664(5) 1.2172(4) 0.4348(2) 0.0304(16) Uani d 1 . .
    H H44A 0.5390 1.2442 0.4599 0.036 Uiso calc 1 . .
    C C45 0.6653(5) 1.2462(4) 0.4134(2) 0.0314(14) Uani d 1 . .
    H H45A 0.7071 1.2922 0.4241 0.038 Uiso calc 1 . .
    C C46 0.7027(5) 1.2079(4) 0.3764(2) 0.0304(16) Uani d 1 . .
    H H46A 0.7700 1.2280 0.3614 0.036 Uiso calc 1 . .
    C C47 0.6437(5) 1.1410(4) 0.36124(18) 0.0220(14) Uani d 1 . .
    H H47A 0.6699 1.1156 0.3355 0.026 Uiso calc 1 . .
    C C48 0.5722(4) 0.9546(4) 0.33932(17) 0.0181(13) Uani d 1 . .
    C C49 0.6155(5) 0.9647(4) 0.29755(18) 0.0257(13) Uani d 1 . .
    H H49A 0.5863 1.0077 0.2801 0.031 Uiso calc 1 . .
    C C50 0.7003(5) 0.9124(4) 0.2818(2) 0.0320(16) Uani d 1 . .
    H H50A 0.7295 0.9196 0.2534 0.038 Uiso calc 1 . .
    C C51 0.7431(5) 0.8503(4) 0.3064(2) 0.0285(15) Uani d 1 . .
    H H51A 0.8021 0.8148 0.2952 0.034 Uiso calc 1 . .
    C C52 0.7008(5) 0.8388(4) 0.3479(2) 0.0259(15) Uani d 1 . .
    H H52A 0.7301 0.7953 0.3650 0.031 Uiso calc 1 . .
    C C53 0.6160(5) 0.8908(4) 0.36398(19) 0.0223(14) Uani d 1 . .
    H H53A 0.5870 0.8829 0.3923 0.027 Uiso calc 1 . .
    P P3 0.04207(14) 0.39566(10) 0.31838(5) 0.0232(4) Uani d 1 . .
    F F1 -0.0651(3) 0.4502(2) 0.30243(13) 0.0439(10) Uani d 1 . .
    F F2 -0.0473(3) 0.3301(2) 0.33670(13) 0.0457(11) Uani d 1 . .
    F F3 0.0451(3) 0.3494(2) 0.27321(12) 0.0430(10) Uani d 1 . .
    F F4 0.1341(3) 0.4618(3) 0.30074(12) 0.0460(10) Uani d 1 . .
    F F5 0.0423(3) 0.4412(2) 0.36370(11) 0.0403(10) Uani d 1 . .
    F F6 0.1518(3) 0.3408(2) 0.33421(12) 0.0435(10) Uani d 1 . .
    Cl Cl2 0.4768(3) 0.35412(15) 0.35456(11) 0.1039(10) Uani d 1 . .
    Cl Cl3 0.3769(2) 0.48557(18) 0.40295(7) 0.0862(8) Uani d 1 . .
    Cl Cl4 0.4627(2) 0.51171(13) 0.31834(6) 0.0663(6) Uani d 1 . .
    C C54 0.3937(6) 0.4421(4) 0.3519(2) 0.0364(17) Uani d 1 . .
    H H54A 0.3133 0.4289 0.3401 0.044 Uiso calc 1 . .
    Cl Cl5 0.23776(16) 0.25871(15) 0.45352(8) 0.0708(7) Uani d 1 . .
    Cl Cl6 -0.01617(14) 0.25246(11) 0.44399(6) 0.0420(4) Uani d 1 . .
    Cl Cl7 0.09639(14) 0.40164(10) 0.47042(5) 0.0331(4) Uani d 1 . .
    C C55 0.1110(5) 0.3136(4) 0.4386(2) 0.0331(16) Uani d 1 . .
    H H55A 0.1190 0.3303 0.4078 0.040 Uiso calc 1 . .
loop_
    _atom_site_aniso_label
    _atom_site_aniso_U_11
    _atom_site_aniso_U_22
    _atom_site_aniso_U_33
    _atom_site_aniso_U_12
    _atom_site_aniso_U_13
    _atom_site_aniso_U_23
    Pd1 0.01091(19) 0.0142(2) 0.01251(18) -0.00038(19) -0.00128(17) 0.00038(18)
    Fe1 0.0189(4) 0.0177(5) 0.0190(4) 0.0020(4) -0.0011(3) -0.0042(4)
    Cl1 0.0177(7) 0.0258(8) 0.0165(6) 0.0011(7) -0.0054(5) 0.0020(6)
    S1 0.0185(8) 0.0246(9) 0.0429(10) -0.0025(7) 0.0030(7) -0.0020(8)
    P1 0.0159(8) 0.0190(9) 0.0138(7) -0.0016(6) 0.0015(6) 0.0000(6)
    P2 0.0132(7) 0.0133(8) 0.0151(7) 0.0003(6) -0.0004(5) 0.0003(6)
    N1 0.011(2) 0.014(2) 0.017(2) 0.004(2) -0.004(2) -0.0015(18)
    N2 0.015(2) 0.010(3) 0.014(2) 0.0006(19) -0.0003(17) -0.0033(19)
    C1 0.015(3) 0.007(3) 0.013(2) -0.001(2) 0.0049(19) -0.003(2)
    C2 0.022(3) 0.010(3) 0.028(3) 0.001(3) 0.000(3) -0.004(2)
    C3 0.042(8) 0.023(6) 0.038(7) 0.008(5) -0.012(6) 0.005(5)
    C4 0.024(3) 0.024(4) 0.038(4) 0.008(3) -0.010(3) 0.004(3)
    C2A 0.022(3) 0.010(3) 0.028(3) 0.001(3) 0.000(3) -0.004(2)
    C4A 0.024(3) 0.024(4) 0.038(4) 0.008(3) -0.010(3) 0.004(3)
    C5 0.014(3) 0.019(3) 0.017(3) -0.001(2) -0.003(2) -0.001(2)
    C6 0.015(3) 0.021(3) 0.018(3) -0.004(3) -0.004(2) 0.002(3)
    C7 0.017(3) 0.016(3) 0.021(3) 0.000(3) -0.002(2) -0.002(2)
    C8 0.014(3) 0.014(3) 0.017(3) 0.005(2) -0.003(2) -0.005(2)
    C9 0.020(3) 0.017(3) 0.021(3) 0.000(3) -0.004(3) -0.003(2)
    C10 0.015(3) 0.020(3) 0.028(3) 0.005(2) -0.002(2) -0.002(3)
    C11 0.027(3) 0.015(3) 0.024(3) 0.003(3) -0.001(3) 0.001(2)
    C12 0.035(4) 0.037(4) 0.018(3) 0.004(3) -0.009(3) -0.009(3)
    C13 0.044(4) 0.026(4) 0.018(3) 0.003(3) 0.003(3) 0.000(3)
    C14 0.032(4) 0.038(4) 0.025(4) 0.003(3) 0.013(3) 0.001(3)
    C15 0.034(4) 0.031(4) 0.025(4) 0.015(3) 0.005(3) -0.003(3)
    C16 0.031(4) 0.024(4) 0.022(3) 0.006(3) 0.001(3) -0.012(3)
    C17 0.032(4) 0.028(4) 0.105(7) -0.013(3) 0.001(4) 0.006(4)
    C18 0.026(4) 0.017(3) 0.013(3) -0.002(3) 0.004(2) 0.001(2)
    C19 0.023(3) 0.030(4) 0.025(3) -0.004(3) 0.007(3) 0.005(3)
    C20 0.041(4) 0.027(4) 0.032(4) -0.013(3) 0.010(3) 0.008(3)
    C21 0.051(5) 0.014(4) 0.038(4) -0.006(3) 0.004(3) 0.004(3)
    C22 0.030(4) 0.026(4) 0.034(4) 0.007(3) 0.003(3) 0.002(3)
    C23 0.025(3) 0.022(4) 0.030(3) 0.000(3) 0.000(3) 0.004(3)
    C24 0.013(3) 0.023(4) 0.019(3) 0.000(2) 0.001(2) 0.000(2)
    C25 0.034(4) 0.033(4) 0.021(3) -0.006(3) -0.002(3) -0.001(3)
    C26 0.052(5) 0.055(5) 0.018(4) -0.010(4) -0.001(3) 0.004(3)
    C27 0.039(4) 0.055(5) 0.019(3) 0.009(3) -0.008(3) -0.009(3)
    C28 0.024(3) 0.031(4) 0.029(3) 0.004(3) -0.008(2) -0.011(3)
    C29 0.018(3) 0.027(4) 0.026(3) 0.001(3) 0.002(2) -0.001(3)
    C30 0.014(3) 0.020(3) 0.017(3) -0.001(3) 0.002(2) 0.004(3)
    C31 0.018(3) 0.033(4) 0.022(3) -0.002(3) -0.004(2) -0.002(3)
    C32 0.023(3) 0.035(4) 0.030(4) 0.011(3) 0.007(3) 0.001(3)
    C33 0.012(3) 0.039(4) 0.037(3) 0.003(3) 0.003(3) 0.009(3)
    C34 0.019(3) 0.047(4) 0.031(4) -0.006(3) -0.006(2) 0.004(4)
    C35 0.016(3) 0.026(4) 0.025(3) -0.006(3) 0.008(2) -0.001(3)
    C36 0.013(3) 0.023(4) 0.014(3) -0.001(2) 0.002(2) 0.001(2)
    C37 0.018(3) 0.028(4) 0.022(3) 0.001(3) -0.003(2) 0.004(3)
    C38 0.034(4) 0.036(4) 0.036(4) 0.009(3) 0.000(3) 0.014(3)
    C39 0.030(4) 0.052(5) 0.027(4) 0.003(3) -0.009(3) 0.010(3)
    C40 0.032(4) 0.040(5) 0.019(3) -0.005(3) -0.006(3) -0.001(3)
    C41 0.023(3) 0.029(4) 0.021(3) -0.004(3) -0.001(3) 0.003(3)
    C42 0.015(3) 0.011(3) 0.021(3) 0.000(2) -0.007(2) 0.000(2)
    C43 0.028(3) 0.020(3) 0.020(3) -0.002(3) -0.001(3) 0.002(3)
    C44 0.040(4) 0.025(4) 0.026(4) 0.002(3) -0.004(3) -0.006(3)
    C45 0.031(3) 0.022(3) 0.042(4) -0.009(3) -0.018(4) -0.001(3)
    C46 0.018(3) 0.026(4) 0.047(4) -0.008(3) -0.002(3) 0.009(3)
    C47 0.018(3) 0.026(4) 0.022(3) -0.005(3) -0.001(3) 0.002(3)
    C48 0.013(3) 0.017(3) 0.024(3) -0.003(2) 0.001(2) -0.002(3)
    C49 0.027(3) 0.024(3) 0.026(3) 0.001(3) 0.008(2) 0.005(3)
    C50 0.026(4) 0.041(4) 0.029(4) 0.004(3) 0.010(3) -0.004(3)
    C51 0.022(3) 0.029(4) 0.035(4) 0.003(3) 0.003(3) -0.014(3)
    C52 0.018(3) 0.024(4) 0.036(4) 0.007(3) -0.004(3) -0.006(3)
    C53 0.017(3) 0.029(4) 0.021(3) -0.005(3) -0.004(2) 0.001(3)
    P3 0.0225(8) 0.0243(10) 0.0228(8) 0.0017(7) -0.0005(7) -0.0012(7)
    F1 0.035(2) 0.039(3) 0.057(3) 0.0086(18) -0.0135(19) 0.004(2)
    F2 0.044(2) 0.032(2) 0.061(3) -0.0056(19) 0.012(2) 0.009(2)
    F3 0.056(3) 0.045(3) 0.028(2) 0.000(2) -0.0096(18) -0.0111(19)
    F4 0.041(2) 0.047(3) 0.050(2) -0.013(2) 0.0207(18) -0.002(2)
    F5 0.055(2) 0.039(3) 0.027(2) 0.0074(19) 0.0021(18) -0.0083(17)
    F6 0.038(2) 0.046(3) 0.046(2) 0.019(2) -0.0145(19) -0.011(2)
    Cl2 0.114(2) 0.0344(14) 0.163(3) 0.0246(14) -0.023(2) 0.0040(17)
    Cl3 0.0986(18) 0.119(2) 0.0407(13) 0.0073(16) 0.0180(11) -0.0052(13)
    Cl4 0.0958(16) 0.0643(16) 0.0387(11) -0.0165(13) -0.0048(11) 0.0144(10)
    C54 0.033(4) 0.032(4) 0.044(4) 0.002(3) -0.007(3) -0.001(3)
    Cl5 0.0399(11) 0.0659(16) 0.107(2) 0.0233(11) -0.0198(12) -0.0372(14)
    Cl6 0.0407(10) 0.0397(11) 0.0455(11) -0.0087(9) -0.0010(8) -0.0128(9)
    Cl7 0.0367(9) 0.0280(10) 0.0346(10) -0.0003(8) -0.0027(8) -0.0059(7)
    C55 0.034(4) 0.041(4) 0.025(4) 0.000(3) 0.001(3) -0.010(3)
_geom_special_details
;
All e.s.d.'s (except the e.s.d. in the dihedral angle between two l.s. planes)
are estimated using the full covariance matrix. The cell e.s.d.'s are taken
into account individually in the estimation of e.s.d.'s in distances, angles
and torsion angles; correlations between e.s.d.'s in cell parameters are only
used when they are defined by crystal symmetry. An approximate (isotropic)
treatment of cell e.s.d.'s is used for estimating e.s.d.'s involving l.s.
planes.
;
loop_
    _geom_bond_atom_site_label_1
    _geom_bond_atom_site_label_2
    _geom_bond_site_symmetry_2
    _geom_bond_distance
    _geom_bond_publ_flag
    Pd1 C1 . 1.988(5) y
    Pd1 Cl1 . 2.3261(13) y
    Pd1 P1 . 2.3416(15) y
    Pd1 P2 . 2.3454(14) y
    Fe1 C8 . 2.020(5) ?
    Fe1 C16 . 2.025(6) ?
    Fe1 C9 . 2.029(5) ?
    Fe1 C10 . 2.033(6) ?
    Fe1 C12 . 2.034(6) ?
    Fe1 C11 . 2.035(6) ?
    Fe1 C15 . 2.041(6) ?
    Fe1 C7 . 2.048(5) ?
    Fe1 C13 . 2.061(6) ?
    Fe1 C14 . 2.064(6) ?
    S1 C7 . 1.757(6) ?
    S1 C17 . 1.795(7) ?
    P1 C18 . 1.814(6) ?
    P1 C24 . 1.819(6) ?
    P1 C30 . 1.825(5) ?
    P2 C42 . 1.813(5) ?
    P2 C36 . 1.819(6) ?
    P2 C48 . 1.828(6) ?
    N1 C1 . 1.362(6) ?
    N1 C6 . 1.403(6) ?
    N1 C8 . 1.419(6) ?
    N2 C1 . 1.335(6) ?
    N2 C5 . 1.369(6) ?
    N2 C2 . 1.459(7) ?
    N2 C2A . 1.459(7) ?
    C2 C3 . 1.524(10) ?
    C2 H2A . 0.9900 ?
    C2 H2B . 0.9900 ?
    C3 C4 . 1.529(12) ?
    C3 H3A . 0.9900 ?
    C3 H3B . 0.9900 ?
    C4 C5 . 1.483(8) ?
    C4 H4A . 0.9900 ?
    C4 H4B . 0.9900 ?
    C2A C3A . 1.55(3) ?
    C2A H2AA . 0.9900 ?
    C2A H2AB . 0.9900 ?
    C3A C4A . 1.53(3) ?
    C3A H3AA . 0.9900 ?
    C3A H3AB . 0.9900 ?
    C4A C5 . 1.483(8) ?
    C4A H4AA . 0.9900 ?
    C4A H4AB . 0.9900 ?
    C5 C6 . 1.345(7) ?
    C6 H6A . 0.9500 ?
    C7 C11 . 1.427(8) ?
    C7 C8 . 1.436(7) ?
    C8 C9 . 1.412(7) ?
    C9 C10 . 1.413(7) ?
    C9 H9A . 1.0000 ?
    C10 C11 . 1.418(8) ?
    C10 H10A . 1.0000 ?
    C11 H11A . 1.0000 ?
    C12 C13 . 1.409(9) ?
    C12 C16 . 1.418(8) ?
    C12 H12A . 1.0000 ?
    C13 C14 . 1.418(8) ?
    C13 H13A . 1.0000 ?
    C14 C15 . 1.425(9) ?
    C14 H14A . 1.0000 ?
    C15 C16 . 1.406(8) ?
    C15 H15A . 1.0000 ?
    C16 H16A . 1.0000 ?
    C17 H17A . 0.9800 ?
    C17 H17B . 0.9800 ?
    C17 H17C . 0.9800 ?
    C18 C23 . 1.389(7) ?
    C18 C19 . 1.391(8) ?
    C19 C20 . 1.375(8) ?
    C19 H19A . 0.9500 ?
    C20 C21 . 1.373(9) ?
    C20 H20A . 0.9500 ?
    C21 C22 . 1.379(8) ?
    C21 H21A . 0.9500 ?
    C22 C23 . 1.381(8) ?
    C22 H22A . 0.9500 ?
    C23 H23A . 0.9500 ?
    C24 C29 . 1.386(8) ?
    C24 C25 . 1.412(8) ?
    C25 C26 . 1.372(8) ?
    C25 H25A . 0.9500 ?
    C26 C27 . 1.387(9) ?
    C26 H26A . 0.9500 ?
    C27 C28 . 1.382(8) ?
    C27 H27A . 0.9500 ?
    C28 C29 . 1.381(8) ?
    C28 H28A . 0.9500 ?
    C29 H29A . 0.9500 ?
    C30 C31 . 1.391(8) ?
    C30 C35 . 1.391(7) ?
    C31 C32 . 1.380(7) ?
    C31 H31A . 0.9500 ?
    C32 C33 . 1.386(8) ?
    C32 H32A . 0.9500 ?
    C33 C34 . 1.372(9) ?
    C33 H33A . 0.9500 ?
    C34 C35 . 1.382(8) ?
    C34 H34A . 0.9500 ?
    C35 H35A . 0.9500 ?
    C36 C41 . 1.386(7) ?
    C36 C37 . 1.387(8) ?
    C37 C38 . 1.387(8) ?
    C37 H37A . 0.9500 ?
    C38 C39 . 1.387(9) ?
    C38 H38A . 0.9500 ?
    C39 C40 . 1.384(9) ?
    C39 H39A . 0.9500 ?
    C40 C41 . 1.382(8) ?
    C40 H40A . 0.9500 ?
    C41 H41A . 0.9500 ?
    C42 C43 . 1.390(7) ?
    C42 C47 . 1.398(7) ?
    C43 C44 . 1.382(8) ?
    C43 H43A . 0.9500 ?
    C44 C45 . 1.381(8) ?
    C44 H44A . 0.9500 ?
    C45 C46 . 1.379(9) ?
    C45 H45A . 0.9500 ?
    C46 C47 . 1.367(8) ?
    C46 H46A . 0.9500 ?
    C47 H47A . 0.9500 ?
    C48 C53 . 1.390(8) ?
    C48 C49 . 1.398(7) ?
    C49 C50 . 1.374(8) ?
    C49 H49A . 0.9500 ?
    C50 C51 . 1.364(8) ?
    C50 H50A . 0.9500 ?
    C51 C52 . 1.388(8) ?
    C51 H51A . 0.9500 ?
    C52 C53 . 1.375(8) ?
    C52 H52A . 0.9500 ?
    C53 H53A . 0.9500 ?
    P3 F2 . 1.579(4) ?
    P3 F1 . 1.583(4) ?
    P3 F5 . 1.596(4) ?
    P3 F3 . 1.598(4) ?
    P3 F4 . 1.599(4) ?
    P3 F6 . 1.606(4) ?
    Cl2 C54 . 1.723(7) ?
    Cl3 C54 . 1.751(7) ?
    Cl4 C54 . 1.733(7) ?
    C54 H54A . 1.0000 ?
    Cl5 C55 . 1.750(6) ?
    Cl6 C55 . 1.756(7) ?
    Cl7 C55 . 1.760(6) ?
    C55 H55A . 1.0000 ?
loop_
    _geom_angle_atom_site_label_1
    _geom_angle_atom_site_label_2
    _geom_angle_atom_site_label_3
    _geom_angle_site_symmetry_1
    _geom_angle_site_symmetry_3
    _geom_angle
    _geom_angle_publ_flag
    C1 Pd1 Cl1 . . 173.96(16) ?
    C1 Pd1 P1 . . 89.50(14) ?
    Cl1 Pd1 P1 . . 92.08(5) ?
    C1 Pd1 P2 . . 90.25(14) ?
    Cl1 Pd1 P2 . . 88.65(5) ?
    P1 Pd1 P2 . . 175.39(6) ?
    C8 Fe1 C16 . . 157.8(2) ?
    C8 Fe1 C9 . . 40.8(2) ?
    C16 Fe1 C9 . . 159.0(2) ?
    C8 Fe1 C10 . . 68.8(2) ?
    C16 Fe1 C10 . . 121.8(2) ?
    C9 Fe1 C10 . . 40.7(2) ?
    C8 Fe1 C12 . . 123.2(2) ?
    C16 Fe1 C12 . . 40.9(2) ?
    C9 Fe1 C12 . . 159.0(2) ?
    C10 Fe1 C12 . . 159.3(3) ?
    C8 Fe1 C11 . . 69.3(2) ?
    C16 Fe1 C11 . . 105.1(3) ?
    C9 Fe1 C11 . . 68.9(2) ?
    C10 Fe1 C11 . . 40.8(2) ?
    C12 Fe1 C11 . . 123.4(3) ?
    C8 Fe1 C15 . . 161.1(2) ?
    C16 Fe1 C15 . . 40.4(2) ?
    C9 Fe1 C15 . . 123.6(2) ?
    C10 Fe1 C15 . . 106.1(2) ?
    C12 Fe1 C15 . . 67.9(3) ?
    C11 Fe1 C15 . . 119.4(3) ?
    C8 Fe1 C7 . . 41.3(2) ?
    C16 Fe1 C7 . . 120.6(2) ?
    C9 Fe1 C7 . . 68.8(2) ?
    C10 Fe1 C7 . . 68.6(2) ?
    C12 Fe1 C7 . . 108.2(2) ?
    C11 Fe1 C7 . . 40.9(2) ?
    C15 Fe1 C7 . . 155.4(2) ?
    C8 Fe1 C13 . . 109.5(2) ?
    C16 Fe1 C13 . . 68.5(3) ?
    C9 Fe1 C13 . . 123.5(2) ?
    C10 Fe1 C13 . . 157.8(2) ?
    C12 Fe1 C13 . . 40.3(2) ?
    C11 Fe1 C13 . . 161.0(2) ?
    C15 Fe1 C13 . . 68.0(3) ?
    C7 Fe1 C13 . . 125.7(2) ?
    C8 Fe1 C14 . . 125.4(3) ?
    C16 Fe1 C14 . . 68.3(3) ?
    C9 Fe1 C14 . . 108.6(3) ?
    C10 Fe1 C14 . . 121.5(2) ?
    C12 Fe1 C14 . . 67.7(3) ?
    C11 Fe1 C14 . . 155.8(2) ?
    C15 Fe1 C14 . . 40.6(2) ?
    C7 Fe1 C14 . . 162.5(2) ?
    C13 Fe1 C14 . . 40.2(2) ?
    C7 S1 C17 . . 99.3(3) ?
    C18 P1 C24 . . 104.1(3) ?
    C18 P1 C30 . . 108.6(3) ?
    C24 P1 C30 . . 101.6(2) ?
    C18 P1 Pd1 . . 110.76(18) ?
    C24 P1 Pd1 . . 116.59(18) ?
    C30 P1 Pd1 . . 114.26(18) ?
    C42 P2 C36 . . 103.2(3) ?
    C42 P2 C48 . . 105.6(2) ?
    C36 P2 C48 . . 104.6(3) ?
    C42 P2 Pd1 . . 112.85(19) ?
    C36 P2 Pd1 . . 114.75(18) ?
    C48 P2 Pd1 . . 114.77(19) ?
    C1 N1 C6 . . 110.8(4) ?
    C1 N1 C8 . . 124.7(4) ?
    C6 N1 C8 . . 124.3(4) ?
    C1 N2 C5 . . 112.7(4) ?
    C1 N2 C2 . . 134.2(4) ?
    C5 N2 C2 . . 113.0(4) ?
    C1 N2 C2A . . 134.2(4) ?
    C5 N2 C2A . . 113.0(4) ?
    N2 C1 N1 . . 103.8(4) ?
    N2 C1 Pd1 . . 129.0(4) ?
    N1 C1 Pd1 . . 127.1(4) ?
    N2 C2 C3 . . 102.3(5) ?
    N2 C2 H2A . . 111.3 ?
    C3 C2 H2A . . 111.3 ?
    N2 C2 H2B . . 111.3 ?
    C3 C2 H2B . . 111.3 ?
    H2A C2 H2B . . 109.2 ?
    C2 C3 C4 . . 107.3(7) ?
    C2 C3 H3A . . 110.3 ?
    C4 C3 H3A . . 110.3 ?
    C2 C3 H3B . . 110.3 ?
    C4 C3 H3B . . 110.3 ?
    H3A C3 H3B . . 108.5 ?
    C5 C4 C3 . . 102.7(6) ?
    C5 C4 H4A . . 111.2 ?
    C3 C4 H4A . . 111.2 ?
    C5 C4 H4B . . 111.2 ?
    C3 C4 H4B . . 111.2 ?
    H4A C4 H4B . . 109.1 ?
    N2 C2A C3A . . 103.4(14) ?
    N2 C2A H2AA . . 111.1 ?
    C3A C2A H2AA . . 111.1 ?
    N2 C2A H2AB . . 111.1 ?
    C3A C2A H2AB . . 111.1 ?
    H2AA C2A H2AB . . 109.0 ?
    C4A C3A C2A . . 106(2) ?
    C4A C3A H3AA . . 110.6 ?
    C2A C3A H3AA . . 110.6 ?
    C4A C3A H3AB . . 110.6 ?
    C2A C3A H3AB . . 110.6 ?
    H3AA C3A H3AB . . 108.7 ?
    C5 C4A C3A . . 103.9(13) ?
    C5 C4A H4AA . . 111.0 ?
    C3A C4A H4AA . . 111.0 ?
    C5 C4A H4AB . . 111.0 ?
    C3A C4A H4AB . . 111.0 ?
    H4AA C4A H4AB . . 109.0 ?
    C6 C5 N2 . . 106.9(5) ?
    C6 C5 C4 . . 142.6(5) ?
    N2 C5 C4 . . 110.5(5) ?
    C6 C5 C4A . . 142.6(5) ?
    N2 C5 C4A . . 110.5(5) ?
    C5 C6 N1 . . 105.7(5) ?
    C5 C6 H6A . . 127.2 ?
    N1 C6 H6A . . 127.2 ?
    C11 C7 C8 . . 107.3(5) ?
    C11 C7 S1 . . 127.9(5) ?
    C8 C7 S1 . . 124.6(4) ?
    C11 C7 Fe1 . . 69.1(3) ?
    C8 C7 Fe1 . . 68.3(3) ?
    S1 C7 Fe1 . . 130.6(3) ?
    C9 C8 N1 . . 126.1(5) ?
    C9 C8 C7 . . 108.0(5) ?
    N1 C8 C7 . . 125.6(5) ?
    C9 C8 Fe1 . . 69.9(3) ?
    N1 C8 Fe1 . . 130.6(4) ?
    C7 C8 Fe1 . . 70.4(3) ?
    C8 C9 C10 . . 108.3(5) ?
    C8 C9 Fe1 . . 69.3(3) ?
    C10 C9 Fe1 . . 69.8(3) ?
    C8 C9 H9A . . 125.9 ?
    C10 C9 H9A . . 125.9 ?
    Fe1 C9 H9A . . 125.9 ?
    C9 C10 C11 . . 108.5(5) ?
    C9 C10 Fe1 . . 69.5(3) ?
    C11 C10 Fe1 . . 69.7(3) ?
    C9 C10 H10A . . 125.7 ?
    C11 C10 H10A . . 125.7 ?
    Fe1 C10 H10A . . 125.7 ?
    C10 C11 C7 . . 107.8(5) ?
    C10 C11 Fe1 . . 69.5(3) ?
    C7 C11 Fe1 . . 70.0(3) ?
    C10 C11 H11A . . 126.1 ?
    C7 C11 H11A . . 126.1 ?
    Fe1 C11 H11A . . 126.1 ?
    C13 C12 C16 . . 108.8(6) ?
    C13 C12 Fe1 . . 70.9(3) ?
    C16 C12 Fe1 . . 69.2(3) ?
    C13 C12 H12A . . 125.6 ?
    C16 C12 H12A . . 125.6 ?
    Fe1 C12 H12A . . 125.6 ?
    C12 C13 C14 . . 107.7(6) ?
    C12 C13 Fe1 . . 68.8(3) ?
    C14 C13 Fe1 . . 70.0(4) ?
    C12 C13 H13A . . 126.2 ?
    C14 C13 H13A . . 126.2 ?
    Fe1 C13 H13A . . 126.2 ?
    C13 C14 C15 . . 107.7(6) ?
    C13 C14 Fe1 . . 69.8(3) ?
    C15 C14 Fe1 . . 68.8(4) ?
    C13 C14 H14A . . 126.2 ?
    C15 C14 H14A . . 126.2 ?
    Fe1 C14 H14A . . 126.2 ?
    C16 C15 C14 . . 108.4(5) ?
    C16 C15 Fe1 . . 69.2(3) ?
    C14 C15 Fe1 . . 70.6(3) ?
    C16 C15 H15A . . 125.8 ?
    C14 C15 H15A . . 125.8 ?
    Fe1 C15 H15A . . 125.8 ?
    C15 C16 C12 . . 107.5(6) ?
    C15 C16 Fe1 . . 70.4(3) ?
    C12 C16 Fe1 . . 69.9(3) ?
    C15 C16 H16A . . 126.2 ?
    C12 C16 H16A . . 126.2 ?
    Fe1 C16 H16A . . 126.2 ?
    S1 C17 H17A . . 109.5 ?
    S1 C17 H17B . . 109.5 ?
    H17A C17 H17B . . 109.5 ?
    S1 C17 H17C . . 109.5 ?
    H17A C17 H17C . . 109.5 ?
    H17B C17 H17C . . 109.5 ?
    C23 C18 C19 . . 119.1(5) ?
    C23 C18 P1 . . 116.8(4) ?
    C19 C18 P1 . . 124.0(4) ?
    C20 C19 C18 . . 120.8(6) ?
    C20 C19 H19A . . 119.6 ?
    C18 C19 H19A . . 119.6 ?
    C21 C20 C19 . . 119.5(6) ?
    C21 C20 H20A . . 120.3 ?
    C19 C20 H20A . . 120.3 ?
    C20 C21 C22 . . 120.6(6) ?
    C20 C21 H21A . . 119.7 ?
    C22 C21 H21A . . 119.7 ?
    C21 C22 C23 . . 120.1(6) ?
    C21 C22 H22A . . 119.9 ?
    C23 C22 H22A . . 119.9 ?
    C22 C23 C18 . . 119.8(5) ?
    C22 C23 H23A . . 120.1 ?
    C18 C23 H23A . . 120.1 ?
    C29 C24 C25 . . 118.8(5) ?
    C29 C24 P1 . . 121.9(4) ?
    C25 C24 P1 . . 118.8(4) ?
    C26 C25 C24 . . 119.7(6) ?
    C26 C25 H25A . . 120.2 ?
    C24 C25 H25A . . 120.2 ?
    C25 C26 C27 . . 121.0(6) ?
    C25 C26 H26A . . 119.5 ?
    C27 C26 H26A . . 119.5 ?
    C28 C27 C26 . . 119.5(6) ?
    C28 C27 H27A . . 120.2 ?
    C26 C27 H27A . . 120.2 ?
    C29 C28 C27 . . 120.1(6) ?
    C29 C28 H28A . . 120.0 ?
    C27 C28 H28A . . 120.0 ?
    C28 C29 C24 . . 120.9(6) ?
    C28 C29 H29A . . 119.5 ?
    C24 C29 H29A . . 119.5 ?
    C31 C30 C35 . . 118.3(5) ?
    C31 C30 P1 . . 120.6(4) ?
    C35 C30 P1 . . 121.1(4) ?
    C32 C31 C30 . . 120.7(5) ?
    C32 C31 H31A . . 119.6 ?
    C30 C31 H31A . . 119.6 ?
    C31 C32 C33 . . 120.3(6) ?
    C31 C32 H32A . . 119.8 ?
    C33 C32 H32A . . 119.8 ?
    C34 C33 C32 . . 119.3(5) ?
    C34 C33 H33A . . 120.3 ?
    C32 C33 H33A . . 120.3 ?
    C33 C34 C35 . . 120.7(6) ?
    C33 C34 H34A . . 119.7 ?
    C35 C34 H34A . . 119.7 ?
    C34 C35 C30 . . 120.7(6) ?
    C34 C35 H35A . . 119.7 ?
    C30 C35 H35A . . 119.7 ?
    C41 C36 C37 . . 118.8(5) ?
    C41 C36 P2 . . 120.4(4) ?
    C37 C36 P2 . . 120.6(4) ?
    C36 C37 C38 . . 120.6(6) ?
    C36 C37 H37A . . 119.7 ?
    C38 C37 H37A . . 119.7 ?
    C39 C38 C37 . . 120.1(6) ?
    C39 C38 H38A . . 119.9 ?
    C37 C38 H38A . . 119.9 ?
    C40 C39 C38 . . 119.5(6) ?
    C40 C39 H39A . . 120.3 ?
    C38 C39 H39A . . 120.3 ?
    C41 C40 C39 . . 120.1(6) ?
    C41 C40 H40A . . 119.9 ?
    C39 C40 H40A . . 119.9 ?
    C40 C41 C36 . . 120.9(6) ?
    C40 C41 H41A . . 119.6 ?
    C36 C41 H41A . . 119.6 ?
    C43 C42 C47 . . 118.3(5) ?
    C43 C42 P2 . . 120.3(4) ?
    C47 C42 P2 . . 121.3(4) ?
    C44 C43 C42 . . 120.3(6) ?
    C44 C43 H43A . . 119.8 ?
    C42 C43 H43A . . 119.8 ?
    C45 C44 C43 . . 120.5(6) ?
    C45 C44 H44A . . 119.7 ?
    C43 C44 H44A . . 119.7 ?
    C46 C45 C44 . . 119.4(6) ?
    C46 C45 H45A . . 120.3 ?
    C44 C45 H45A . . 120.3 ?
    C47 C46 C45 . . 120.5(6) ?
    C47 C46 H46A . . 119.7 ?
    C45 C46 H46A . . 119.7 ?
    C46 C47 C42 . . 120.9(6) ?
    C46 C47 H47A . . 119.5 ?
    C42 C47 H47A . . 119.5 ?
    C53 C48 C49 . . 118.7(5) ?
    C53 C48 P2 . . 120.3(4) ?
    C49 C48 P2 . . 121.1(5) ?
    C50 C49 C48 . . 119.9(6) ?
    C50 C49 H49A . . 120.0 ?
    C48 C49 H49A . . 120.0 ?
    C51 C50 C49 . . 120.9(6) ?
    C51 C50 H50A . . 119.5 ?
    C49 C50 H50A . . 119.5 ?
    C50 C51 C52 . . 120.1(6) ?
    C50 C51 H51A . . 119.9 ?
    C52 C51 H51A . . 119.9 ?
    C53 C52 C51 . . 119.5(6) ?
    C53 C52 H52A . . 120.2 ?
    C51 C52 H52A . . 120.2 ?
    C52 C53 C48 . . 120.9(6) ?
    C52 C53 H53A . . 119.6 ?
    C48 C53 H53A . . 119.6 ?
    F2 P3 F1 . . 90.8(2) ?
    F2 P3 F5 . . 90.1(2) ?
    F1 P3 F5 . . 90.8(2) ?
    F2 P3 F3 . . 90.4(2) ?
    F1 P3 F3 . . 90.6(2) ?
    F5 P3 F3 . . 178.6(2) ?
    F2 P3 F4 . . 178.8(2) ?
    F1 P3 F4 . . 90.1(2) ?
    F5 P3 F4 . . 89.1(2) ?
    F3 P3 F4 . . 90.4(2) ?
    F2 P3 F6 . . 89.8(2) ?
    F1 P3 F6 . . 179.4(3) ?
    F5 P3 F6 . . 89.4(2) ?
    F3 P3 F6 . . 89.2(2) ?
    F4 P3 F6 . . 89.3(2) ?
    Cl2 C54 Cl4 . . 109.8(4) ?
    Cl2 C54 Cl3 . . 110.9(4) ?
    Cl4 C54 Cl3 . . 109.0(4) ?
    Cl2 C54 H54A . . 109.0 ?
    Cl4 C54 H54A . . 109.0 ?
    Cl3 C54 H54A . . 109.0 ?
    Cl5 C55 Cl6 . . 110.1(4) ?
    Cl5 C55 Cl7 . . 110.5(3) ?
    Cl6 C55 Cl7 . . 109.9(3) ?
    Cl5 C55 H55A . . 108.8 ?
    Cl6 C55 H55A . . 108.8 ?
    Cl7 C55 H55A . . 108.8 ?
loop_
    _geom_torsion_atom_site_label_1
    _geom_torsion_atom_site_label_2
    _geom_torsion_atom_site_label_3
    _geom_torsion_atom_site_label_4
    _geom_torsion_site_symmetry_1
    _geom_torsion_site_symmetry_2
    _geom_torsion_site_symmetry_3
    _geom_torsion_site_symmetry_4
    _geom_torsion
    _geom_torsion_publ_flag
    C5 N2 C1 N1 . . . . -0.4(6) ?
    C2 N2 C1 N1 . . . . 176.1(5) ?
    C2A N2 C1 N1 . . . . 176.1(5) ?
    C5 N2 C1 Pd1 . . . . 177.4(4) ?
    C2 N2 C1 Pd1 . . . . -6.0(8) ?
    C2A N2 C1 Pd1 . . . . -6.0(8) ?
    C6 N1 C1 N2 . . . . 0.9(6) ?
    C8 N1 C1 N2 . . . . -175.5(4) ?
    C6 N1 C1 Pd1 . . . . -177.0(4) ?
    C8 N1 C1 Pd1 . . . . 6.6(7) ?
    C1 N2 C2 C3 . . . . 169.7(10) ?
    C5 N2 C2 C3 . . . . -13.8(10) ?
    N2 C2 C3 C4 . . . . 20.0(15) ?
    C2 C3 C4 C5 . . . . -19.1(15) ?
    C1 N2 C2A C3A . . . . -166.8(18) ?
    C5 N2 C2A C3A . . . . 9.7(19) ?
    N2 C2A C3A C4A . . . . -17(3) ?
    C2A C3A C4A C5 . . . . 18(3) ?
    C1 N2 C5 C6 . . . . -0.3(6) ?
    C2 N2 C5 C6 . . . . -177.6(5) ?
    C2A N2 C5 C6 . . . . -177.6(5) ?
    C1 N2 C5 C4 . . . . 179.2(5) ?
    C2 N2 C5 C4 . . . . 1.9(6) ?
    C1 N2 C5 C4A . . . . 179.2(5) ?
    C2A N2 C5 C4A . . . . 1.9(6) ?
    C3 C4 C5 C6 . . . . -170.0(11) ?
    C3 C4 C5 N2 . . . . 10.9(11) ?
    C3A C4A C5 C6 . . . . 166(2) ?
    C3A C4A C5 N2 . . . . -12.7(19) ?
    N2 C5 C6 N1 . . . . 0.8(6) ?
    C4 C5 C6 N1 . . . . -178.3(7) ?
    C4A C5 C6 N1 . . . . -178.3(7) ?
    C1 N1 C6 C5 . . . . -1.1(6) ?
    C8 N1 C6 C5 . . . . 175.3(5) ?
    C17 S1 C7 C11 . . . . -11.5(6) ?
    C17 S1 C7 C8 . . . . 172.7(5) ?
    C17 S1 C7 Fe1 . . . . 82.6(5) ?
    C1 N1 C8 C9 . . . . -43.9(8) ?
    C6 N1 C8 C9 . . . . 140.2(6) ?
    C1 N1 C8 C7 . . . . 128.4(6) ?
    C6 N1 C8 C7 . . . . -47.5(8) ?
    C1 N1 C8 Fe1 . . . . -137.7(5) ?
    C6 N1 C8 Fe1 . . . . 46.4(7) ?
    C11 C7 C8 C9 . . . . -1.8(6) ?
    S1 C7 C8 C9 . . . . 174.7(4) ?
    Fe1 C7 C8 C9 . . . . -60.0(4) ?
    C11 C7 C8 N1 . . . . -175.3(5) ?
    S1 C7 C8 N1 . . . . 1.2(8) ?
    Fe1 C7 C8 N1 . . . . 126.5(5) ?
    C11 C7 C8 Fe1 . . . . 58.2(4) ?
    S1 C7 C8 Fe1 . . . . -125.2(4) ?
    N1 C8 C9 C10 . . . . 174.7(5) ?
    C7 C8 C9 C10 . . . . 1.2(6) ?
    Fe1 C8 C9 C10 . . . . -59.1(4) ?
    N1 C8 C9 Fe1 . . . . -126.2(5) ?
    C7 C8 C9 Fe1 . . . . 60.3(4) ?
    C8 C9 C10 C11 . . . . -0.1(7) ?
    Fe1 C9 C10 C11 . . . . -58.9(4) ?
    C8 C9 C10 Fe1 . . . . 58.8(4) ?
    C9 C10 C11 C7 . . . . -1.0(7) ?
    Fe1 C10 C11 C7 . . . . -59.8(4) ?
    C9 C10 C11 Fe1 . . . . 58.8(4) ?
    C8 C7 C11 C10 . . . . 1.8(6) ?
    S1 C7 C11 C10 . . . . -174.6(4) ?
    Fe1 C7 C11 C10 . . . . 59.5(4) ?
    C8 C7 C11 Fe1 . . . . -57.7(4) ?
    S1 C7 C11 Fe1 . . . . 125.9(4) ?
    C16 C12 C13 C14 . . . . 0.5(7) ?
    Fe1 C12 C13 C14 . . . . 59.5(4) ?
    C16 C12 C13 Fe1 . . . . -59.1(4) ?
    C12 C13 C14 C15 . . . . -0.2(7) ?
    Fe1 C13 C14 C15 . . . . 58.6(4) ?
    C12 C13 C14 Fe1 . . . . -58.8(4) ?
    C13 C14 C15 C16 . . . . -0.2(7) ?
    Fe1 C14 C15 C16 . . . . 59.0(4) ?
    C13 C14 C15 Fe1 . . . . -59.2(4) ?
    C14 C15 C16 C12 . . . . 0.4(7) ?
    Fe1 C15 C16 C12 . . . . 60.3(4) ?
    C14 C15 C16 Fe1 . . . . -59.9(4) ?
    C13 C12 C16 C15 . . . . -0.6(7) ?
    Fe1 C12 C16 C15 . . . . -60.6(4) ?
    C13 C12 C16 Fe1 . . . . 60.1(4) ?
    C24 P1 C18 C23 . . . . -74.8(5) ?
    C30 P1 C18 C23 . . . . 177.5(4) ?
    Pd1 P1 C18 C23 . . . . 51.2(5) ?
    C24 P1 C18 C19 . . . . 101.6(5) ?
    C30 P1 C18 C19 . . . . -6.1(6) ?
    Pd1 P1 C18 C19 . . . . -132.3(4) ?
    C23 C18 C19 C20 . . . . 0.2(9) ?
    P1 C18 C19 C20 . . . . -176.2(5) ?
    C18 C19 C20 C21 . . . . 1.2(10) ?
    C19 C20 C21 C22 . . . . -1.0(10) ?
    C20 C21 C22 C23 . . . . -0.6(10) ?
    C21 C22 C23 C18 . . . . 2.0(10) ?
    C19 C18 C23 C22 . . . . -1.8(9) ?
    P1 C18 C23 C22 . . . . 174.8(5) ?
    C18 P1 C24 C29 . . . . 154.7(5) ?
    C30 P1 C24 C29 . . . . -92.5(5) ?
    Pd1 P1 C24 C29 . . . . 32.4(5) ?
    C18 P1 C24 C25 . . . . -33.7(5) ?
    C30 P1 C24 C25 . . . . 79.2(5) ?
    Pd1 P1 C24 C25 . . . . -156.0(4) ?
    C29 C24 C25 C26 . . . . 1.5(9) ?
    P1 C24 C25 C26 . . . . -170.4(5) ?
    C24 C25 C26 C27 . . . . -1.5(10) ?
    C25 C26 C27 C28 . . . . -0.2(10) ?
    C26 C27 C28 C29 . . . . 1.7(9) ?
    C27 C28 C29 C24 . . . . -1.6(9) ?
    C25 C24 C29 C28 . . . . 0.0(8) ?
    P1 C24 C29 C28 . . . . 171.7(4) ?
    C18 P1 C30 C31 . . . . 129.8(5) ?
    C24 P1 C30 C31 . . . . 20.5(5) ?
    Pd1 P1 C30 C31 . . . . -106.0(4) ?
    C18 P1 C30 C35 . . . . -53.8(5) ?
    C24 P1 C30 C35 . . . . -163.1(5) ?
    Pd1 P1 C30 C35 . . . . 70.4(5) ?
    C35 C30 C31 C32 . . . . -0.3(9) ?
    P1 C30 C31 C32 . . . . 176.2(4) ?
    C30 C31 C32 C33 . . . . -0.5(9) ?
    C31 C32 C33 C34 . . . . 0.5(9) ?
    C32 C33 C34 C35 . . . . 0.3(9) ?
    C33 C34 C35 C30 . . . . -1.2(9) ?
    C31 C30 C35 C34 . . . . 1.2(8) ?
    P1 C30 C35 C34 . . . . -175.3(4) ?
    C42 P2 C36 C41 . . . . 161.6(5) ?
    C48 P2 C36 C41 . . . . 51.4(5) ?
    Pd1 P2 C36 C41 . . . . -75.2(5) ?
    C42 P2 C36 C37 . . . . -24.1(5) ?
    C48 P2 C36 C37 . . . . -134.3(4) ?
    Pd1 P2 C36 C37 . . . . 99.1(4) ?
    C41 C36 C37 C38 . . . . -1.0(8) ?
    P2 C36 C37 C38 . . . . -175.4(4) ?
    C36 C37 C38 C39 . . . . 0.2(9) ?
    C37 C38 C39 C40 . . . . 0.0(10) ?
    C38 C39 C40 C41 . . . . 0.7(10) ?
    C39 C40 C41 C36 . . . . -1.6(9) ?
    C37 C36 C41 C40 . . . . 1.7(8) ?
    P2 C36 C41 C40 . . . . 176.1(4) ?
    C36 P2 C42 C43 . . . . 105.2(5) ?
    C48 P2 C42 C43 . . . . -145.3(4) ?
    Pd1 P2 C42 C43 . . . . -19.2(5) ?
    C36 P2 C42 C47 . . . . -69.5(5) ?
    C48 P2 C42 C47 . . . . 40.0(5) ?
    Pd1 P2 C42 C47 . . . . 166.1(4) ?
    C47 C42 C43 C44 . . . . -1.1(8) ?
    P2 C42 C43 C44 . . . . -175.9(4) ?
    C42 C43 C44 C45 . . . . -0.6(9) ?
    C43 C44 C45 C46 . . . . 1.6(9) ?
    C44 C45 C46 C47 . . . . -0.9(9) ?
    C45 C46 C47 C42 . . . . -0.8(9) ?
    C43 C42 C47 C46 . . . . 1.8(8) ?
    P2 C42 C47 C46 . . . . 176.6(4) ?
    C42 P2 C48 C53 . . . . 94.1(5) ?
    C36 P2 C48 C53 . . . . -157.4(4) ?
    Pd1 P2 C48 C53 . . . . -30.8(5) ?
    C42 P2 C48 C49 . . . . -85.2(5) ?
    C36 P2 C48 C49 . . . . 23.3(5) ?
    Pd1 P2 C48 C49 . . . . 149.9(4) ?
    C53 C48 C49 C50 . . . . -0.5(8) ?
    P2 C48 C49 C50 . . . . 178.8(5) ?
    C48 C49 C50 C51 . . . . 0.1(9) ?
    C49 C50 C51 C52 . . . . 0.3(9) ?
    C50 C51 C52 C53 . . . . -0.4(9) ?
    C51 C52 C53 C48 . . . . 0.0(8) ?
    C49 C48 C53 C52 . . . . 0.5(8) ?
    P2 C48 C53 C52 . . . . -178.8(4) ?
loop_
    _geom_hbond_atom_site_label_D
    _geom_hbond_atom_site_label_H
    _geom_hbond_atom_site_label_A
    _geom_hbond_site_symmetry_A
    _geom_hbond_distance_DH
    _geom_hbond_distance_HA
    _geom_hbond_distance_DA
    _geom_hbond_angle_DHA
    C6 H6A F3 3_555 0.95 2.40 3.297(6) 158
    C40 H40A F1 3_555 0.95 2.52 3.327(7) 143
    C50 H50A F4 3_655 0.95 2.38 3.275(7) 156
    C54 H54A F4 1_555 1.00 2.42 3.342(7) 153
    C54 H54A F6 1_555 1.00 2.33 3.237(7) 150
    C55 H55A F5 1_555 1.00 2.44 3.228(7) 135
    C55 H55A F6 1_555 1.00 2.33 3.311(7) 168
    C2 H2B <i>Cg</i>1 . 0.99 2.88 3.682(6) 139
    C15 H15A <i>Cg</i>2 3_645 1.00 2.93 3.762(7) 141
    C35 H35A <i>Cg</i>3 . 0.95 2.67 3.148(6) 111
_shelx_hkl_file
;
   4   0   0 2141.39   67.89
   5   0   0   -6.50    7.90
   6   0   0 1543.55   54.79
   7   0   0    5.40    9.50
   8   0   0   35.30   12.40
   9   0   0    6.80   12.10
  10   0   0    5.40   13.40
  11   0   0  -13.00   13.30
  12   0   0   40.90   17.40
  13   0   0   -3.70   14.50
  14   0   0   37.20   20.30
   0  -1   0   -3.60    1.50
   0   1   0   -5.20    0.50
  -1  -1   0 1398.26   40.70
   1   1   0 1374.46   40.50
  -2  -1   0  377.66   12.10
   3   1   0 3356.06  101.29
   4   1   0   49.50   10.20
   4  -1   0   35.90    7.80
   5   1   0  370.66   20.50
   5  -1   0  337.37   18.70
   6  -1   0   54.49   10.40
   6   1   0   43.10   11.00
   7  -1   0 1394.16   50.79
   7   1   0 1353.36   52.19
   8  -1   0    6.60    9.80
   8   1   0   -0.50   11.70
   9   1   0  113.09   18.70
   9  -1   0   83.09   15.80
  10  -1   0  111.39   18.40
  10   1   0  117.79   19.90
  11  -1   0  166.58   21.80
  11   1   0  176.38   23.80
  12   1   0  176.08   25.80
  12  -1   0  229.88   26.20
  13  -1   0   94.29   20.90
  13   1   0   56.69   21.10
  14   1   0   46.90   20.40
  14  -1   0   25.20   18.90
   0  -2   0 3412.26   99.79
   1  -2   0 1355.96   41.80
   1   2   0 1378.66   41.90
  -1   2   0 1367.36   42.00
  -1  -2   0 1373.56   42.10
   2   2   0 2151.88   62.99
  -2  -2   0 2134.39   63.69
   3   2   0  367.26   18.70
  -3  -2   0  356.36   14.10
  -4  -2   0 2451.45   71.99
   4   2   0 2462.25   78.89
   5  -2   0    3.70    6.80
  -5  -2   0   -1.10    3.60
   5   2   0   -0.20    8.30
   6  -2   0  731.53   30.10
   6   2   0  765.42   33.80
  -6  -2   0  736.73   24.00
   7   2   0  864.51   39.40
   7  -2   0  853.31   35.00
  -7  -2   0  859.71   27.50
   8   2   0  520.55   30.10
  -8  -2   0  500.25   18.20
   8  -2   0  505.45   26.70
   9   2   0   22.90   14.30
  -9  -2   0   17.40    5.00
   9  -2   0    3.80   11.10
  10  -2   0  178.28   20.40
  10   2   0  183.48   24.80
  11   2   0  308.17   30.80
  11  -2   0  302.57   26.70
  12  -2   0   10.40   13.90
  12   2   0   27.10   17.80
  13  -2   0   92.09   20.40
  13   2   0   94.39   23.70
  14   2   0  263.87   33.40
   0  -3   0    4.70    6.40
   0   3   0   -4.60    3.60
   1  -3   0 4590.34  137.79
  -1  -3   0 4801.42  138.09
   1   3   0 4807.72  137.99
  -1   3   0 4703.43  137.99
  -2  -3   0  658.83   24.60
  -2   3   0  691.63   24.50
   2   3   0  638.54   26.10
   2   3   0  657.83   24.00
   3   3   0  184.58   15.00
   3   3   0  197.58   10.40
  -3  -3   0  188.88   12.30
  -4  -3   0 1817.22   56.39
   4   3   0 1830.82   61.79
  -5  -3   0   43.60    6.70
   5  -3   0   48.30    8.10
   5   3   0   60.69   11.90
   6   3   0  514.05   28.00
   6  -3   0  539.55   23.60
  -6  -3   0  542.75   20.70
  -7  -3   0  692.43   24.90
   7   3   0  712.33   34.60
   7  -3   0  648.14   28.90
   8   3   0 2190.28   80.69
   8  -3   0 2279.17   74.99
  -8  -3   0 2244.78   68.69
  -9  -3   0   42.60    7.40
   9   3   0   27.30   14.90
   9  -3   0   20.70   11.40
  10   3   0  208.98   25.50
  10  -3   0  211.28   20.70
  11   3   0   88.89   21.80
  11  -3   0  131.79   18.50
  12  -3   0  118.69   19.80
  12   3   0  105.99   23.30
  13   3   0   82.19   22.80
  14   3   0  127.99   26.90
   0  -4   0 7791.32  208.68
   0   4   0 6532.75  207.58
  -1  -4   0   10.10    7.90
   1  -4   0   35.10    9.40
  -1   4   0   21.90    7.70
   1   4   0   22.90    7.70
  -2   4   0  640.94   25.20
   2   4   0  634.64   24.80
   2   4   0  645.74   26.20
  -2  -4   0  609.64   25.60
   3   4   0  933.71   36.70
  -3   4   0  976.60   33.90
   3   4   0  963.40   32.90
  -3  -4   0  984.40   34.60
   4   4   0  179.48   10.60
  -4  -4   0  184.88   13.40
  -4   4   0  190.48   13.10
   4   4   0  176.28   16.60
   5   4   0    2.20    9.30
  -5  -4   0   13.30    6.50
  -6  -4   0  619.34   24.60
   6   4   0  604.84   31.50
   6  -4   0  602.54   24.50
   7  -4   0  671.53   28.40
  -7  -4   0  715.93   27.50
   7   4   0  732.83   36.40
  -8  -4   0  132.99   11.70
   8   4   0  107.09   18.70
   8  -4   0  131.79   13.90
  -9  -4   0    2.60    7.10
   9  -4   0    4.00    9.60
   9   4   0   19.40   14.80
  -9   4   0   14.80    6.70
  10   4   0   31.10   18.70
  10  -4   0   20.20   11.30
  11  -4   0  118.39   17.40
  11   4   0  106.09   22.10
  12   4   0  106.29   25.40
  13   4   0  184.78   30.20
  14   4   0   47.50   24.00
   0   5   0   -5.40    4.50
   0  -5   0   -6.20    8.60
  -1  -5   0    3.70    8.30
  -1   5   0    7.10    7.20
   1  -5   0    9.60    8.80
   1   5   0   -8.50    6.40
   1   5   0    8.10    7.50
   2   5   0   14.70    7.90
   2  -5   0   13.90    8.00
  -2   5   0   19.10    8.30
  -2  -5   0   26.80    8.60
   2   5   0   16.90    8.60
   3   5   0  226.98   14.80
   3   5   0  230.48   18.30
  -3   5   0  229.68   15.40
  -3  -5   0  222.88   16.10
   4   5   0 1686.73   61.59
  -4   5   0 1784.92   57.99
   4   5   0 1816.72   56.19
  -4  -5   0 1770.02   58.49
   5   5   0   74.19   13.80
  -5   5   0  101.29   11.00
  -5  -5   0   90.89   11.10
   5   5   0   96.09    7.70
   5   5   0   93.59    8.20
  -6  -5   0    7.40    7.20
  -6   5   0    0.90    6.80
   6   5   0    6.30   11.00
   7  -5   0  496.35   22.00
  -7  -5   0  506.15   23.50
  -7   5   0  490.55   22.80
   7   5   0  458.75   30.20
   8   5   0   30.50   15.30
  -8  -5   0   50.39    9.90
  -8   5   0   47.30    9.10
   8  -5   0   31.30    9.20
   9   5   0  126.99   22.10
  -9  -5   0  119.09   12.70
   9  -5   0  116.29   13.90
  10  -5   0   21.30   10.70
  10   5   0   18.00   17.10
  11   5   0   71.79   22.00
  12   5   0  121.59   25.70
  13   5   0   29.00   22.80
  14   5   0  153.18   30.30
   0  -6   0   66.89   11.50
   1   6   0  159.88   13.50
  -1  -6   0  154.28   14.70
   1  -6   0  153.88   15.50
  -1   6   0  164.88   14.20
  -2   6   0   84.39   11.30
  -2  -6   0   70.09   12.00
   2   6   0   82.29   10.90
   2  -6   0   73.59   11.20
   2   6   0   76.99   11.60
  -3  -6   0  568.54   27.70
   3   6   0  633.04   26.40
   3   6   0  590.34   28.30
  -3   6   0  597.94   27.10
  -4  -6   0  470.35   23.90
   4   6   0  459.65   21.60
  -4   6   0  434.06   22.70
   4   6   0  482.95   27.30
  -5  -6   0   -6.50    7.90
   5   6   0   12.70   10.80
   5   6   0    3.00    5.60
  -5   6   0    2.00    7.60
   6   6   0  133.09    7.60
   6   6   0  134.69    7.80
   6   6   0  168.68   20.40
  -6   6   0  139.59   13.20
  -6  -6   0  142.69   14.40
   7  -6   0 1214.78   40.50
   7   6   0 1120.79   51.49
  -7   6   0 1181.68   43.60
  -7  -6   0 1221.88   44.80
   8   6   0  -11.20   13.10
   8  -6   0    4.80    7.00
  -8  -6   0  -15.70    7.80
   9   6   0  312.67   31.60
  -9  -6   0  367.76   22.50
  10   6   0  523.95   38.20
  11   6   0  539.45   40.10
  12   6   0   -0.40   17.80
  13   6   0  214.58   32.00
  14   6   0    4.50   21.00
   0  -7   0  -17.30    8.70
   0   7   0   -2.50    8.40
   0   7   0    4.50    6.60
   1   7   0   15.80    9.70
   1   7   0   13.80    8.50
  -1  -7   0   12.50    9.80
   1  -7   0   20.40    9.80
  -1   7   0   10.90    9.20
   2   7   0   22.40    9.20
  -2   7   0   23.60   10.20
   2   7   0    8.50    7.70
   2  -7   0   14.10    9.50
  -2  -7   0   13.80   10.60
   3   7   0   10.90    9.60
  -3  -7   0   -6.40    9.20
   3   7   0    5.80    6.30
  -3   7   0  -18.70    8.20
  -4  -7   0 1199.48   46.00
  -4   7   0 1229.18   56.89
   4   7   0 1180.68   47.60
   4   7   0 1177.58   43.00
  -5  -7   0   62.79   12.00
   5   7   0   84.99   15.40
   5   7   0   66.79    9.60
   6   7   0  883.41   31.20
   6   7   0  777.22   40.70
  -6  -7   0  905.41   37.30
   7   7   0   -8.70   11.90
  -7  -7   0   -3.00    9.30
   8   7   0 1416.66   62.09
  -8  -7   0 1413.46   53.19
  -9  -7   0   59.89   12.60
   9   7   0   50.99   18.80
  10   7   0  506.45   38.30
  11   7   0   23.00   19.10
  12   7   0  108.99   27.90
  13   7   0   -3.00   19.50
   0  -8   0  753.32   35.50
   0   8   0  757.02   29.50
   1   8   0  536.65   25.00
  -1   8   0  510.45   23.40
  -1  -8   0  532.65   28.10
   1  -8   0  511.45   27.50
   2   8   0  173.98   16.00
   2  -8   0  160.38   17.40
   2   8   0  160.48   16.10
  -2  -8   0  132.49   16.20
   3   8   0  770.22   35.40
   3   8   0  838.62   34.70
  -3  -8   0  801.12   36.70
  -4  -8   0  835.52   37.20
   4   8   0  810.42   34.00
   4   8   0  815.42   38.00
  -5  -8   0  226.28   20.00
   5   8   0  209.28   15.60
   5   8   0  229.68   22.70
   6   8   0   59.29    9.40
  -6  -8   0   66.89   13.50
   6   8   0   65.79   16.40
  -7  -8   0    1.60   10.80
   7   8   0   -5.10    4.70
   7   8   0    6.00    5.30
   7   8   0    2.60   14.50
   8   8   0  237.58   27.30
  -8  -8   0  243.88   22.00
  -9  -8   0   64.09   14.40
   9   8   0   67.69   20.50
  10   8   0   42.70   19.70
  11   8   0  400.76   39.30
  12   8   0    4.90   21.50
  13   8   0   70.69   27.10
   0  -9   0   -2.30   10.10
   0   9   0    9.50    7.10
   1   9   0  160.98   14.80
   1  -9   0  182.78   18.50
  -1   9   0  167.28   12.20
  -1  -9   0  192.28   19.70
   2  -9   0  394.76   25.60
  -2  -9   0  359.56   26.10
   2   9   0  449.06   24.60
   3   9   0   -0.50    9.60
  -3  -9   0   14.80   11.80
   4   9   0 2375.46   83.29
  -4  -9   0 2339.77   81.99
   4   9   0 2389.16   79.79
  -5  -9   0   46.80   14.10
   5   9   0   44.60   14.70
   5   9   0   53.99   10.90
   6   9   0   76.59   17.20
   6   9   0   60.49   10.30
  -6  -9   0   32.50   13.30
   7   9   0   54.99    9.40
  -7  -9   0   45.80   14.00
   7   9   0   59.59   18.20
   7   9   0   54.59    9.10
   8   9   0    4.90   15.20
  -8  -9   0  -21.90   10.70
  -9  -9   0  -24.20   11.00
   9   9   0   -8.10   15.70
  10   9   0   95.29   23.90
  11   9   0   37.40   22.90
  12   9   0   82.79   27.80
  13   9   0  -12.60   23.70
   0  10   0 2726.23   86.79
   0 -10   0 2758.42   93.59
   1  10   0  542.75   26.40
  -1 -10   0  530.55   32.50
   1 -10   0  503.85   30.20
  -1  10   0  549.95   23.20
   2  10   0   11.20   10.10
   2 -10   0    8.60   12.40
  -2 -10   0  -20.90   10.80
  -3 -10   0  544.15   31.30
   3  10   0  537.45   30.40
   4  10   0  728.93   36.60
  -4 -10   0  707.73   36.60
   5  10   0  275.87   26.40
  -5 -10   0  284.77   25.40
  -6 -10   0  460.15   31.00
   6  10   0  475.55   25.50
   6  10   0  495.05   33.40
  -7 -10   0  579.74   35.60
   7  10   0  624.34   38.80
   8  10   0  215.58   28.90
  -8 -10   0  193.78   22.60
  -9 -10   0    5.00   13.90
   9  10   0  -46.90   14.30
 -10 -10   0   17.40   22.50
  10  10   0  -12.80   17.70
  11  10   0  627.94   47.70
  12  10   0  272.87   38.50
   0 -11   0  -22.10   13.40
   0  11   0    7.20    7.90
   1 -11   0   -3.50   13.40
  -1  11   0   20.50    7.90
   1  11   0   22.50    9.90
  -1 -11   0  -15.30   12.40
  -2 -11   0  520.45   34.30
   2 -11   0  531.65   32.00
   2  11   0  594.94   29.30
  -3 -11   0  281.97   25.40
   3  11   0  280.57   22.80
   4  11   0   26.60   14.40
  -4 -11   0   48.60   15.10
   5  11   0  127.09   21.00
  -5 -11   0   75.09   18.50
   6  11   0   53.09   17.60
  -6 -11   0   74.29   16.10
   7  11   0   81.19   20.10
  -7 -11   0   83.19   18.70
  -8 -11   0  239.28   25.40
   8  11   0  197.78   28.40
  -9 -11   0    3.20   14.00
   9  11   0    1.40   18.40
  10  11   0  101.89   27.40
 -10 -11   0  160.88   33.00
  11  11   0    8.80   21.60
  12  11   0   71.69   27.50
   0  12   0   -6.60    7.60
   0 -12   0  -23.50   14.20
   1  12   0  208.58   19.00
  -1 -12   0  179.48   23.70
   1 -12   0  155.48   21.40
   2  12   0   28.80   11.20
   2 -12   0   13.40   13.40
  -2 -12   0   -3.20   15.10
  -3 -12   0  623.24   38.20
   3  12   0  560.84   32.10
   4  12   0  369.66   27.90
  -4 -12   0  349.67   31.40
  -5 -12   0  -15.60   15.50
   5  12   0   24.60   15.20
  -6 -12   0  395.66   33.00
   6  12   0  446.16   35.60
   7  12   0   29.60   18.60
  -7 -12   0   45.10   17.90
  -8 -12   0   13.30   16.30
   8  12   0   57.29   20.80
  -9 -12   0  -29.30   12.50
   9  12   0   11.90   19.50
 -10 -12   0  197.98   36.30
  10  12   0  124.89   27.60
  11  12   0   20.90   24.00
  12  12   0  120.79   31.00
   0  13   0  -12.80    8.30
   0 -13   0  -10.60   14.30
   1 -13   0  840.02   45.10
  -1 -13   0  789.12   44.30
   1  13   0  822.12   37.20
  -2 -13   0   54.89   17.90
   2 -13   0   76.59   18.00
   2  13   0   88.69   15.80
   3  13   0  311.87   26.20
  -3 -13   0  232.48   27.70
   4  13   0  -21.20   12.60
  -4 -13   0  -33.10   13.10
   5  13   0    5.70   14.10
  -5 -13   0   14.90   14.60
  -6 -13   0   18.40   17.40
   6  13   0   -3.20   14.30
   7  13   0  490.95   38.00
  -7 -13   0  514.85   38.00
   8  13   0  139.89   26.00
  -8 -13   0  151.78   24.60
  -9 -13   0   41.00   21.10
   9  13   0   89.89   25.20
  10  13   0  -18.50   18.70
 -10 -13   0  -11.10   30.20
  11  13   0  144.49   31.10
   0 -14   0 2292.67   87.49
   0  14   0 2209.18   76.49
  -1 -14   0  151.18   26.60
   1 -14   0  121.89   23.10
   1  14   0  145.29   17.60
   2  14   0   54.69   15.00
  -2 -14   0  -46.20   14.90
   3  14   0   15.80   13.60
  -3 -14   0  -36.50   15.20
   4  14   0   37.80   15.00
  -4 -14   0   -0.10   17.70
  -5 -14   0  -40.40   16.20
   5  14   0   21.00   16.60
   6  14   0  233.38   28.50
  -6 -14   0  238.98   29.50
  -7 -14   0   74.09   21.80
   7  14   0   79.79   22.00
  -8 -14   0   25.50   19.20
   8  14   0   33.90   20.40
   9  14   0   19.40   22.30
  -9 -14   0  -18.40   17.30
  10  14   0   45.90   25.20
  11  14   0   45.30   26.90
   0 -15   0  -20.90   16.40
   0  15   0   20.50   11.20
   1 -15   0  -55.49   14.80
  -1 -15   0  -33.70   18.50
   1  15   0    1.50   11.50
  -2 -15   0  -27.00   15.70
   2  15   0   -0.80   12.00
  -3 -15   0   26.60   19.00
   3  15   0   11.10   13.20
  -4 -15   0   63.89   24.50
   4  15   0   95.39   20.20
  -5 -15   0  250.37   32.10
   5  15   0  372.66   31.60
   6  15   0  145.69   25.20
  -6 -15   0   87.99   24.90
  -7 -15   0  596.54   44.60
   7  15   0  666.43   45.00
   8  15   0    9.60   19.50
  -8 -15   0   16.50   19.00
   9  15   0  -31.20   19.70
  -9 -15   0  -32.10   16.30
  10  15   0   -9.60   20.00
   0 -16   0  495.35   40.70
   1  16   0   31.10   13.70
  -1 -16   0    4.20   19.30
   1 -16   0   27.10   19.00
   2  16   0   -0.90   12.00
  -2 -16   0  -16.50   19.50
   3  16   0   -4.10   13.80
  -3 -16   0  -17.40   19.00
   4  16   0  250.77   28.40
  -4 -16   0  232.78   32.10
  -5 -16   0  -53.19   15.20
   5  16   0   -2.40   16.00
   6  16   0  237.28   30.90
  -6 -16   0  202.78   31.30
  -7 -16   0   72.39   26.10
   7  16   0   88.39   23.60
  -8 -16   0  106.39   27.10
   8  16   0  153.38   29.00
  -9 -16   0   -8.10   20.60
   9  16   0   43.70   25.70
   0 -17   0    5.30   19.50
   1  17   0  479.35   31.50
  -1 -17   0  421.06   41.90
   2  17   0  134.49   20.80
  -2 -17   0   66.39   26.10
  -3 -17   0   18.00   22.80
   3  17   0   43.50   17.30
   4  17   0   -2.70   13.90
  -4 -17   0   -1.70   19.70
  -5 -17   0   23.60   21.00
   5  17   0   15.40   16.80
  -6 -17   0  -37.20   17.10
   6  17   0   25.80   19.20
   7  17   0  172.08   30.60
  -7 -17   0  154.98   31.30
   8  17   0   81.69   26.70
  -8 -17   0   83.09   26.20
   0 -18   0  635.44   46.70
  -1 -18   0   -9.20   22.80
   2  18   0  197.98   24.40
  -2 -18   0  108.79   29.30
   3  18   0  109.39   22.10
  -3 -18   0  100.89   27.70
  -4 -18   0   38.20   23.40
   4  18   0  -20.90   15.60
  -5 -18   0   77.49   28.10
   5  18   0   95.29   24.20
   6  18   0  384.86   39.20
  -6 -18   0  304.97   41.40
   7  18   0   -7.90   18.00
  -7 -18   0  -34.70   21.90
  -1 -19   0   25.40   25.30
  -2 -19   0  162.68   33.10
   2  19   0   92.49   20.80
   3  19   0  178.18   25.30
  -3 -19   0  140.29   28.50
   4  19   0   92.69   22.50
  -4 -19   0   81.79   27.90
  -5 -19   0   -4.90   21.90
   5  19   0   19.80   20.10
   6  19   0    0.20   18.50
  -6 -19   0   36.30   24.70
  -2 -20   0   43.50   27.20
  -3 -20   0  -35.40   17.80
   3  20   0  -10.50   16.40
   4  20   0   19.50   19.30
  -4 -20   0  -13.60   22.30
  -5 -20   0   44.20   23.30
   5  20   0   30.30   20.50
   0   0  -1    0.20    0.30
   0   0   1    0.10    0.20
   4   0   1  214.28   15.20
   4   0  -1  208.48   14.60
   5   0   1  100.29   11.90
   5   0  -1   90.49   11.30
   6   0  -1   22.10    9.00
   6   0   1   38.10   10.10
   7   0  -1   20.10    9.90
   7   0   1   27.80   11.00
   8   0   1 1551.54   57.59
   8   0  -1 1477.85   57.29
   9   0   1   63.49   15.40
   9   0  -1   50.99   13.90
  10   0   1  -10.60   11.20
  10   0  -1   23.20   14.00
  11   0   1   54.09   17.70
  11   0  -1   47.40   17.00
  12   0  -1   21.10   16.40
  12   0   1   52.79   17.90
  13   0  -1    1.90   15.40
  13   0   1   22.20   17.90
  14   0  -1  167.58   27.30
  14   0   1  199.08   28.20
   0   1   1   -2.00    0.50
   0  -1  -1   -2.20    2.00
  -1   1   1 2177.18   62.29
   1   1  -1 2099.89   62.29
  -1  -1  -1 2131.59   62.59
   1   1  -1 2177.68   62.29
  -1  -1   1 2166.28   62.49
   1   1   1 2184.48   62.49
   1  -1  -1 2146.49   62.09
  -2  -1  -1 2376.76   67.19
  -2  -1   1 2285.67   66.69
  -2  -1   1 2322.57   66.89
   3   1  -1  528.05   22.50
   3   1   1  557.94   23.50
   4  -1   1  479.65   21.10
   4   1  -1  476.85   22.20
   4  -1  -1  476.65   21.10
   4   1   1  511.85   23.50
   5   1  -1   93.39   12.50
   5  -1   1   72.69   10.40
   5   1   1   50.69   10.80
   5  -1  -1   75.29   10.00
   6   1  -1  189.58   17.70
   6  -1   1  198.18   16.30
   6   1   1  200.78   17.10
   6  -1  -1  188.08   15.50
   7   1  -1  195.48   18.70
   7  -1   1  190.88   16.50
   7   1   1  210.08   20.20
   7  -1  -1  204.38   18.00
   8   1  -1  849.81   39.90
   8  -1   1  846.02   37.90
   8   1   1  845.52   40.10
   8  -1  -1  876.81   37.80
   9  -1   1  337.37   24.80
   9   1  -1  337.67   25.60
   9   1   1  317.37   25.20
   9  -1  -1  318.57   24.40
  10   1  -1  141.69   21.00
  10  -1   1   95.59   17.60
  10  -1  -1   80.59   16.90
  10   1   1  112.19   19.00
  11   1  -1   67.09   18.50
  11  -1   1   81.39   17.70
  11   1   1   76.99   19.60
  11  -1  -1   25.10   15.30
  12  -1   1   31.10   16.40
  12   1  -1   11.40   15.30
  12  -1  -1   26.90   16.10
  12   1   1   24.60   17.40
  13  -1   1  130.49   23.50
  13   1  -1   80.69   20.40
  13   1   1   97.09   22.00
  13  -1  -1  104.29   21.40
  14  -1   1  145.19   24.90
  14   1  -1  115.49   24.90
  14  -1  -1  116.89   24.40
  14   1   1  168.88   28.10
   0  -2  -1 1435.86   43.90
   0  -2   1 1432.96   44.00
  -1   2   1 2617.24   75.69
   1   2  -1 2577.34   75.69
  -1  -2  -1 2534.35   75.89
   1   2   1 2494.65   75.69
  -1  -2   1 2556.74   75.89
   1  -2  -1 2646.74   75.69
  -2  -2  -1 2771.22   81.79
  -2   2   1 2798.42   81.29
   2   2  -1 2798.42   80.89
  -2  -2   1 2741.43   81.59
   2   2   1 2771.92   81.19
  -3  -2  -1  551.84   19.70
   3   2  -1  577.84   24.20
  -3  -2   1  551.94   19.40
   3   2   1  558.24   24.70
   4   2  -1  567.64   25.60
  -4  -2  -1  570.74   19.70
  -4  -2   1  571.84   19.30
   4   2   1  566.24   25.80
   5  -2   1  149.29   12.30
   5   2  -1  137.59   14.40
  -5  -2  -1  118.09    7.90
   5  -2  -1  122.29   11.10
  -5  -2   1  115.89    7.50
   5   2   1   95.19   13.30
   6  -2   1   56.79   10.40
   6   2  -1   54.39   12.10
  -6  -2  -1   72.89    6.10
   6   2   1   58.79   12.20
   6  -2  -1   50.09    9.40
  -6  -2   1   67.69    5.40
  -7  -2  -1 1008.20   31.00
   7  -2   1  958.20   38.30
   7   2  -1  979.90   41.70
  -7  -2   1  928.61   30.20
   7   2   1  971.20   42.60
   7  -2  -1  927.41   37.80
  -8  -2  -1  588.04   21.20
   8  -2   1  574.04   29.80
   8   2  -1  596.64   32.60
   8   2   1  648.94   34.50
  -8  -2   1  623.44   20.80
   8  -2  -1  585.94   29.30
   9  -2   1  190.08   19.50
   9   2  -1  162.38   21.30
  -9  -2  -1  214.98   11.30
   9   2   1  229.38   24.60
  -9  -2   1  195.98   10.50
   9  -2  -1  244.78   21.20
  10   2  -1  225.88   25.80
  10  -2   1  220.68   21.90
  10  -2  -1  185.88   20.50
  10   2   1  205.98   25.40
  11  -2   1  311.67   26.60
  11   2  -1  245.78   27.50
  11  -2  -1  282.77   26.40
  11   2   1  288.37   31.00
  12  -2   1   21.10   14.90
  12   2  -1    5.10   16.90
  12   2   1    8.70   17.40
  12  -2  -1   -3.70   12.80
  13  -2   1   86.29   20.70
  13   2  -1   63.69   21.90
  13  -2  -1   94.99   20.60
  13   2   1   98.99   23.80
  14   2  -1  266.47   33.60
  14  -2   1  201.28   39.90
  14   2   1  167.58   27.90
   0  -3  -1  410.86   17.50
   0  -3   1  378.96   18.00
  -1  -3  -1 4067.79  119.79
   1   3  -1 4077.09  119.39
  -1   3   1 4112.09  119.69
  -1  -3   1 3906.71  119.69
   1  -3  -1 4023.50  119.49
  -1   3  -1 4290.57  119.99
   1   3   1 4008.30  119.59
   2   3  -1 1175.08   38.30
  -2  -3  -1 1187.98   39.10
  -2   3   1 1251.87   38.80
   2   3  -1 1196.58   40.70
   2   3   1 1167.78   38.50
  -2  -3   1 1179.68   39.20
   2   3   1 1141.59   40.50
  -3   3   1  149.88   10.40
   3   3  -1  136.29    9.30
   3   3  -1  123.59   12.80
  -3  -3  -1  122.89   10.80
   3   3   1  174.38    9.50
   3   3   1  151.58   13.60
  -3  -3   1  170.88   11.30
   4   3  -1 1008.30   40.00
  -4  -3  -1 1056.89   34.60
  -4   3   1 1055.69   33.90
   4   3   1 1036.50   39.80
  -4  -3   1 1018.20   34.30
  -5  -3  -1 1130.19   36.60
   5   3  -1 1044.60   42.70
   5  -3   1 1092.09   37.90
   5   3   1 1084.99   43.20
   5  -3  -1 1147.49   40.80
  -5  -3   1 1117.49   36.40
   6   3  -1  682.23   32.90
   6  -3   1  705.73   28.40
  -6  -3  -1  690.83   25.10
   6   3   1  692.93   33.10
  -6  -3   1  681.53   24.80
   6  -3  -1  696.43   27.70
   7   3  -1  128.29   18.30
  -7  -3  -1  129.19   10.20
   7  -3   1  107.29   12.70
   7   3   1   92.49   15.80
  -7  -3   1  116.89    9.80
   7  -3  -1  144.29   13.70
   8   3  -1  133.69   20.10
   8  -3   1  171.08   16.50
  -8  -3  -1  152.38   11.40
  -8  -3   1  139.09   11.00
   8   3   1  179.58   21.60
   8  -3  -1  159.48   15.60
   9  -3   1  370.96   24.20
   9   3  -1  394.16   30.70
  -9  -3  -1  342.37   16.80
   9  -3  -1  339.17   23.30
   9   3   1  353.46   28.20
  -9  -3   1  359.56   16.70
  10   3  -1   -0.40   13.10
  10  -3   1    1.60   11.30
  10   3   1    7.00   14.80
  10  -3  -1    7.50   11.20
  11  -3   1  364.56   27.10
  11   3  -1  261.17   29.30
  11   3   1  289.47   30.50
  11  -3  -1  319.67   25.80
  12  -3   1  109.29   19.60
  12   3  -1   76.29   21.20
  12   3   1   79.79   20.90
  12  -3  -1  110.69   18.50
  13   3  -1   86.99   23.80
  13  -3   1  122.69   25.60
  13   3   1  106.69   24.70
  14   3  -1  124.69   27.30
  14   3   1   43.10   21.50
   0  -4   1 2171.18   65.19
   0   4   1 1751.12   63.49
   0   4  -1 2079.89   64.69
   0  -4  -1 2234.98   65.59
  -1   4   1 2985.10   86.99
  -1  -4  -1 2939.11   86.99
   1   4  -1 2767.52   86.39
   1  -4   1 2836.82   86.79
   1  -4  -1 2748.12   86.29
   1   4   1 2779.02   86.29
  -1   4  -1 2816.72   86.49
  -1  -4   1 2832.02   86.99
   2   4  -1 3811.92  112.69
  -2  -4  -1 3758.12  111.59
  -2   4   1 3619.44  111.09
   2   4  -1 3786.92  110.89
   2  -4  -1 3764.42  110.79
   2   4   1 3683.83  110.79
  -2   4  -1 3628.14  111.19
  -2  -4   1 3705.53  111.49
   2   4   1 3711.23  112.39
   3   4  -1  196.78   15.90
   3   4  -1  197.08   12.30
  -3  -4  -1  184.88   13.60
  -3   4   1  194.48   13.40
  -3   4  -1  186.18   12.90
   3   4   1  192.78   16.00
   3   4   1  180.28   12.20
  -3  -4   1  191.28   14.00
  -4  -4  -1  828.82   31.50
   4   4  -1  879.31   28.80
   4   4  -1  868.31   35.90
  -4   4   1  870.41   31.00
   4   4  -1  882.31   29.00
   4   4   1  872.11   29.10
   4   4   1  889.91   36.10
  -4  -4   1  851.31   31.50
  -5  -4  -1  132.29   11.30
   5   4  -1  141.99   16.20
  -5   4   1  156.38   11.50
  -5  -4   1  127.89   11.00
   5   4   1  145.69   16.70
   6   4  -1  299.27   22.30
  -6  -4  -1  266.77   15.50
   6  -4   1  301.37   16.00
  -6   4   1  250.67   14.70
   6   4   1  299.07   22.30
   6  -4  -1  268.27   15.20
  -6  -4   1  285.67   15.70
   7   4  -1  442.46   29.20
  -7   4   1  403.26   18.30
   7  -4   1  412.16   20.90
  -7  -4  -1  392.36   19.40
   7   4   1  446.56   27.90
   7  -4  -1  415.96   20.60
  -7  -4   1  411.66   19.40
  -8  -4  -1  172.98   13.50
  -8   4   1  160.38   12.30
   8   4  -1  198.28   22.50
   8  -4   1  188.68   16.30
   8   4   1  169.38   21.30
  -8  -4   1  189.48   13.50
   8  -4  -1  204.38   16.40
  -9   4   1  183.18   13.10
   9  -4   1  159.78   16.80
  -9  -4  -1  156.48   13.30
   9   4  -1  117.99   20.60
   9  -4  -1  175.78   17.10
  -9  -4   1  154.68   13.60
   9   4   1  144.79   21.70
  10  -4   1   30.30   12.30
  10   4  -1   33.00   16.90
  10   4   1   38.30   16.90
  10  -4  -1    8.10   10.90
  11   4  -1  124.79   24.10
  11  -4   1   98.19   16.60
  11  -4  -1  124.29   17.40
  11   4   1  115.69   24.30
  12   4  -1  114.79   24.30
  12   4   1  173.38   27.10
  13   4  -1  187.88   30.10
  13   4   1   69.59   22.70
  14   4  -1   30.00   22.80
  14   4   1   54.29   22.50
   0  -5  -1  844.52   33.30
   0  -5   1  912.71   33.80
   1   5  -1 1401.56   47.00
  -1   5   1 1378.56   47.50
   1  -5   1 1336.67   47.10
   1   5  -1 1363.66   46.10
  -1  -5  -1 1376.26   47.60
  -1  -5   1 1397.66   48.10
   1  -5  -1 1374.16   47.10
   1   5   1 1400.16   47.40
   1   5   1 1357.66   45.90
  -1   5  -1 1422.46   47.70
  -2  -5  -1   82.99   10.90
   2   5  -1   87.89   11.50
   2   5  -1   92.09   10.70
  -2   5   1   94.49   11.10
   2   5   1   98.49   11.00
   2  -5  -1   76.49   10.50
  -2  -5   1   99.29   12.20
   2   5   1  101.89   11.80
  -2   5  -1   96.19   11.20
  -3  -5  -1  386.06   20.20
   3   5  -1  405.26   19.10
   3   5  -1  369.06   21.50
  -3   5   1  406.46   19.80
  -3  -5   1  378.66   20.50
  -3   5  -1  371.86   19.60
   3   5   1  355.76   18.70
   3   5   1  366.46   21.30
  -4  -5  -1  466.15   22.90
   4   5  -1  447.26   25.80
   4   5  -1  516.95   20.80
  -4   5   1  492.55   22.80
  -4  -5   1  476.65   23.20
  -4   5  -1  502.65   23.00
   4   5   1  525.65   21.20
   4   5   1  531.45   26.70
  -5  -5  -1  654.33   28.10
   5   5  -1  677.93   23.60
   5   5  -1  691.03   23.40
   5   5  -1  678.63   32.90
  -5   5   1  681.03   27.30
  -5   5  -1  685.73   27.40
   5   5   1  663.63   23.70
   5   5   1  660.53   33.60
  -5  -5   1  649.04   27.80
   6   5  -1 1312.37   52.19
  -6  -5  -1 1270.97   44.40
  -6   5   1 1269.97   43.30
   6  -5   1 1206.58   41.50
  -6  -5   1 1213.98   43.80
  -6   5  -1 1240.78   43.60
   6   5   1 1256.77   51.09
   7   5  -1  409.36   28.70
   7  -5   1  450.65   21.10
  -7   5   1  432.06   21.10
  -7  -5  -1  430.16   22.30
   7   5   1  474.75   30.00
   7  -5  -1  446.96   20.40
  -7  -5   1  467.45   22.30
  -8  -5  -1   88.39   11.80
   8  -5   1   84.89   11.70
  -8   5   1   90.39   10.80
   8   5  -1  118.19   19.80
   8   5   1  100.49   19.00
   8  -5  -1  116.39   12.00
  -8  -5   1   80.69   11.40
  -8   5  -1  103.49   11.40
   9   5  -1   85.79   19.50
   9  -5   1   92.29   13.00
  -9  -5  -1   84.09   11.50
   9  -5  -1   90.79   12.80
   9   5   1   67.09   19.00
  -9  -5   1   98.89   11.70
  10   5  -1  139.39   23.30
  10  -5   1  132.09   15.90
  10   5   1  143.49   24.90
  10  -5  -1  176.58   17.40
  11   5  -1   75.29   21.50
  11   5   1   75.19   22.00
  12   5  -1  215.28   31.80
  12   5   1  191.08   29.30
  13   5  -1   52.59   21.80
  13   5   1   27.40   23.20
  14   5  -1   92.29   27.20
  14   5   1   69.99   26.60
   0  -6   1  236.28   18.50
   0  -6  -1  249.38   17.70
   0   6  -1  211.08   13.50
   1   6  -1 2349.86   74.69
   1  -6   1 2412.86   76.69
  -1   6   1 2361.36   76.19
  -1  -6  -1 2385.36   76.79
   1   6   1 2429.16   74.59
  -1  -6   1 2408.46   76.99
   1  -6  -1 2391.66   76.89
  -1   6  -1 2221.18   75.89
   2   6  -1 1330.67   47.70
   2   6  -1 1328.87   47.30
  -2   6   1 1437.66   48.60
  -2  -6  -1 1374.96   48.80
  -2   6  -1 1275.87   47.40
   2   6   1 1346.57   47.60
  -2  -6   1 1362.06   49.00
   2  -6  -1 1394.06   48.20
   2   6   1 1354.06   47.80
   3   6  -1  717.53   32.00
  -3   6   1  733.03   30.60
  -3  -6  -1  705.93   31.10
   3   6  -1  699.03   29.40
   3   6   1  708.93   31.70
  -3   6  -1  740.13   30.70
   3   6   1  718.03   29.20
  -3  -6   1  746.03   31.40
  -4   6   1  438.86   23.80
  -4  -6  -1  502.65   24.90
   4   6  -1  489.45   22.40
   4   6  -1  472.85   26.90
   4   6   1  499.15   27.10
  -4  -6   1  492.25   24.80
   4   6   1  547.85   22.90
  -4   6  -1  507.15   24.10
   5   6  -1  537.55   21.70
  -5  -6  -1  542.95   25.40
   5   6  -1  533.85   29.40
  -5   6   1  525.25   24.60
  -5  -6   1  520.15   25.50
  -5   6  -1  500.85   24.80
   5   6   1  500.15   28.80
   5   6   1  476.35   21.30
   6   6  -1  102.99   17.50
   6   6  -1  150.08    8.00
   6   6  -1  149.49    7.90
  -6   6   1  169.58   14.60
  -6  -6  -1  150.48   14.80
   6   6   1  169.38    8.90
   6   6   1  168.28    8.80
  -6  -6   1  186.38   16.20
   6   6   1  177.58   20.10
  -6   6  -1  163.48   14.60
   7  -6   1  402.76   19.00
   7   6  -1  393.46   29.40
  -7   6   1  424.16   22.40
  -7  -6  -1  409.76   23.20
   7   6   1  412.06   30.80
  -7  -6   1  454.75   23.60
  -7   6  -1  447.36   23.20
   8   6  -1   -5.70   13.40
  -8  -6  -1   -2.00    8.50
   8  -6   1    5.70    7.40
   8  -6  -1    8.50    6.80
  -8  -6   1    6.00    8.70
   8   6   1  -21.20   12.10
   9  -6   1   86.69   12.70
   9   6  -1   94.89   20.50
  -9  -6  -1   84.89   12.90
  -9  -6   1   72.89   12.50
   9   6   1   62.19   20.10
  10   6  -1   80.99   20.70
  10   6   1   78.89   21.40
  11   6  -1  266.37   31.40
  11   6   1  238.28   30.30
  12   6  -1  149.09   27.50
  12   6   1  152.68   28.30
  13   6  -1  124.79   28.90
  13   6   1  173.38   30.40
  14   6  -1  -11.70   20.40
  14   6   1    8.20   20.70
   0   7  -1 1296.17   44.70
   0  -7  -1 1328.07   49.60
   0  -7   1 1377.46   49.40
   0   7   1 1362.26   48.50
   0   7   1 1308.27   44.30
   0   7  -1 1317.27   48.80
  -1   7   1  125.39   13.80
   1   7  -1  149.49   15.40
   1  -7   1  166.68   16.50
  -1  -7  -1  145.59   16.20
   1   7  -1  124.99   12.70
   1   7   1  160.58   15.00
  -1  -7   1  111.59   14.30
   1   7   1  163.08   13.90
  -1   7  -1  105.19   13.30
   1  -7  -1  115.99   14.10
  -2  -7  -1    8.60   10.80
  -2   7   1   36.50    9.80
   2   7  -1   31.00   10.40
   2   7  -1   18.50    9.20
  -2   7  -1   25.30   10.10
   2   7   1   16.50    9.90
   2  -7  -1   18.20   10.50
   2   7   1   27.80    8.80
  -2  -7   1   14.10    9.80
   3   7  -1  415.66   25.10
  -3   7   1  404.96   22.60
  -3  -7  -1  405.36   24.50
  -3  -7   1  460.65   24.50
  -3   7  -1  431.16   24.00
   3   7   1  472.05   24.80
   4   7  -1  160.08   13.40
   4   7  -1  166.68   18.10
  -4  -7  -1  145.99   15.80
  -4  -7   1  144.89   15.60
   4   7   1  159.88   17.40
   4   7   1  170.48   14.40
   5   7  -1  121.29   18.20
  -5  -7  -1  127.59   15.20
   5   7  -1  122.09   12.00
   5   7   1  170.68   13.60
   5   7   1  151.98   18.50
  -5  -7   1  191.98   17.10
  -6  -7  -1  151.68   16.00
   6   7  -1  162.88   11.70
   6   7  -1  161.18   12.40
   6   7  -1  161.88   20.40
   6   7   1  159.88   11.90
  -6  -7   1  160.18   16.30
   6   7   1  150.88   19.90
  -7  -7  -1  232.58   19.80
   7   7  -1  234.08   24.90
   7   7   1  245.48   25.20
  -7  -7   1  226.68   19.40
  -8  -7  -1   86.39   14.10
   8   7  -1   76.79   20.40
   8   7   1   84.39   19.60
  -8  -7   1   85.89   14.20
  -9  -7  -1    8.10   10.20
   9   7  -1   30.50   17.20
   9   7   1    0.60   15.90
  -9  -7   1   15.20   10.20
  10   7  -1  172.68   27.50
  10   7   1  126.19   24.20
  11   7  -1  121.29   26.50
  11   7   1  105.49   24.30
  12   7  -1  461.55   44.30
  12   7   1  431.26   43.40
  13   7  -1   78.59   25.60
  13   7   1   62.59   24.70
   0   8   1  909.71   34.40
   0  -8   1  946.11   39.90
   0  -8  -1  966.80   40.00
   0   8  -1  945.31   34.70
   1   8  -1   10.30    7.80
  -1  -8  -1    7.10   11.70
   1  -8   1   -5.90   10.20
   1  -8  -1   13.60   11.30
   1   8   1   21.30    9.00
  -1  -8   1    9.80   10.70
  -2  -8  -1   64.79   13.10
   2   8  -1   77.89   12.30
   2   8  -1   51.59   11.00
  -2  -8   1   82.59   14.50
   2  -8  -1   79.99   13.20
   2   8   1   63.59   11.80
   2   8   1   86.29   13.30
   3   8  -1    7.90    8.90
   3   8  -1   -2.60    9.30
  -3  -8  -1   -3.40   10.00
   3   8   1    9.20    9.80
   3   8   1   -7.30    8.00
  -3  -8   1   -0.40    9.50
  -4  -8  -1   28.00   11.90
   4   8  -1   39.70    9.70
   4   8  -1   25.00   11.60
   4   8   1    6.90   10.60
  -4  -8   1   35.00   12.20
   4   8   1   18.20    8.70
   5   8  -1  742.93   37.90
   5   8  -1  682.13   30.80
  -5  -8  -1  819.12   36.30
  -5  -8   1  852.51   36.80
   5   8   1  848.32   40.30
   6   8  -1  352.26   19.20
   6   8  -1  381.76   28.50
  -6  -8  -1  336.07   23.80
   6   8   1  416.36   29.00
  -6  -8   1  363.86   25.10
   6   8   1  375.56   19.60
  -7  -8  -1  288.97   23.40
   7   8  -1  302.77   13.80
   7   8  -1  293.87   28.30
   7   8  -1  299.57   14.10
   7   8   1  274.67   27.80
  -7  -8   1  267.77   23.10
   7   8   1  304.97   14.40
   7   8   1  284.17   14.20
   8   8  -1   54.39   18.60
  -8  -8  -1   53.99   13.80
   8   8   1   65.99   20.20
  -8  -8   1   65.29   14.70
  -9  -8  -1  149.29   18.70
   9   8  -1  124.69   23.90
   9   8   1   82.39   21.60
  -9  -8   1  143.99   18.50
  10   8  -1   38.80   19.30
  10   8   1   16.40   18.70
  11   8  -1  380.76   40.00
  11   8   1  345.87   37.20
  12   8  -1  102.49   26.90
  12   8   1   93.19   27.80
  13   8  -1  151.98   32.20
  13   8   1  165.28   32.10
   0  -9  -1    1.30   10.60
   0   9  -1   14.90    7.40
   0  -9   1  -10.10   10.90
   0   9   1   -0.50    6.30
   1   9  -1   66.59   11.30
  -1   9   1   89.19    9.20
   1  -9   1   59.49   13.00
  -1  -9  -1   77.69   15.20
   1  -9  -1   71.09   13.50
   1   9   1   95.09   12.10
  -1  -9   1   94.29   15.70
   2   9  -1  172.48   16.30
  -2  -9  -1  194.18   20.20
   2   9   1  144.89   15.50
  -2  -9   1  170.08   18.90
   2  -9  -1  150.28   17.90
   3   9  -1  272.57   20.90
  -3  -9  -1  254.27   22.70
  -3  -9   1  262.87   23.00
   3   9   1  254.17   20.50
   4   9  -1  429.56   27.40
  -4  -9  -1  426.86   26.70
   4   9  -1  463.95   25.20
   4   9   1  398.66   26.90
   4   9   1  420.16   24.70
  -4  -9   1  454.95   28.30
   5   9  -1   70.09   11.80
  -5  -9  -1   80.19   15.30
   5   9  -1   77.39   16.30
   5   9   1   88.49   17.10
   5   9   1   88.89   12.60
  -5  -9   1   81.79   15.90
  -6  -9  -1   65.19   14.70
   6   9  -1   42.50    9.70
   6   9  -1   94.49   18.40
   6   9   1   46.20    9.50
   6   9   1   56.89   16.30
  -6  -9   1   45.20   14.10
   7   9  -1  211.98   15.40
   7   9  -1  240.08   28.30
   7   9  -1  204.88   14.50
  -7  -9  -1  186.48   21.00
  -7  -9   1  234.38   22.30
   7   9   1  249.78   15.60
   7   9   1  214.18   26.20
   8   9  -1  -19.70   13.40
  -8  -9  -1    6.60   12.30
   8   9   1   14.50   16.30
  -8  -9   1    0.30   12.10
  -9  -9  -1  107.39   18.30
   9   9  -1   99.19   23.70
   9   9   1  113.79   23.30
  -9  -9   1  129.49   18.80
  10   9  -1   43.20   20.90
  10   9   1   37.80   21.10
  11   9  -1    7.60   21.20
  11   9   1   42.40   23.40
  12   9  -1  252.27   36.20
  12   9   1  224.88   35.80
  13   9  -1   70.69   28.50
  13   9   1   30.90   24.30
   0  10  -1  226.58   16.20
   0 -10   1  216.88   22.10
   0  10   1  235.68   15.90
   0 -10  -1  228.48   21.80
   1  10  -1  149.19   15.20
  -1  10   1  147.89   12.10
   1 -10   1  107.89   16.60
  -1 -10  -1  110.29   17.40
  -1 -10   1  110.49   18.40
   1 -10  -1  139.19   19.40
   1  10   1  126.79   14.20
   2  10  -1  637.34   30.90
  -2 -10  -1  632.34   35.20
  -2 -10   1  575.94   33.10
   2  10   1  611.84   29.80
   2 -10  -1  595.94   33.20
   3  10  -1  209.38   20.50
  -3 -10  -1  187.88   21.40
   3  10   1  211.08   19.90
  -3 -10   1  224.58   21.60
   4  10  -1  405.56   28.90
  -4 -10  -1  401.76   29.10
  -4 -10   1  445.16   29.60
   4  10   1  475.95   30.10
  -5 -10  -1  198.98   21.30
   5  10  -1  211.18   23.30
  -5 -10   1  197.88   22.10
   5  10   1  174.08   22.20
  -6 -10  -1   87.29   17.40
   6  10  -1   89.79   13.10
   6  10  -1   85.89   18.80
  -6 -10   1   98.39   17.70
   6  10   1   94.09   20.30
   6  10   1   84.19   13.00
  -7 -10  -1  157.88   21.00
   7  10  -1  189.58   16.80
   7  10  -1  157.48   23.60
  -7 -10   1  147.79   20.00
   7  10   1  137.69   22.70
   8  10  -1   -0.70   16.20
  -8 -10  -1    0.10   12.50
   8  10   1   24.30   18.10
  -8 -10   1   27.30   14.00
   9  10  -1   24.10   19.00
  -9 -10  -1   11.10   14.40
  -9 -10   1   10.50   14.40
   9  10   1    8.80   17.70
 -10 -10  -1   52.29   23.60
  10  10  -1    8.00   18.50
  10  10   1  -10.00   17.90
  11  10  -1  270.67   36.40
  11  10   1  329.67   37.80
  12  10  -1  284.27   39.10
  12  10   1  229.48   35.40
   0  11  -1   91.49   12.20
   0  11   1   98.79   12.10
   0 -11   1   37.00   15.40
   0 -11  -1   32.50   16.50
   1 -11   1  220.98   23.00
  -1  11   1  246.08   15.40
  -1 -11  -1  234.88   24.30
   1  11  -1  237.48   18.50
   1  11   1  200.98   17.90
   1 -11  -1  190.78   21.70
  -1 -11   1  192.48   21.90
  -2 -11  -1  106.09   18.30
   2  11  -1  107.59   14.50
  -2 -11   1   66.29   16.90
   2  11   1  116.59   15.80
   2 -11  -1   61.19   17.00
  -3 -11  -1  181.98   22.80
   3  11  -1  214.58   21.30
  -3 -11   1  149.59   20.40
   3  11   1  146.09   18.80
   4  11  -1  109.39   17.90
  -4 -11  -1   74.19   18.00
  -4 -11   1   73.79   17.90
   4  11   1   72.69   15.60
  -5 -11  -1 1087.59   49.40
   5  11  -1  967.30   48.70
   5  11   1  931.11   46.80
  -5 -11   1 1032.20   47.40
  -6 -11  -1  365.26   29.50
   6  11  -1  296.57   30.00
  -6 -11   1  358.96   29.40
   6  11   1  378.06   32.90
   7  11  -1  242.18   28.00
  -7 -11  -1  186.88   23.20
   7  11   1  228.08   27.40
  -7 -11   1  185.58   23.40
   8  11  -1   76.19   22.20
  -8 -11  -1  109.29   20.00
   8  11   1  104.39   23.40
  -8 -11   1   98.79   19.40
   9  11  -1   66.39   23.80
  -9 -11  -1   86.79   19.50
   9  11   1   52.79   21.80
  -9 -11   1   82.79   18.50
 -10 -11  -1  183.58   32.30
  10  11  -1   98.89   26.00
  10  11   1  102.19   27.70
  11  11  -1  202.68   32.30
  11  11   1  174.58   31.80
  12  11  -1  192.98   36.30
  12  11   1  187.78   34.60
   0  12   1  107.69   13.60
   0 -12  -1   82.29   19.70
   0  12  -1  140.09   14.90
   0 -12   1   88.09   20.30
   1 -12   1  179.58   23.00
  -1  12   1  215.18   15.20
   1  12  -1  234.98   20.10
  -1 -12  -1  178.88   25.10
   1 -12  -1  161.08   23.70
   1  12   1  209.58   18.80
  -1 -12   1  169.78   23.70
  -2 -12  -1  575.64   38.60
   2  12  -1  619.04   33.20
  -2 -12   1  745.13   39.50
   2  12   1  649.64   33.30
   2 -12  -1  720.73   37.50
   3  12  -1  -12.30   10.40
  -3 -12  -1   -8.30   14.40
  -3 -12   1  -22.30   13.70
   3  12   1   10.30   13.10
  -4 -12  -1  359.16   31.70
   4  12  -1  341.67   27.10
  -4 -12   1  361.16   31.70
   4  12   1  382.76   28.00
   5  12  -1  204.68   23.90
  -5 -12  -1  228.98   26.70
   5  12   1  173.18   23.10
  -5 -12   1  153.48   24.60
   6  12  -1   63.99   18.80
  -6 -12  -1   53.79   18.40
   6  12   1   83.69   19.50
  -6 -12   1   60.89   18.50
   7  12  -1  202.48   27.00
  -7 -12  -1  141.99   22.80
  -7 -12   1  175.68   24.30
   7  12   1  145.69   24.70
   8  12  -1   53.19   20.50
  -8 -12  -1   61.09   19.30
  -8 -12   1   31.90   17.80
   8  12   1   53.59   20.70
  -9 -12  -1  141.19   23.00
   9  12  -1  126.69   26.30
   9  12   1  113.99   26.20
  -9 -12   1  125.39   22.40
 -10 -12  -1  167.18   31.60
  10  12  -1  168.98   30.30
  10  12   1  121.89   27.50
 -10 -12   1  177.18   39.80
  11  12  -1   50.29   26.10
  11  12   1   84.99   26.90
  12  12  -1   37.30   25.40
  12  12   1   14.50   24.30
   0 -13  -1  -20.40   15.80
   0 -13   1  -11.40   14.00
   0  13  -1   23.60   10.20
   0  13   1   22.00    9.90
   1 -13   1  383.46   30.40
   1  13  -1  320.87   23.40
  -1  13   1  348.87   20.30
  -1 -13  -1  319.07   30.70
   1  13   1  410.46   24.70
   1 -13  -1  424.06   33.00
  -1 -13   1  364.06   34.00
   2  13  -1  264.67   22.20
  -2 -13  -1  270.67   28.20
   2 -13  -1  263.67   27.60
  -2 -13   1  268.87   28.50
   2  13   1  295.47   23.80
  -3 -13  -1  153.18   22.90
   3  13  -1  158.68   20.80
   3  13   1  150.08   20.20
  -3 -13   1  179.48   24.50
  -4 -13  -1   66.59   21.00
   4  13  -1  135.89   21.00
   4  13   1   89.89   19.50
  -4 -13   1   66.29   19.40
  -5 -13  -1   38.90   16.90
   5  13  -1   82.59   18.90
  -5 -13   1   61.19   19.20
   5  13   1   59.99   19.10
  -6 -13  -1  207.48   27.20
   6  13  -1  207.08   26.50
   6  13   1  238.88   27.80
  -6 -13   1  195.38   26.20
   7  13  -1   38.60   18.80
  -7 -13  -1   20.90   17.60
  -7 -13   1   13.10   17.10
   7  13   1   26.90   20.00
   8  13  -1   66.39   22.10
  -8 -13  -1   82.39   21.00
  -8 -13   1   49.10   18.80
   8  13   1  134.59   25.60
  -9 -13  -1   33.90   20.30
   9  13  -1   96.39   25.30
   9  13   1  119.89   27.10
  -9 -13   1   51.39   21.50
  10  13  -1    4.30   20.60
  10  13   1  -11.60   19.20
  11  13  -1   -5.60   21.50
  11  13   1    7.50   21.70
   0  14  -1  126.09   15.90
   0 -14  -1  115.69   24.20
   0 -14   1  108.99   23.50
   0  14   1  138.39   16.10
   1 -14   1    5.40   17.70
   1  14  -1   31.80   12.40
  -1 -14  -1  -10.70   16.70
   1 -14  -1   22.90   16.50
  -1 -14   1   14.50   20.10
   1  14   1   32.70   12.10
  -2 -14  -1   21.20   21.90
   2  14  -1   40.40   14.30
   2 -14  -1   33.40   18.60
   2  14   1   58.39   15.00
  -2 -14   1   18.30   19.00
  -3 -14  -1   79.49   24.70
   3  14  -1  169.68   21.00
  -3 -14   1  132.79   26.10
   3  14   1  118.59   19.50
  -4 -14  -1  417.06   34.80
   4  14  -1  486.25   34.40
  -4 -14   1  450.25   35.30
   4  14   1  493.85   34.00
  -5 -14  -1    2.70   18.50
   5  14  -1   43.40   17.00
  -5 -14   1   21.70   17.20
   5  14   1   54.69   17.70
  -6 -14  -1  133.49   25.40
   6  14  -1   75.19   20.40
  -6 -14   1   72.49   21.70
   6  14   1  127.99   24.20
   7  14  -1   23.10   19.00
  -7 -14  -1   13.00   19.00
  -7 -14   1   14.00   18.10
   7  14   1   33.10   21.00
  -8 -14  -1  205.28   28.80
   8  14  -1  203.58   30.30
   8  14   1  221.18   30.90
  -8 -14   1  157.78   26.90
  -9 -14  -1  171.28   27.60
   9  14  -1  184.08   32.30
   9  14   1  160.48   29.00
  -9 -14   1  131.79   26.60
  10  14  -1   65.39   23.90
  10  14   1  113.29   27.40
  11  14  -1   17.30   25.30
  11  14   1   36.50   25.10
   0 -15   1   67.69   20.00
   0  15   1   78.59   14.20
   0 -15  -1   55.09   21.50
   1  15  -1  654.23   33.70
  -1 -15  -1  582.84   42.10
   1  15   1  541.55   32.20
   1 -15  -1  646.24   41.20
  -1 -15   1  592.24   42.00
  -2 -15  -1   42.00   21.80
   2  15  -1   72.89   16.80
   2  15   1  102.89   17.70
  -2 -15   1   59.09   23.40
   2 -15  -1   87.79   20.30
  -3 -15  -1  -48.90   14.10
   3  15  -1   12.70   14.20
  -3 -15   1  -33.60   17.50
   3  15   1   -5.30   12.20
   4  15  -1   39.10   15.80
  -4 -15   1  -70.39   18.80
   4  15   1   -0.50   13.50
   5  15  -1  131.59   23.90
  -5 -15  -1   73.49   24.40
  -5 -15   1  127.69   26.50
   5  15   1  120.49   22.90
  -6 -15  -1   -7.20   18.60
   6  15  -1   21.10   18.30
  -6 -15   1  -27.00   17.30
   6  15   1   -4.20   15.70
   7  15  -1  134.99   26.00
  -7 -15  -1   95.39   24.40
   7  15   1  128.99   24.80
  -7 -15   1  122.29   25.50
   8  15  -1  257.27   34.20
  -8 -15  -1  320.07   35.50
   8  15   1  355.16   37.70
  -8 -15   1  345.17   35.90
  -9 -15  -1   95.99   25.30
   9  15  -1  119.59   29.40
   9  15   1   98.69   28.30
  -9 -15   1  102.39   25.00
  10  15  -1   68.99   25.80
  10  15   1   57.99   27.10
   0 -16  -1   26.60   18.00
   0  16   1   21.10   11.40
   0 -16   1   22.20   18.20
   1  16  -1  120.89   18.40
  -1 -16  -1   96.79   25.20
  -1 -16   1   92.39   22.40
   1  16   1  118.99   18.10
   1 -16  -1   64.59   22.90
   2  16  -1  151.68   21.30
  -2 -16  -1  150.38   26.80
  -2 -16   1  183.48   29.70
   2  16   1  176.48   21.90
   3  16  -1   41.30   16.50
  -3 -16  -1   -3.50   17.00
   3  16   1   56.99   16.50
  -3 -16   1    8.10   20.40
  -4 -16  -1  192.08   31.50
   4  16  -1  279.47   30.20
   4  16   1  308.07   30.20
  -4 -16   1  249.18   35.20
  -5 -16  -1   28.70   22.50
   5  16  -1   38.80   17.60
   5  16   1   50.29   19.60
  -5 -16   1   -0.70   21.50
   6  16  -1    9.50   17.10
  -6 -16  -1   -7.10   19.60
   6  16   1  -19.40   16.60
  -6 -16   1  -20.00   16.10
  -7 -16  -1  -13.50   21.10
   7  16  -1   76.19   23.00
   7  16   1   66.29   22.30
  -7 -16   1   49.80   22.30
   8  16  -1  220.18   32.60
  -8 -16  -1  169.18   30.30
  -8 -16   1  199.28   32.40
   8  16   1  249.78   34.10
   9  16  -1   64.29   25.00
  -9 -16  -1   84.09   24.90
  -9 -16   1   97.79   26.10
   9  16   1   88.79   26.60
   0 -17  -1   42.40   19.60
  -1 -17  -1   13.20   22.20
   1  17  -1   24.70   14.10
   1 -17  -1   28.50   22.60
   1  17   1   37.90   14.60
  -1 -17   1   15.60   19.60
  -2 -17  -1   50.59   23.10
   2  17  -1   86.29   18.50
  -2 -17   1   42.50   24.00
   2  17   1   58.89   16.90
  -3 -17  -1  149.69   30.70
   3  17  -1  117.59   21.30
   3  17   1  163.28   22.10
  -3 -17   1  103.69   27.20
   4  17  -1   57.79   19.00
  -4 -17  -1   41.50   20.60
   4  17   1   28.20   18.20
  -4 -17   1   40.50   23.10
  -5 -17  -1   48.90   22.70
   5  17  -1   44.50   20.10
  -5 -17   1   81.39   24.70
   5  17   1   39.30   17.80
  -6 -17  -1  208.38   33.50
   6  17  -1  206.98   29.70
   6  17   1  314.57   34.10
  -6 -17   1  198.88   32.00
   7  17  -1   30.70   22.20
  -7 -17  -1  -16.20   20.60
   7  17   1   55.69   24.00
  -7 -17   1   -1.30   22.10
   8  17  -1   50.49   24.30
  -8 -17  -1   49.90   23.30
   8  17   1   48.50   25.50
  -8 -17   1   40.90   23.40
   0 -18  -1  994.90   57.79
  -1 -18  -1  248.68   37.40
   1  18   1  262.87   25.80
  -1 -18   1  220.38   35.40
  -2 -18  -1   59.89   26.10
   2  18  -1   76.39   19.10
  -2 -18   1   24.70   23.90
   2  18   1   49.60   16.40
   3  18  -1   38.00   17.80
  -3 -18  -1    1.00   21.90
   3  18   1   54.89   18.20
  -3 -18   1   30.60   22.60
  -4 -18  -1   27.80   23.70
   4  18  -1   32.70   19.30
  -4 -18   1   58.49   24.10
   4  18   1   72.59   21.20
   5  18  -1   16.40   19.40
  -5 -18  -1   18.00   24.40
   5  18   1   73.99   23.30
  -5 -18   1   50.09   25.30
  -6 -18  -1   31.30   23.90
   6  18  -1   73.99   24.00
  -6 -18   1   -3.30   23.90
   6  18   1   58.89   22.90
   7  18  -1  107.29   27.40
  -7 -18  -1   55.89   29.40
  -7 -18   1  134.39   31.80
   7  18   1  131.29   27.30
   0 -19  -1  117.29   27.40
  -1 -19  -1    8.40   23.60
  -2 -19  -1   21.60   24.40
   2  19   1   44.00   17.20
  -2 -19   1   12.50   24.20
  -3 -19  -1   35.00   22.30
   3  19  -1   31.70   18.10
  -3 -19   1   41.50   24.90
   3  19   1   12.20   16.10
   4  19  -1   20.60   18.00
  -4 -19  -1  -31.30   20.20
   4  19   1    1.20   16.60
  -4 -19   1   18.20   23.20
   5  19  -1   66.19   23.60
  -5 -19  -1  100.79   27.40
   5  19   1   88.59   24.00
  -5 -19   1   55.09   26.00
  -6 -19  -1  161.48   33.30
   6  19  -1  165.88   29.50
   6  19   1  197.48   29.70
  -6 -19   1  197.38   34.50
  -1 -20  -1   95.89   31.60
  -2 -20  -1  106.39   30.30
   3  20  -1  -22.90   15.10
  -3 -20  -1   -5.90   19.50
  -3 -20   1   18.60   21.90
   3  20   1   -1.50   16.80
  -4 -20  -1   49.90   25.30
   4  20  -1   55.99   22.00
  -4 -20   1   67.29   28.80
   4  20   1   43.80   20.30
  -5 -20  -1   63.89   25.20
   5  20  -1  141.49   26.10
   5  20   1   92.59   24.70
  -5 -20   1  118.09   28.90
  -2 -21  -1    6.80   22.80
   0   0   2   -2.70    0.60
   0   0  -2   -2.70    2.00
   1   0  -2 9918.61  280.97
  -1   0   2 9999.00  281.77
  -1   0  -2 9846.62  281.17
   4   0  -2   42.00    8.50
   4   0   2   64.59    9.50
   5   0   2  225.78   16.40
   5   0  -2  270.77   17.50
   6   0   2  687.93   31.60
   6   0  -2  748.83   31.80
   7   0  -2  523.15   26.70
   7   0   2  494.75   26.60
   8   0   2   37.70   11.70
   8   0  -2   19.80   11.60
   9   0  -2  180.88   19.80
   9   0   2  176.28   20.00
  10   0   2  459.65   31.40
  10   0  -2  442.86   30.80
  11   0   2   71.39   18.40
  11   0  -2   33.60   15.60
  12   0   2  337.77   32.40
  12   0  -2  368.86   31.30
  13   0  -2   79.29   20.70
  13   0   2   73.69   21.30
  14   0  -2   45.40   21.30
  14   0   2   19.80   19.30
   0  -1  -2 2264.97   66.19
   1   1  -2  613.84   19.90
  -1   1   2  629.04   19.80
  -1  -1  -2  584.04   20.10
   1   1  -2  599.14   20.00
  -1  -1   2  608.04   20.00
  -1  -1   2  613.74   19.90
   1  -1  -2  629.54   19.70
   1   1   2  636.54   20.20
  -2  -1  -2  273.67   11.00
  -2   1   2  248.18    9.60
  -2  -1   2  246.78   10.20
   2   1   2  261.57    9.40
  -2  -1   2  245.48   10.10
  -3  -1  -2  936.71   29.00
   3   1  -2  935.31   33.70
   3   1   2  970.60   34.10
  -3  -1   2  942.31   27.90
  -3  -1   2  941.61   28.00
   4  -1   2  412.96   19.50
   4   1  -2  418.86   20.60
  -4  -1  -2  432.06   13.70
   4  -1  -2  379.56   19.30
   4   1   2  393.46   20.60
   5   1  -2   10.70    8.60
   5  -1   2   25.60    8.90
   5   1   2   30.50    9.50
   5  -1  -2   33.00    8.70
   6  -1   2 1335.67   48.40
   6   1  -2 1358.16   50.19
   6   1   2 1308.97   50.29
   6  -1  -2 1360.26   48.00
   7   1  -2  987.20   41.90
   7  -1   2 1019.70   40.50
   7  -1  -2  948.81   39.40
   7   1   2 1004.90   42.50
   8  -1   2  160.08   18.10
  -8  -1  -2  158.38    8.10
   8   1  -2  177.08   19.60
   8  -1  -2  180.18   18.00
   8   1   2  136.59   18.00
   9  -1   2   21.30   12.40
   9   1  -2   56.49   15.20
  -9  -1  -2   24.40    4.90
   9   1   2   46.60   15.30
   9  -1  -2   27.50   12.50
  10   1  -2  142.09   20.80
  10  -1   2  139.09   19.20
  10  -1  -2  105.39   17.80
  10   1   2  125.89   19.60
  11   1  -2  124.29   21.30
  11  -1   2  122.59   21.00
  11   1   2  128.59   23.00
  11  -1  -2   98.49   18.70
  12   1  -2  114.39   22.20
  12  -1   2  130.89   22.40
  12   1   2  122.59   22.00
  12  -1  -2  104.59   20.30
  13   1  -2  -18.40   16.20
  13  -1   2  -13.60   14.60
  13  -1  -2   27.90   16.60
  13   1   2   25.70   18.80
  14   1  -2  -17.00   17.50
  14  -1   2   20.60   17.70
  14  -1  -2   41.70   19.20
  14   1   2   12.20   18.60
   0  -2  -2 1199.38   37.80
  -1   2   2  143.99    9.70
  -1  -2  -2  164.58   10.30
   1   2  -2  147.99    9.10
   1  -2  -2  168.58    9.80
  -1  -2   2  161.88    9.60
   1   2   2  148.99    9.90
   2   2  -2 1548.55   47.90
   2   2  -2 1567.34   48.10
  -2  -2  -2 1552.24   48.90
  -2   2   2 1573.24   48.20
   2   2   2 1672.23   48.60
   2  -2  -2 1590.14   47.60
  -2  -2   2 1630.44   48.80
  -3  -2  -2 2508.95   74.99
   3   2  -2 2606.54   79.39
  -3   2   2 2533.85   74.09
   3   2   2 2566.04   79.19
  -3  -2   2 2483.25   74.49
   3   2   2 2480.85   72.79
   4   2  -2  171.68   15.50
  -4   2   2  139.99    7.50
   4  -2   2  100.09   12.00
  -4  -2  -2  134.79    9.10
  -4  -2   2  154.38    8.60
   4   2   2  135.69   14.00
  -5  -2  -2  293.77   13.50
   5   2  -2  329.17   20.20
   5  -2   2  249.68   16.80
   5   2   2  323.07   20.30
  -5  -2   2  332.27   12.70
  -5  -2   2  343.57   12.70
   5  -2  -2  322.97   17.20
   6  -2   2  393.36   21.00
   6   2  -2  369.16   23.20
  -6  -2  -2  397.36   15.70
  -6  -2   2  410.56   14.80
   6  -2  -2  399.76   20.30
   6   2   2  394.66   23.80
  -7  -2  -2 1493.35   46.60
   7  -2   2 1479.95   53.59
   7   2  -2 1418.96   56.29
  -7  -2   2 1523.65   45.50
   7  -2  -2 1524.95   53.19
   7   2   2 1535.55   57.99
  -8  -2  -2  136.59    9.40
   8   2  -2  153.48   19.50
   8  -2   2  134.29   16.20
  -8  -2   2  125.09    8.40
   8  -2  -2  126.79   15.20
   8   2   2  143.49   18.40
   9   2  -2  131.19   19.90
  -9  -2  -2  164.68   10.70
   9  -2   2  131.89   17.00
  -9  -2   2  160.38    9.60
   9  -2  -2  171.48   18.30
   9   2   2  178.98   21.70
  10   2  -2  119.69   21.40
  10  -2   2  102.59   16.90
  10   2   2  141.99   22.40
  10  -2  -2  140.69   18.30
  11  -2   2   74.49   17.00
  11   2  -2   37.20   17.30
  11  -2  -2   71.89   16.50
  11   2   2   84.99   20.80
  12   2  -2   30.80   18.60
  12  -2   2   46.90   16.40
  12  -2  -2   13.80   13.90
  12   2   2    6.20   16.00
  13  -2   2  160.78   24.20
  13   2  -2  181.98   27.50
  13   2   2  205.88   29.80
  13  -2  -2  163.18   23.40
  14  -2   2   65.79   20.80
  14   2  -2   50.59   20.80
  14   2   2   71.59   23.60
   0  -3  -2 2292.97   68.69
   0  -3   2 2184.68   68.49
   1   3  -2  948.01   33.20
  -1   3   2  961.60   32.90
  -1  -3  -2 1014.60   33.80
   1   3   2  978.40   33.00
   1  -3  -2  958.20   33.10
  -1  -3   2  952.10   33.10
  -2  -3  -2  703.43   27.30
   2   3  -2  760.02   29.50
   2   3  -2  751.12   26.80
  -2   3   2  702.63   26.80
  -2  -3   2  760.02   27.50
   2  -3  -2  770.92   26.30
   2   3   2  805.22   29.40
   2   3   2  808.32   27.40
   3   3  -2   97.69    8.70
  -3   3   2   95.69    8.40
   3   3  -2  115.69   12.40
   3   3  -2   99.79    8.50
  -3  -3  -2  112.19    9.60
  -3  -3   2   96.29    9.00
   3   3   2  100.69    8.80
   3   3   2  114.99   12.30
  -4  -3  -2  269.77   14.40
  -4   3   2  282.47   13.40
   4   3  -2  276.27   19.00
   4   3   2  286.77   18.60
  -4  -3   2  261.57   13.80
   4   3   2  270.67    9.40
   5  -3   2    7.20    6.40
  -5  -3  -2   10.00    5.70
   5   3  -2   17.20   10.50
  -5   3   2    4.00    4.70
   5   3   2    4.40    9.50
  -5  -3   2    1.40    5.30
   6   3  -2  800.22   36.20
  -6   3   2  793.42   27.00
  -6  -3  -2  750.82   28.20
   6  -3   2  756.22   31.20
   6  -3  -2  836.52   30.70
  -6  -3   2  835.32   28.10
   6   3   2  821.12   36.40
   7   3  -2  217.58   21.50
  -7  -3  -2  198.48   12.40
  -7   3   2  187.78   10.70
   7  -3   2  185.78   16.20
   7   3   2  204.88   20.70
   7  -3  -2  224.38   15.90
  -7  -3   2  195.08   11.80
   8   3  -2   57.49   15.10
  -8  -3  -2   68.09    8.60
   8  -3   2   78.79   12.70
  -8   3   2   73.39    7.20
  -8  -3   2   84.29    8.40
   8   3   2   78.89   16.50
   8  -3  -2   89.69   12.90
   9   3  -2  287.67   27.30
  -9  -3  -2  262.87   15.00
   9  -3   2  296.97   21.60
  -9   3   2  251.87   13.00
   9  -3  -2  257.77   21.20
  -9  -3   2  264.37   14.30
   9   3   2  268.27   26.30
  10  -3   2  207.58   20.60
  10   3  -2  180.08   24.40
  10   3   2  134.09   21.90
  10  -3  -2  161.88   18.40
  11  -3   2  230.08   23.70
  11   3  -2  197.48   26.30
  11  -3  -2  251.87   23.40
  11   3   2  275.67   30.20
  12  -3   2  117.99   19.60
  12   3  -2  110.09   23.30
  12  -3  -2  109.59   18.80
  12   3   2  104.19   24.40
  13  -3   2   73.69   19.10
  13   3  -2   86.39   22.30
  13   3   2   78.59   23.60
  14   3  -2  240.68   33.90
  14   3   2  239.38   33.10
   0  -4   2 1037.50   35.40
   0  -4  -2  934.31   34.80
   0   4  -2  945.51   34.50
  -1   4   2 1971.30   61.29
   1   4  -2 1888.61   63.69
   1   4  -2 1871.51   61.09
  -1  -4  -2 1902.21   61.49
  -1   4  -2 1903.71   61.59
  -1  -4   2 1876.61   61.39
   1  -4  -2 2062.99   61.49
   1   4   2 1949.41   61.49
  -2  -4  -2  286.97   16.70
   2   4  -2  260.17   16.40
   2   4  -2  265.67   15.70
  -2   4   2  276.07   15.90
   2   4   2  256.87   16.20
  -2  -4   2  258.77   16.40
  -2   4  -2  269.87   16.00
   2   4   2  267.77   15.40
   2  -4  -2  265.67   15.70
  -3   4   2   80.69    9.20
   3   4  -2   88.69    9.00
   3   4  -2   81.99   11.70
  -3  -4  -2   83.89    9.90
  -3  -4   2   64.99    9.30
   3   4   2   72.49   12.00
   3   4   2   71.19    8.50
   4   4  -2 2389.06   79.59
   4   4  -2 2398.86   72.29
   4   4  -2 2300.17   71.79
  -4  -4  -2 2346.77   74.79
  -4   4   2 2366.26   73.99
  -4  -4   2 2470.15   74.99
   4   4   2 2481.05   79.99
   4   4   2 2522.25   72.89
  -5  -4  -2  106.99   10.70
   5  -4   2   97.09   11.40
  -5   4   2  114.79    9.90
   5   4  -2  114.49   15.20
   5   4   2  144.99   16.50
  -5  -4   2  127.99   10.80
  -6  -4  -2  493.55   21.80
  -6   4   2  491.65   20.40
   6  -4   2  505.15   21.90
   6   4  -2  501.25   28.30
  -6  -4   2  464.45   20.90
   6   4   2  457.45   27.60
   6  -4  -2  469.55   20.60
   7  -4   2  468.15   22.80
   7   4  -2  453.45   28.70
  -7  -4  -2  474.55   21.40
  -7   4   2  474.85   20.00
   7  -4  -2  470.35   22.10
   7   4   2  483.05   29.70
  -7  -4   2  455.55   20.70
  -8  -4  -2   32.70    7.90
   8   4  -2   40.40   15.60
  -8   4   2   28.00    7.10
   8  -4   2   40.80   10.30
   8  -4  -2   31.70    9.20
   8   4   2   18.00   14.50
  -8  -4   2   26.20    7.20
   9  -4   2  192.88   18.40
  -9  -4  -2  205.78   15.20
   9   4  -2  197.68   23.90
  -9   4   2  196.88   14.10
   9   4   2  230.18   25.30
  -9  -4   2  209.18   14.90
   9  -4  -2  217.18   17.90
  10   4  -2  210.88   26.00
  10  -4   2  190.78   19.80
  10  -4  -2  185.38   18.70
  10   4   2  186.88   25.10
  11  -4   2  134.99   18.80
  11   4  -2  144.39   24.20
  11  -4  -2  115.59   17.00
  11   4   2  105.79   22.90
  12   4  -2  116.89   25.40
  12  -4   2  141.49   24.40
  12   4   2  105.39   23.80
  13   4  -2   52.29   20.60
  13   4   2   37.70   20.60
  14   4  -2  154.28   31.00
  14   4   2  136.79   29.20
   0  -5   2    7.10    8.30
   0   5  -2    5.20    5.00
   0  -5  -2   -0.60    8.10
   0   5   2   -3.40    3.90
   1   5  -2  659.83   26.20
  -1   5   2  587.74   25.10
   1   5  -2  606.24   24.80
  -1  -5  -2  626.74   26.10
  -1  -5   2  569.24   25.60
  -1   5  -2  567.54   25.70
   1  -5  -2  548.15   25.00
   1   5   2  565.04   23.50
   1   5   2  550.14   25.30
   2   5  -2  176.58   14.50
   2   5  -2  163.58   13.00
  -2   5   2  191.38   14.70
  -2  -5  -2  174.28   14.40
   2   5   2  159.48   14.10
  -2  -5   2  184.88   14.60
  -2   5  -2  208.78   15.70
   2  -5  -2  183.28   14.60
   2   5   2  177.28   14.30
   3   5  -2  412.16   22.00
  -3  -5  -2  429.56   21.00
   3   5  -2  432.06   19.20
  -3   5   2  398.46   19.80
  -3  -5   2  386.46   20.60
   3   5   2  375.96   21.50
   3   5   2  360.96   18.70
  -3   5  -2  333.77   19.10
  -4  -5  -2   18.40    8.60
  -4   5   2   26.50    8.10
   4   5  -2   18.30    6.60
   4   5  -2   20.80   10.60
  -4  -5   2   24.40    8.50
   4   5   2    9.00    6.40
   4   5   2   29.70   10.70
  -5  -5  -2  649.64   27.50
  -5   5   2  621.14   26.20
   5   5  -2  637.74   31.50
   5   5  -2  625.64   22.10
   5   5  -2  626.94   22.50
  -5  -5   2  620.74   26.80
   5   5   2  599.14   31.20
   5   5   2  630.94   22.90
  -6   5   2  287.67   16.70
   6   5  -2  294.27   22.90
  -6  -5  -2  292.77   17.80
   6  -5   2  288.57   15.50
  -6  -5   2  278.97   17.60
   6   5   2  281.97   23.10
  -7  -5  -2   56.09   10.40
   7  -5   2   67.89    9.90
  -7   5   2   65.49    9.70
   7   5  -2   81.79   16.30
   7  -5  -2   77.79    9.20
  -7  -5   2   44.40    9.70
   7   5   2   53.79   15.30
  -8  -5  -2  648.84   28.20
  -8   5   2  656.33   26.70
   8  -5   2  631.04   28.20
   8   5  -2  581.24   35.70
   8  -5  -2  608.44   26.70
  -8  -5   2  621.84   27.50
   8   5   2  632.44   36.90
   9   5  -2   22.70   15.40
   9  -5   2   37.90   10.30
  -9  -5  -2   42.50   10.00
  -9  -5   2   41.10    9.40
   9  -5  -2   43.50   10.20
   9   5   2   33.80   17.90
  10   5  -2  276.67   30.90
  10  -5   2  241.78   20.90
  10  -5  -2  258.87   23.90
  10   5   2  277.47   30.00
  11   5  -2  -15.80   17.00
  11   5   2   -0.10   16.70
  12   5  -2    1.10   19.20
  12   5   2   37.50   21.40
  13   5  -2  227.58   32.10
  13   5   2  291.87   37.10
  14   5  -2   76.89   27.50
  14   5   2   82.99   28.00
  -1  -6  -2  412.56   22.00
   1   6  -2  374.96   19.90
   1  -6   2  411.06   22.10
  -1   6   2  437.86   22.30
  -1  -6   2  381.26   22.70
   1   6   2  387.46   19.90
   1  -6  -2  371.96   22.20
  -1   6  -2  401.56   20.80
   2   6  -2  503.75   24.40
   2   6  -2  516.25   24.10
  -2   6   2  565.44   25.40
  -2  -6  -2  517.85   25.90
   2   6   2  506.65   24.30
  -2   6  -2  523.65   24.50
   2  -6  -2  537.65   24.80
  -2  -6   2  495.95   25.60
   2   6   2  483.85   23.60
  -3  -6  -2  608.54   28.50
   3   6  -2  667.63   27.60
  -3   6   2  685.83   29.20
   3   6  -2  620.04   30.00
  -3  -6   2  652.73   29.70
   3  -6  -2  692.63   28.00
   3   6   2  675.73   27.70
  -3   6  -2  690.43   29.50
   3   6   2  647.44   30.10
  -4  -6  -2  800.22   33.60
   4   6  -2  843.02   36.70
  -4   6   2  880.21   33.20
   4   6  -2  818.72   31.20
   4   6   2  767.22   31.10
   4   6   2  778.12   35.80
  -4  -6   2  811.82   33.60
  -4   6  -2  811.62   33.20
  -5   6   2  190.38   15.70
   5   6  -2  185.98   19.30
   5   6  -2  201.08   13.50
  -5  -6  -2  192.58   17.00
   5   6  -2  210.28   12.80
   5   6   2  183.38   13.00
  -5   6  -2  184.88   16.00
   5   6   2  182.98   19.50
  -5  -6   2  187.78   15.90
  -6  -6  -2  162.28   15.60
   6   6  -2  170.98    8.70
   6   6  -2  171.58   19.80
  -6   6   2  195.08   15.40
   6   6  -2  171.88    8.60
   6   6   2  171.48   21.20
  -6  -6   2  190.88   16.30
   6   6   2  177.58   10.00
  -6   6  -2  204.98   15.80
  -7   6   2  305.27   19.80
  -7  -6  -2  343.47   21.30
   7   6  -2  367.76   27.70
   7  -6   2  364.86   18.00
  -7  -6   2  374.66   21.60
  -7   6  -2  351.96   22.40
   7   6   2  411.36   30.20
   8   6  -2  199.58   24.70
  -8  -6  -2  268.57   19.20
   8  -6   2  219.78   15.90
  -8  -6   2  249.78   18.80
   8   6   2  244.18   27.30
   8  -6  -2  225.58   14.70
  -9  -6  -2  121.99   14.80
   9  -6   2  139.09   14.40
   9   6  -2   97.49   22.30
  -9  -6   2  128.59   14.90
   9   6   2  128.19   22.80
  10   6  -2  313.27   32.10
  10   6   2  267.07   30.90
  11   6  -2  112.99   24.10
  11   6   2  108.89   24.50
  12   6  -2   28.60   19.50
  12   6   2   -1.30   19.70
  13   6  -2  109.49   28.70
  13   6   2  116.89   26.90
  14   6  -2  127.69   29.50
  14   6   2  129.49   29.70
   0   7  -2   20.70    7.70
   0  -7  -2   13.40   10.80
   0   7  -2   22.00    9.10
   0   7   2   26.00    7.50
   0  -7   2   -4.10   10.70
   0   7   2   29.20   10.20
   1   7  -2  639.04   26.80
   1  -7   2  677.13   29.90
  -1   7   2  607.54   28.90
  -1  -7  -2  592.14   30.40
   1   7  -2  635.74   29.40
   1   7   2  642.24   27.00
   1  -7  -2  661.13   30.40
   1   7   2  648.14   29.00
  -1   7  -2  506.85   27.00
  -1  -7   2  675.73   31.00
  -2   7   2   97.59   13.50
   2   7  -2   96.09   12.80
   2   7  -2   79.09   11.90
  -2  -7  -2   81.59   13.80
  -2  -7   2   93.49   14.20
   2   7   2   86.19   12.20
  -2   7  -2   80.29   12.10
   2   7   2  116.19   13.30
  -3  -7  -2  648.24   32.10
  -3   7   2  699.13   31.80
   3   7  -2  744.73   32.90
   3  -7  -2  740.73   30.90
  -3   7  -2  811.02   35.90
   3   7   2  656.93   31.80
  -3  -7   2  709.03   32.80
   4   7  -2   94.69   15.20
   4   7  -2   97.09   11.30
  -4  -7  -2   96.99   13.60
   4   7   2  101.09   11.50
   4   7   2   58.39   13.20
  -4  -7   2  128.99   15.10
   5   7  -2  175.08   19.40
  -5  -7  -2  184.68   17.10
   5   7  -2  164.08   13.60
   5   7   2  171.88   19.90
   5   7   2  166.88   13.50
  -5  -7   2  200.98   17.90
   6   7  -2  435.86   20.00
  -6  -7  -2  399.56   24.90
   6   7  -2  467.75   19.50
   6   7  -2  432.36   29.20
   6   7   2  433.66   29.30
   6   7   2  466.55   20.10
  -6  -7   2  452.25   25.00
  -7  -7  -2  854.91   37.90
   7  -7   2  908.41   35.80
   7   7  -2  934.81   46.00
  -7  -7   2  896.51   38.30
   7   7   2  886.31   44.30
   8   7  -2  132.89   22.40
  -8  -7  -2  153.48   17.60
   8   7   2  170.08   23.90
  -8  -7   2  149.19   16.90
   9   7  -2  679.23   43.50
  -9  -7  -2  688.23   33.40
  -9  -7   2  657.23   32.50
   9   7   2  641.04   41.50
  10   7  -2   84.89   22.10
  10   7   2   96.69   24.00
  11   7  -2  596.64   42.90
  11   7   2  588.74   43.50
  12   7  -2   -4.20   18.40
  12   7   2    9.60   20.90
  13   7  -2  208.08   32.90
  13   7   2  259.97   35.40
   0   8  -2  120.69   12.10
   0  -8  -2  118.39   16.60
   0   8   2  127.29   12.00
   0  -8   2  110.29   15.40
  -1  -8  -2 1473.45   55.59
   1  -8   2 1430.86   55.59
   1   8  -2 1515.35   52.59
  -1  -8   2 1601.84   57.09
   1  -8  -2 1520.95   55.99
   1   8   2 1505.85   52.19
   2   8  -2  616.44   29.80
   2   8  -2  648.84   30.60
  -2  -8  -2  602.14   31.00
   2   8   2  610.14   29.70
   2   8   2  671.93   29.60
  -2  -8   2  697.23   32.20
   2  -8  -2  635.74   31.20
  -3  -8  -2  261.57   21.90
   3   8  -2  260.07   18.20
   3   8  -2  236.68   19.90
   3   8   2  316.77   19.20
  -3  -8   2  258.47   21.70
   3   8   2  291.87   20.40
   3  -8  -2  252.17   19.70
  -4  -8  -2  519.65   28.50
   4   8  -2  490.35   25.10
   4   8  -2  485.25   28.50
   4   8   2  521.45   25.20
  -4  -8   2  480.35   26.90
   4   8   2  510.85   29.70
  -5  -8  -2  359.96   23.80
   5   8  -2  332.77   25.30
   5   8  -2  268.67   17.90
   5   8   2  335.37   25.20
  -5  -8   2  383.36   24.20
   6   8  -2   40.80    8.60
   6   8  -2   40.90    9.50
   6   8  -2   56.09   16.50
  -6  -8  -2   35.80   12.40
  -6  -8   2   39.50   12.40
   6   8   2   25.90   14.30
   6   8   2   44.60    9.00
   7   8  -2  104.09    9.00
   7   8  -2  103.79    8.80
  -7  -8  -2  111.69   16.00
   7   8  -2   93.99   19.00
   7   8   2  116.89   20.20
   7   8   2   85.49    8.70
   7   8   2   85.69    8.90
  -7  -8   2   84.39   14.90
   8   8  -2   99.29   22.00
  -8  -8  -2   87.89   15.70
  -8  -8   2   65.59   14.40
   8   8   2   62.49   18.80
   9   8  -2   26.40   17.90
  -9  -8  -2   26.70   13.20
   9   8   2   28.80   18.60
  -9  -8   2   34.70   13.30
  10   8  -2  161.58   26.60
  10   8   2   93.99   23.90
  11   8  -2  215.08   30.70
  11   8   2  187.78   29.80
  12   8  -2   53.09   24.30
  12   8   2   -1.30   21.40
  13   8  -2   50.79   26.40
  13   8   2   35.10   23.30
   0   9   2  282.07   17.10
   0  -9   2  261.97   23.10
   0   9  -2  315.97   17.70
   0  -9  -2  275.47   22.10
   1  -9   2    6.20   11.30
   1   9  -2    2.20    8.10
  -1   9   2    2.80    5.60
  -1  -9  -2   29.90   12.30
   1  -9  -2   12.20   10.90
   1   9   2   11.10    8.60
  -1  -9   2   12.50   10.40
  -2  -9  -2   80.79   15.10
   2   9  -2   58.89   12.40
  -2  -9   2   75.49   14.20
   2  -9  -2   61.79   14.30
   2   9   2   81.79   13.50
   3   9  -2 1103.99   45.80
  -3  -9  -2 1224.48   48.80
  -3  -9   2 1176.98   48.20
   3   9   2 1148.39   46.20
   3  -9  -2 1086.49   45.50
   4   9  -2  450.45   25.40
   4   9  -2  440.06   27.70
  -4  -9  -2  439.56   28.40
  -4  -9   2  402.96   27.60
   4   9   2  430.26   28.50
   4   9   2  457.35   27.80
   5   9  -2  321.47   25.60
  -5  -9  -2  293.87   24.10
   5   9  -2  318.57   20.50
   5   9   2  298.17   25.00
   5   9   2  284.17   20.20
  -5  -9   2  334.27   24.90
   6   9  -2  117.89   19.70
  -6  -9  -2  116.89   17.30
   6   9  -2  139.59   13.50
   6   9   2   91.39   11.80
   6   9   2  131.79   20.50
  -6  -9   2  105.49   16.70
  -7  -9  -2   84.49   16.20
   7   9  -2   97.19   10.50
   7   9  -2   93.49   20.20
   7   9  -2  107.39   11.70
  -7  -9   2  107.49   17.30
   7   9   2   86.39   19.20
   7   9   2   90.39   11.00
   8   9  -2  258.57   29.10
  -8  -9  -2  226.78   22.60
  -8  -9   2  201.38   21.80
   8   9   2  208.58   27.10
  -9  -9  -2   61.89   16.00
   9   9  -2   77.59   21.70
   9   9   2   45.40   21.70
  -9  -9   2   48.10   15.40
  10   9  -2   86.79   23.70
 -10  -9  -2  102.69   26.10
  10   9   2  148.59   26.40
  11   9  -2   99.79   25.10
  11   9   2  137.89   27.70
  12   9  -2   26.20   24.30
  12   9   2   57.79   26.10
  13   9  -2   71.19   27.80
  13   9   2   95.59   28.40
   0 -10   2   -0.10   11.90
   0  10  -2    1.60    7.50
   0  10   2    3.00    7.40
   0 -10  -2   -2.20   12.60
   1 -10   2  186.48   21.20
   1  10  -2  206.98   17.20
  -1  10   2  214.48   13.40
  -1 -10  -2  199.78   21.80
   1  10   2  210.98   17.10
  -1 -10   2  154.98   19.80
   1 -10  -2  180.18   19.70
  -2 -10  -2  524.75   31.40
   2  10  -2  549.65   28.80
  -2 -10   2  539.55   32.80
   2  10   2  521.45   27.60
   2 -10  -2  545.05   30.40
  -3 -10  -2  469.75   28.90
   3  10  -2  414.06   26.40
  -3 -10   2  479.45   30.40
   3 -10  -2  443.66   27.70
   3  10   2  431.56   26.60
  -4 -10  -2  737.33   37.80
   4  10  -2  824.62   38.80
   4  10   2  819.92   38.90
  -4 -10   2  731.83   38.80
   5  10  -2  626.54   37.40
  -5 -10  -2  670.23   36.30
  -5 -10   2  659.43   36.00
   5  10   2  642.94   36.50
   6  10  -2  398.36   22.70
   6  10  -2  371.86   30.10
  -6 -10  -2  328.97   27.30
   6  10   2  370.16   22.40
   6  10   2  418.26   30.90
  -6 -10   2  329.17   27.40
   7  10  -2   16.60    9.60
   7  10  -2    9.80   15.00
  -7 -10  -2    3.60   13.70
  -7 -10   2   17.40   13.90
   7  10   2   18.00   17.40
  -8 -10  -2   51.99   15.90
   8  10  -2   56.89   19.50
   8  10   2   33.60   18.70
  -8 -10   2   81.69   17.30
   9  10  -2    3.10   17.00
  -9 -10  -2  -11.50   13.20
   9  10   2   -8.60   17.00
  -9 -10   2   -1.70   13.60
 -10 -10  -2  240.78   31.00
  10  10  -2  240.28   31.90
  10  10   2  225.38   31.70
  11  10  -2   13.50   20.90
  11  10   2   29.30   21.40
  12  10  -2  117.09   30.10
  12  10   2   46.10   24.40
   0  11   2  108.89   12.70
   0  11  -2  115.89   13.30
   0 -11   2  100.59   20.10
   0 -11  -2   97.19   18.00
   1  11  -2  244.78   19.30
  -1  11   2  259.57   15.90
  -1 -11  -2  218.28   23.00
   1 -11   2  254.27   25.10
   1  11   2  286.47   20.30
   1 -11  -2  226.68   23.80
  -1 -11   2  312.37   27.60
   2  11  -2   79.39   14.00
  -2 -11  -2   70.09   17.00
   2  11   2   84.49   14.60
   2 -11  -2   72.79   18.00
  -2 -11   2   34.70   15.40
  -3 -11  -2  337.97   29.20
   3  11  -2  339.77   24.70
  -3 -11   2  352.46   29.30
   3 -11  -2  338.07   26.60
   3  11   2  401.46   25.70
  -4 -11  -2  308.57   28.00
   4  11  -2  323.27   25.40
  -4 -11   2  281.97   26.90
   4  11   2  262.67   25.00
   5  11  -2   22.70   15.80
  -5 -11  -2   36.30   16.00
   5  11   2   37.10   15.20
  -5 -11   2   23.60   15.60
  -6 -11  -2   82.09   18.10
   6  11  -2   98.19   19.80
   6  11   2   71.09   19.60
  -6 -11   2   85.39   17.80
  -7 -11  -2  425.06   31.30
   7  11  -2  370.86   34.20
  -7 -11   2  412.06   31.10
   7  11   2  377.36   32.90
   8  11  -2   27.50   18.90
  -8 -11  -2   57.59   16.70
   8  11   2   32.10   19.20
  -8 -11   2   39.50   16.00
  -9 -11  -2   32.90   15.90
   9  11  -2   80.29   22.50
   9  11   2  -11.80   17.50
  -9 -11   2   41.10   16.50
  10  11  -2   52.59   22.10
 -10 -11  -2   92.29   22.60
  10  11   2   90.69   27.20
  11  11  -2  214.48   33.20
  11  11   2  115.89   28.00
  12  11  -2   18.90   26.00
  12  11   2   69.29   27.30
   0 -12  -2   47.40   18.60
   0 -12   2   71.29   19.40
   0  12  -2  127.29   14.40
   0  12   2  116.99   13.80
   1  12  -2  129.69   16.20
  -1 -12  -2   88.09   21.60
  -1  12   2  133.69   12.90
   1 -12   2   82.89   18.30
  -1 -12   2   75.79   19.40
   1 -12  -2   71.19   19.70
   1  12   2  122.19   15.20
  -2 -12  -2  -27.40   14.50
   2  12  -2   13.40   10.60
   2 -12  -2    0.40   12.80
   2  12   2   11.40   11.30
  -2 -12   2   -2.10   14.30
   3  12  -2  111.69   18.30
  -3 -12  -2  130.19   21.60
   3  12   2  101.59   17.60
  -3 -12   2  132.59   21.70
   3 -12  -2  122.29   19.10
   4  12  -2  492.45   31.40
  -4 -12  -2  439.26   34.40
   4  12   2  455.55   30.30
  -4 -12   2  402.66   33.10
   5  12  -2  359.86   32.00
  -5 -12  -2  320.57   31.40
  -5 -12   2  252.77   28.60
   5  12   2  332.67   30.70
  -6 -12  -2  216.38   25.60
   6  12  -2  178.18   24.90
  -6 -12   2  234.98   25.70
   6  12   2  214.18   27.00
  -7 -12  -2  560.84   37.40
   7  12  -2  537.45   38.20
   7  12   2  478.75   37.40
  -7 -12   2  544.55   37.90
  -8 -12  -2    4.40   16.40
   8  12  -2   13.40   19.70
   8  12   2   27.00   18.10
  -8 -12   2  -12.00   14.70
   9  12  -2  111.59   25.90
  -9 -12  -2  151.28   24.10
  -9 -12   2  183.58   24.70
   9  12   2  119.69   26.10
  10  12  -2   85.19   25.30
 -10 -12  -2   36.60   22.10
  10  12   2   66.19   24.30
  11  12  -2   50.09   24.60
  11  12   2   58.99   25.90
  12  12  -2   51.59   25.60
  12  12   2   99.29   30.80
   0  13   2 1461.85   54.09
   0 -13  -2 1526.55   64.89
   0 -13   2 1520.25   64.19
  -1  13   2  118.09   13.00
  -1 -13  -2   50.19   18.80
   1  13  -2  128.89   16.70
   1 -13  -2  119.39   22.70
   1  13   2  118.29   15.50
  -1 -13   2   85.29   22.80
   2  13  -2   22.40   12.40
  -2 -13  -2   20.90   17.30
   2 -13  -2   -1.20   14.90
   2  13   2   11.20   10.90
  -2 -13   2   14.60   17.00
  -3 -13  -2  216.18   25.90
   3  13  -2  236.18   24.40
   3  13   2  223.28   23.90
   3 -13  -2  208.78   23.50
  -3 -13   2  252.37   28.60
   4  13  -2   24.70   14.40
  -4 -13  -2  -30.10   16.10
   4  13   2   29.60   14.60
  -4 -13   2   -8.00   14.50
   5  13  -2  133.69   22.80
  -5 -13  -2  134.69   24.00
   5  13   2  142.29   22.00
  -5 -13   2  138.99   23.40
   6  13  -2  505.45   38.90
  -6 -13  -2  550.64   38.90
   6  13   2  536.85   37.50
  -6 -13   2  539.55   38.10
  -7 -13  -2   -7.60   16.20
   7  13  -2   23.30   18.00
  -7 -13   2  -21.20   14.70
   7  13   2   16.10   18.00
  -8 -13  -2  -12.70   16.00
   8  13  -2   27.60   19.80
  -8 -13   2   12.10   16.40
   8  13   2    3.20   17.60
   9  13  -2   82.09   25.10
  -9 -13  -2   39.90   20.90
  -9 -13   2   64.59   21.40
   9  13   2   59.39   23.30
 -10 -13  -2   20.70   29.00
  10  13  -2   88.49   27.70
  10  13   2  123.89   28.70
  11  13  -2   72.39   26.50
  11  13   2   60.79   27.80
   0 -14   2  231.48   29.50
   0  14   2  261.47   19.60
   0 -14  -2  246.18   29.70
   1  14  -2  525.15   30.10
  -1 -14  -2  505.65   39.50
  -1  14   2  510.05   25.70
   1  14   2  571.24   29.70
  -1 -14   2  456.95   36.60
   1 -14  -2  553.24   39.10
   2  14  -2   25.50   14.50
  -2 -14  -2   -2.00   18.40
   2  14   2   20.40   12.40
   2 -14  -2   52.69   17.50
  -2 -14   2  -30.80   19.40
  -3 -14  -2   14.00   19.00
   3  14  -2   61.19   15.20
   3  14   2   83.29   17.30
  -3 -14   2   41.90   22.70
  -4 -14  -2  -19.90   16.80
   4  14  -2   12.20   15.70
   4  14   2   -4.80   14.50
  -4 -14   2  -18.80   14.50
   5  14  -2   70.39   19.70
  -5 -14  -2   31.70   21.00
   5  14   2   76.59   19.70
  -5 -14   2   26.30   19.90
  -6 -14  -2  109.09   24.30
   6  14  -2  147.69   25.80
  -6 -14   2  163.18   25.80
   6  14   2  119.29   24.10
   7  14  -2   99.49   23.40
  -7 -14  -2   72.49   22.00
  -7 -14   2   62.19   21.10
   7  14   2   44.60   21.20
   8  14  -2    3.10   18.70
  -8 -14  -2   -6.10   19.10
   8  14   2   62.29   21.70
  -8 -14   2   14.10   18.70
   9  14  -2   31.10   23.50
  -9 -14  -2  -21.90   18.00
  -9 -14   2  -26.50   17.30
   9  14   2   20.70   20.90
  10  14  -2   18.70   22.40
 -10 -14  -2   -4.80   30.00
  10  14   2   25.70   23.10
   0 -15   2   76.69   22.50
   0  15   2  106.69   15.50
   0 -15  -2   99.29   22.40
  -1 -15  -2  346.97   35.10
   1  15  -2  427.56   27.50
   1  15   2  371.76   25.60
   1 -15  -2  431.16   37.80
  -1 -15   2  252.97   33.30
   2  15  -2   25.70   14.00
  -2 -15  -2   -7.10   19.70
  -2 -15   2    0.20   17.60
   2  15   2   34.40   13.90
   2 -15  -2   12.90   17.50
  -3 -15  -2   27.20   21.70
   3  15  -2   77.69   18.20
  -3 -15   2   10.10   18.50
   3  15   2   73.29   18.00
   4  15  -2  236.38   26.90
  -4 -15  -2  188.48   29.50
   4  15   2  203.88   25.70
  -4 -15   2  127.69   29.10
   5  15  -2   16.30   15.60
  -5 -15  -2   -9.40   17.30
  -5 -15   2  -33.70   17.50
   5  15   2   25.30   17.40
   6  15  -2  260.57   30.30
  -6 -15  -2  176.48   30.20
  -6 -15   2  198.08   30.70
   6  15   2  262.77   30.40
   7  15  -2  119.59   25.30
  -7 -15  -2   81.19   25.10
   7  15   2  114.79   24.10
  -7 -15   2  102.89   25.50
   8  15  -2  117.69   26.40
  -8 -15  -2   80.89   23.00
   8  15   2   99.89   24.40
  -8 -15   2   60.09   22.00
   9  15  -2   15.50   20.90
  -9 -15  -2   29.00   21.60
   9  15   2   -3.10   18.80
  -9 -15   2  -21.50   17.30
  10  15  -2    7.60   23.00
  10  15   2   -3.20   20.00
   0 -16  -2   45.60   19.80
   0  16   2   60.49   13.80
  -1 -16  -2   84.79   22.50
   1  16  -2  103.89   17.50
  -1 -16   2   93.59   24.70
   1  16   2   94.89   17.20
   1 -16  -2  117.19   25.90
   2  16  -2   -1.80   13.00
  -2 -16  -2  -32.50   18.20
  -2 -16   2  -16.30   17.00
   2 -16  -2  -23.50   17.10
   2  16   2    8.40   13.20
  -3 -16  -2   62.69   21.50
   3  16  -2  112.49   20.70
  -3 -16   2  121.39   25.10
   3  16   2  116.19   20.80
  -4 -16  -2  -69.39   18.70
   4  16  -2    6.60   14.60
  -4 -16   2  -47.00   19.50
   4  16   2   -3.80   15.10
   5  16  -2  283.97   30.50
  -5 -16  -2  244.98   33.90
  -5 -16   2  237.78   33.90
   5  16   2  245.38   29.40
  -6 -16  -2   32.70   19.60
   6  16  -2   50.29   19.60
   6  16   2   44.40   20.60
  -6 -16   2   18.20   21.50
  -7 -16  -2  389.16   40.30
   7  16  -2  339.57   36.60
   7  16   2  373.36   37.30
  -7 -16   2  344.07   39.20
   8  16  -2   88.39   25.60
  -8 -16  -2   32.90   23.40
  -8 -16   2   11.90   22.30
   8  16   2   83.89   25.40
  -9 -16  -2   51.39   23.90
   9  16  -2   56.29   25.20
   9  16   2   10.60   22.00
  -9 -16   2   47.90   22.90
   0 -17  -2 1099.09   58.59
  -1 -17  -2  134.29   29.40
   1 -17  -2  212.08   32.30
  -1 -17   2  165.38   28.20
   1  17   2  243.28   23.80
   2  17  -2  133.19   20.90
  -2 -17  -2   79.59   25.00
   2  17   2  129.29   20.00
  -2 -17   2  111.29   25.80
  -3 -17  -2  -13.10   21.10
   3  17  -2   40.10   17.10
   3  17   2   52.29   17.70
  -3 -17   2   20.10   20.10
  -4 -17  -2   11.60   18.30
   4  17  -2   49.40   18.90
   4  17   2   44.80   18.70
  -4 -17   2   14.20   21.00
   5  17  -2   35.80   19.60
  -5 -17  -2   36.60   20.30
   5  17   2   28.20   17.70
  -5 -17   2   41.40   22.00
   6  17  -2  206.08   29.90
  -6 -17  -2  156.48   31.70
  -6 -17   2  170.28   32.20
   6  17   2  234.98   30.30
  -7 -17  -2   13.40   23.60
   7  17  -2  141.79   28.40
   7  17   2  108.99   26.60
  -7 -17   2  103.69   28.10
  -8 -17  -2    6.60   20.60
   8  17  -2   36.50   23.40
  -8 -17   2   13.00   20.80
   8  17   2   49.20   25.40
   0 -18  -2  118.59   26.70
  -1 -18  -2  140.59   32.30
   1 -18  -2  217.08   33.60
   1  18   2  189.28   22.70
   2  18  -2   31.80   17.00
  -2 -18  -2   36.70   25.20
  -2 -18   2   50.09   24.90
   2  18   2   59.79   17.80
  -3 -18  -2   -2.30   21.60
   3  18  -2    6.00   15.00
   3  18   2   -8.50   14.80
  -3 -18   2  -30.50   17.20
   4  18  -2   24.10   17.10
  -4 -18  -2   16.10   23.00
  -4 -18   2   30.10   22.40
   4  18   2   44.40   19.10
   5  18  -2   47.90   19.50
  -5 -18  -2    0.70   23.10
  -5 -18   2   32.10   23.50
   5  18   2   72.49   23.10
   6  18  -2  151.88   28.80
  -6 -18  -2  113.39   28.20
  -6 -18   2   60.09   28.40
   6  18   2  139.19   27.40
  -7 -18  -2  247.58   38.60
   7  18  -2  262.87   35.90
   7  18   2  186.38   30.20
  -7 -18   2  170.68   34.10
   0 -19  -2  -10.20   21.80
  -1 -19  -2   85.29   27.40
  -2 -19  -2  -19.10   21.60
   2  19   2    4.90   14.80
  -3 -19  -2   59.39   24.40
   3  19  -2   37.20   18.80
   3  19   2   59.09   19.20
  -3 -19   2   62.59   24.30
   4  19  -2  139.69   25.40
  -4 -19  -2   70.69   27.40
  -4 -19   2   79.19   27.90
   4  19   2   72.89   21.00
  -5 -19  -2   15.90   21.50
   5  19  -2  -14.80   18.20
   5  19   2   18.40   19.60
  -5 -19   2   -4.10   22.60
   6  19  -2   45.20   23.70
  -6 -19  -2   67.79   27.60
  -6 -19   2   69.29   27.60
   6  19   2   51.29   22.30
  -1 -20  -2  -49.40   18.80
  -2 -20  -2  150.78   30.70
  -3 -20  -2   48.00   27.40
   3  20   2   57.39   20.10
  -4 -20  -2    0.70   21.70
   4  20  -2   78.69   22.70
   4  20   2   -1.50   17.40
  -5 -20  -2   11.20   25.30
  -5 -20   2   77.89   29.00
  -1 -21  -2    7.00   21.00
  -2 -21  -2   46.00   26.30
   0   0  -3   -4.60    3.60
   0   0   3   -1.60    1.00
   1   0  -3  113.99    7.20
   1   0   3  116.19    7.70
  -1   0  -3  103.19    7.50
  -1   0   3  123.09    7.50
  -2   0  -3   80.89    7.30
  -2   0   3   79.19    6.40
   3   0   3   41.00    8.50
  -3   0   3   33.50    3.00
   4   0  -3  202.88   14.70
   4   0   3  225.88   15.00
   5   0   3   -4.40    7.70
   5   0  -3   -2.00    8.00
   6   0  -3  254.57   18.30
   6   0   3  254.87   19.30
   7   0  -3  771.22   35.10
   7   0   3  846.62   36.60
   8   0  -3  245.88   20.10
   8   0   3  234.48   21.90
  -9   0  -3 2136.79   62.59
   9   0  -3 2026.00   75.39
   9   0   3 2110.29   77.09
  10   0  -3   10.10   13.40
  10   0   3   42.80   15.90
  11   0  -3  113.79   19.10
  11   0   3  132.29   22.00
  12   0   3   12.90   16.70
  12   0  -3    0.30   15.00
  13   0   3   25.30   18.40
  13   0  -3   52.59   17.90
  14   0  -3   25.00   20.10
  14   0   3   40.90   20.40
   0   1  -3   39.80    4.90
   0  -1  -3   42.20    5.40
  -1  -1  -3  282.27   12.60
  -1   1   3  303.47   12.10
   1   1  -3  311.67   12.60
  -1  -1   3  264.17   12.10
   1   1   3  275.47   12.40
   1  -1  -3  263.87   11.70
  -2   1   3 1605.74   48.40
  -2  -1  -3 1569.64   49.30
   2   1  -3 1586.04   47.70
   2   1  -3 1608.34   48.00
  -2  -1   3 1688.93   48.80
  -2  -1   3 1675.03   49.00
   2  -1  -3 1593.04   47.40
   2   1   3 1672.83   48.70
   3   1  -3  329.37   17.10
  -3  -1  -3  336.17   13.60
  -3   1   3  328.67   11.70
  -3  -1   3  325.67   12.30
   3   1   3  321.27   17.40
  -3  -1   3  304.97   12.30
  -4  -1  -3  638.44   21.50
   4   1  -3  615.74   26.60
   4  -1   3  617.64   25.90
  -4  -1   3  641.64   20.10
  -4  -1   3  650.83   20.20
   4   1   3  683.73   27.70
   4  -1  -3  654.83   25.20
   5   1  -3  149.69   14.10
  -5  -1  -3  150.78    8.20
   5  -1   3  142.49   13.20
   5  -1  -3  137.29   12.40
   5   1   3  128.99   14.20
   6  -1   3  123.79   13.80
   6   1  -3  124.59   15.20
  -6  -1  -3  114.99    7.50
   6   1   3  116.29   14.90
   6  -1  -3  114.99   13.30
   7   1  -3  947.91   40.70
  -7  -1  -3 1012.10   30.80
   7  -1   3  972.10   39.90
   7   1   3  944.71   40.90
   7  -1  -3  885.01   38.10
  -8  -1  -3  995.80   32.20
   8   1  -3  988.60   43.80
   8  -1   3  986.20   42.50
   8   1   3  953.50   44.10
   8  -1  -3 1035.70   41.80
  -9  -1  -3  233.78   12.20
   9   1  -3  268.67   23.00
   9  -1   3  249.08   21.30
   9  -1  -3  243.48   22.30
   9   1   3  221.98   23.10
  10  -1   3  388.16   28.90
  10   1  -3  429.46   29.40
  10  -1  -3  371.66   27.50
  10   1   3  423.26   30.20
  11   1  -3  180.58   23.40
  11  -1   3  189.78   23.80
  11   1   3  157.28   24.10
  11  -1  -3  159.18   21.00
  12  -1   3  147.89   22.70
  12   1  -3  104.69   22.20
  12  -1  -3  134.09   21.50
  12   1   3  123.79   23.80
  13   1  -3   97.29   22.70
  13  -1   3  101.19   21.80
  13   1   3   44.20   19.50
  13  -1  -3   71.29   20.00
  14   1  -3  353.36   36.60
  14  -1   3  355.46   35.80
  14  -1  -3  346.37   34.20
  14   1   3  353.96   37.30
   0  -2  -3  904.91   30.10
   1   2  -3 1908.11   57.09
  -1  -2  -3 1852.61   57.29
  -1   2   3 1936.61   57.09
   1  -2  -3 1867.41   56.79
   1   2   3 1793.12   56.99
  -2   2   3  573.34   20.50
  -2  -2  -3  563.14   21.30
   2   2  -3  534.45   20.60
   2   2  -3  585.34   20.30
  -2  -2   3  555.74   21.20
   2   2   3  585.54   21.10
   2  -2  -3  529.75   19.80
   2   2   3  570.34   26.00
   3   2  -3   76.79    5.70
   3   2  -3   70.89    5.30
  -3  -2  -3   82.69    7.70
   3   2  -3   80.39   10.90
  -3   2   3   74.29    6.50
   3   2   3   65.39   10.30
  -3  -2   3   58.69    6.80
  -3  -2   3   55.29    6.60
   3   2   3   58.49    5.70
  -4  -2  -3  170.48   10.70
   4   2  -3  131.79   13.50
   4  -2   3  158.28   11.90
  -4   2   3  159.28    8.70
  -4  -2   3  140.19    9.20
   4   2   3  160.68   15.00
  -4  -2   3  154.38    9.50
  -5   2   3  234.38    9.90
  -5  -2  -3  232.68   12.20
   5  -2   3  228.28   15.20
   5   2  -3  239.88   17.50
  -5  -2   3  207.08   10.80
  -5  -2   3  211.28   10.60
   5  -2  -3  210.38   14.00
   5   2   3  210.28   17.80
  -6   2   3  141.49    7.40
   6   2  -3  183.18   17.70
  -6  -2  -3  145.09    9.80
   6  -2   3  142.89   13.50
   6  -2  -3  116.39   12.40
  -6  -2   3  130.99    8.40
   6   2   3  106.89   15.20
  -6  -2   3  124.69    8.30
  -7  -2  -3  784.22   27.30
   7  -2   3  808.72   34.00
   7   2  -3  764.22   35.90
  -7   2   3  760.02   24.50
  -7  -2   3  789.82   25.80
   7   2   3  751.42   36.40
  -7  -2   3  791.12   26.10
   7  -2  -3  759.32   32.50
  -8   2   3  327.97   12.60
   8  -2   3  365.96   23.10
  -8  -2  -3  330.27   15.50
   8   2  -3  324.17   25.60
  -8  -2   3  361.26   14.30
   8  -2  -3  333.37   21.70
   8   2   3  317.57   26.10
   9  -2   3   88.79   15.40
   9   2  -3  116.59   18.50
  -9  -2  -3  112.49   10.00
  -9   2   3   92.49    7.00
  -9  -2   3   87.99    7.70
   9   2   3  129.59   19.50
   9  -2  -3  116.79   15.80
  10  -2   3   47.70   14.70
  10   2  -3   43.00   16.90
  10  -2  -3   41.40   13.50
  10   2   3   36.30   16.80
  11   2  -3   63.59   18.90
  11  -2   3   42.00   15.70
  11   2   3   32.50   16.90
  11  -2  -3   81.39   17.10
  12  -2   3  150.28   21.90
  12   2  -3  125.09   22.20
  12   2   3   70.09   21.90
  12  -2  -3  115.29   19.70
  13   2  -3  164.08   28.00
  13  -2   3  174.48   24.60
  13   2   3  241.78   31.30
  13  -2  -3  231.78   26.50
  14  -2   3  -18.80   15.70
  14   2  -3    5.90   19.10
  14   2   3   49.90   22.20
   0   3  -3 5555.14  177.68
   0  -3  -3 6713.53  178.78
  -1  -3  -3 1747.73   55.99
   1   3  -3 1823.62   55.79
  -1   3   3 1827.02   55.59
   1  -3  -3 1689.23   55.09
  -1  -3   3 1738.33   55.99
   1   3   3 1788.52   55.59
   2   3  -3 1037.00   37.60
  -2  -3  -3 1029.50   36.70
   2   3  -3 1057.99   35.60
  -2   3   3 1012.60   35.70
  -2  -3   3 1081.09   36.40
   2   3   3 1094.29   36.10
   2   3   3 1127.19   38.20
   2  -3  -3 1133.79   35.80
   3   3  -3 2227.18   65.89
  -3  -3  -3 2218.98   67.39
   3   3  -3 2196.98   65.39
  -3   3   3 2251.17   66.59
   3   3  -3 2198.08   70.39
   3   3   3 2160.28   66.09
  -3  -3   3 2081.49   66.79
   3   3   3 2081.69   69.99
  -4  -3  -3 2213.78   68.19
  -4   3   3 2199.98   66.79
   4   3  -3 2276.77   72.89
   4   3   3 2184.78   72.79
   4   3   3 2187.08   64.79
  -4  -3   3 2172.28   67.49
   5   3  -3  306.17   20.20
  -5   3   3  272.07   13.30
   5  -3   3  257.77   15.70
  -5  -3  -3  259.07   14.40
   5   3   3  257.17   19.70
  -5  -3   3  260.07   13.80
  -6  -3  -3  674.03   25.70
  -6   3   3  682.33   24.10
   6  -3   3  683.23   28.30
   6   3  -3  679.43   32.70
   6   3   3  674.63   33.10
  -6  -3   3  640.24   24.80
   6  -3  -3  759.92   27.80
  -7  -3  -3   62.29    8.30
  -7   3   3   74.29    7.20
   7  -3   3   81.19   11.90
   7   3  -3   87.49   15.40
   7   3   3   58.69   15.10
   7  -3  -3   51.09    9.70
  -7  -3   3   59.19    7.40
   8  -3   3 1116.39   44.20
   8   3  -3 1194.38   50.59
  -8  -3  -3 1149.58   39.10
  -8   3   3 1129.59   36.70
   8  -3  -3 1117.29   42.90
  -8  -3   3 1131.49   37.90
   8   3   3 1069.29   49.20
   9  -3   3   -0.60    9.90
   9   3  -3  -10.40   11.80
  -9  -3  -3   -1.90    6.20
  -9   3   3    1.40    4.80
  -9  -3   3   -1.90    5.50
   9  -3  -3  -16.90    9.30
   9   3   3    3.50   13.40
  10   3  -3  194.18   25.50
  10  -3   3  198.08   20.90
  10   3   3  283.57   29.40
  10  -3  -3  256.97   21.90
  11  -3   3   58.19   15.80
  11   3  -3   56.29   20.30
  11   3   3   24.20   16.70
  11  -3  -3   64.69   15.20
  12  -3   3   72.09   18.10
  12   3  -3   45.30   18.60
  12   3   3   80.49   21.80
  12  -3  -3   77.29   17.30
  13   3  -3   13.80   19.60
  13  -3   3  -26.70   11.90
  13   3   3   -8.00   18.80
  14   3  -3   91.79   25.40
  14   3   3   85.19   27.10
   0  -4  -3 2042.50   64.79
   0   4  -3 2011.40   64.29
   1   4  -3   99.49   10.40
   1   4  -3   72.39   10.00
  -1   4   3   65.99    9.40
  -1  -4  -3   49.80    9.70
   1  -4  -3   67.79   10.30
   1   4   3   83.79    9.80
  -1  -4   3   78.79   10.30
  -1   4  -3   87.09   10.70
   2   4  -3  206.98   15.00
   2   4  -3  185.38   13.60
  -2  -4  -3  182.88   15.00
  -2   4   3  182.18   13.90
   2  -4  -3  211.08   13.90
   2   4   3  213.98   14.10
  -2  -4   3  192.28   14.90
   2   4   3  206.68   14.70
  -3   4   3 1443.56   48.10
   3   4  -3 1416.76   47.30
   3   4  -3 1489.65   51.79
  -3  -4  -3 1445.36   49.00
   3  -4  -3 1501.75   47.20
   3   4   3 1490.95   51.49
   3   4   3 1495.75   48.00
  -3  -4   3 1506.25   49.20
  -4   4   3   -1.40    6.00
   4   4  -3    1.80    4.90
  -4  -4  -3   -4.10    6.80
   4   4  -3    4.80    5.40
   4   4  -3    0.80    9.40
   4   4   3   14.10    9.50
   4   4   3    2.50    5.60
  -4  -4   3   -6.40    6.70
   5  -4   3  121.09   10.80
   5   4  -3  113.49   15.20
  -5   4   3  144.69   11.50
  -5  -4  -3  131.29   12.00
  -5  -4   3  142.79   12.50
   5   4   3  149.09   17.40
  -6  -4  -3 1181.48   41.50
   6  -4   3 1210.98   42.10
   6   4  -3 1197.58   48.40
  -6   4   3 1220.68   40.30
   6   4   3 1213.88   49.60
   6  -4  -3 1204.58   40.40
  -6  -4   3 1149.29   40.90
  -7  -4  -3   90.79   10.70
   7  -4   3  122.89   13.00
   7   4  -3  115.69   17.20
  -7   4   3  110.39   10.10
   7  -4  -3  142.29   12.60
  -7  -4   3  137.49   12.10
   7   4   3  123.29   18.90
  -8  -4  -3   41.60    9.00
   8   4  -3   49.00   15.20
  -8   4   3   41.20    7.50
   8  -4   3   51.29   11.20
   8   4   3   55.19   17.10
  -8  -4   3   69.59    9.10
   8  -4  -3   64.89   10.80
   9   4  -3  461.45   32.30
  -9  -4  -3  464.25   22.50
  -9   4   3  458.65   22.70
   9  -4   3  460.95   26.50
   9  -4  -3  470.75   25.00
  -9  -4   3  439.06   21.60
   9   4   3  498.95   35.30
  10  -4   3   53.59   13.70
  10   4  -3   34.20   17.10
  10   4   3   86.29   21.70
  10  -4  -3   88.49   14.30
  11  -4   3  167.48   20.40
  11   4  -3  192.48   27.00
  11  -4  -3  160.78   19.00
  11   4   3  131.99   26.00
  12  -4   3  305.47   26.20
  12   4  -3  329.67   34.30
  12   4   3  387.76   38.50
  13   4  -3   12.70   18.80
  13   4   3   -3.70   18.10
  14   4  -3    9.60   22.10
  14   4   3   -1.30   19.20
   0  -5   3 1687.83   57.29
   0  -5  -3 1711.53   56.69
   1   5  -3  256.57   17.00
  -1   5   3  253.57   17.30
  -1  -5  -3  268.77   17.20
   1   5  -3  274.37   15.80
  -1  -5   3  281.87   17.70
   1   5   3  247.98   16.80
   1  -5  -3  265.97   16.70
  -1   5  -3  280.97   16.90
   1   5   3  251.07   14.80
   2   5  -3    7.50    8.10
   2   5  -3   19.10    7.60
  -2   5   3   18.30    8.10
  -2  -5  -3    1.20    7.70
  -2  -5   3    1.60    8.80
   2  -5  -3    2.70    7.80
   2   5   3   13.90    7.80
   2   5   3   13.60    8.20
  -2   5  -3   11.10    7.30
  -3  -5  -3   65.09   10.30
  -3   5   3   86.59   10.60
   3   5  -3   75.79    9.80
   3   5  -3   96.09   12.60
   3   5   3   74.49   10.00
   3  -5  -3   67.39    9.50
  -3  -5   3   50.49    9.90
   3   5   3   63.19   11.40
   4   5  -3   88.19    9.90
   4   5  -3   86.89   13.80
  -4   5   3  103.49   11.40
  -4  -5  -3  122.39   12.70
   4   5  -3   93.19    9.60
  -4  -5   3  117.49   12.30
   4   5   3  114.39   14.90
   4   5   3  148.09   11.50
   5   5  -3 1646.14   60.39
  -5  -5  -3 1628.74   54.99
   5   5  -3 1599.34   50.29
  -5   5   3 1609.24   53.69
   5   5  -3 1616.64   49.90
   5   5   3 1615.64   59.89
   5   5   3 1630.24   51.09
  -5  -5   3 1596.24   54.59
  -6   5   3   84.49   10.30
   6   5  -3   94.49   16.10
   6  -5   3  101.29   10.20
  -6  -5  -3   95.09   11.40
   6   5   3   60.29   14.20
  -6  -5   3   98.69   11.30
  -7   5   3  839.92   32.60
   7  -5   3  819.62   33.00
   7   5  -3  857.41   42.40
  -7  -5  -3  873.71   34.40
  -7  -5   3  882.01   34.10
   7  -5  -3  879.31   31.60
   7   5   3  899.01   42.90
  -8  -5  -3  234.68   17.30
  -8   5   3  218.78   15.40
   8  -5   3  273.57   18.30
   8   5  -3  275.57   27.00
   8   5   3  229.08   25.00
  -8  -5   3  221.48   16.70
   8  -5  -3  198.28   15.70
   9   5  -3   65.69   19.30
  -9  -5  -3   87.49   12.40
   9  -5   3   81.09   13.10
   9  -5  -3   68.49   11.50
   9   5   3   47.30   17.20
  -9  -5   3   74.39   10.90
  10   5  -3   26.60   16.80
  10  -5   3    8.40   10.40
  10   5   3  -10.20   16.90
  11   5  -3  190.48   27.10
  11  -5   3  276.27   36.10
  11   5   3  232.38   31.20
  12   5  -3   17.00   19.10
  12   5   3   46.50   22.30
  13   5  -3  247.98   33.20
  13   5   3  281.47   36.20
  14   5  -3  103.49   28.50
  14   5   3  114.29   29.90
  -1  -6  -3 1015.20   38.30
   1   6  -3  950.90   35.10
  -1   6   3  963.50   36.50
  -1  -6   3  989.00   37.70
   1  -6  -3  954.10   37.40
   1   6   3  934.21   34.80
  -1   6  -3  810.92   35.30
  -2  -6  -3  190.18   16.20
   2   6  -3  162.98   14.60
  -2   6   3  180.98   15.80
   2   6  -3  202.98   16.00
  -2   6  -3  202.38   17.40
   2   6   3  200.18   15.60
   2  -6  -3  254.87   17.40
  -2  -6   3  207.28   16.40
  -3  -6  -3  202.08   17.50
  -3   6   3  166.78   15.30
   3   6  -3  181.28   17.50
   3   6  -3  173.78   14.30
   3   6   3  241.18   16.10
   3  -6  -3  176.88   16.00
   3   6   3  190.58   17.10
  -3   6  -3  203.18   16.60
  -3  -6   3  199.78   17.10
  -4   6   3 1153.68   42.20
   4   6  -3 1114.49   40.50
  -4  -6  -3 1130.99   43.30
   4   6  -3 1100.79   45.50
   4   6   3 1131.69   40.60
  -4  -6   3 1123.69   42.90
   4   6   3 1267.97   47.00
  -4   6  -3 1183.68   42.80
   5   6  -3  729.43   36.00
  -5   6   3  747.03   31.30
  -5  -6  -3  758.12   32.20
   5   6  -3  768.92   28.30
   5   6  -3  761.02   29.00
   5   6   3  791.62   29.10
  -5  -6   3  753.82   32.40
   5   6   3  701.73   35.60
  -6  -6  -3 1261.17   47.30
   6   6  -3 1317.87   53.19
   6   6  -3 1300.17   39.30
   6   6  -3 1285.17   39.40
  -6   6   3 1304.47   46.10
   6  -6   3 1282.27   42.60
   6   6   3 1248.38   40.80
  -6  -6   3 1235.68   46.80
   6   6   3 1263.87   52.99
   7   6  -3  206.18   23.70
  -7   6   3  188.28   15.60
  -7  -6  -3  166.08   16.20
   7  -6   3  188.18   14.10
   7   6   3  197.18   22.80
  -7  -6   3  209.48   17.10
  -8  -6  -3 1202.18   45.50
   8  -6   3 1153.58   42.70
   8   6  -3 1170.78   53.79
  -8  -6   3 1225.78   44.90
   8   6   3 1165.18   54.19
   8  -6  -3 1152.88   41.00
  -9  -6  -3  187.68   17.50
   9   6  -3  175.78   24.90
   9  -6   3  201.48   16.90
   9   6   3  182.88   25.50
  -9  -6   3  178.68   16.80
  10   6  -3   32.70   18.40
  10   6   3   33.60   18.50
  11   6  -3  -15.20   17.80
  11   6   3    2.70   19.70
  12   6  -3  245.28   33.50
  12   6   3  198.78   30.70
  13   6  -3    5.60   21.90
  13   6   3   40.60   21.80
   0   7   3 2848.31   87.99
   0  -7   3 2895.61   93.09
   0  -7  -3 2870.41   93.19
   0   7  -3 2813.62   88.69
   0   7   3 2950.40   92.79
   0   7  -3 2905.31   92.59
  -1   7   3 2315.47   81.29
  -1  -7  -3 2554.84   83.29
   1   7  -3 2625.34   82.49
   1   7  -3 2528.55   80.29
   1   7   3 2504.45   79.69
  -1  -7   3 2543.45   83.29
   1  -7  -3 2530.85   82.89
   1   7   3 2537.55   82.59
   2   7  -3  274.97   19.20
  -2  -7  -3  320.87   22.20
   2   7  -3  303.17   20.10
  -2   7   3  348.07   20.50
   2   7   3  308.77   20.10
  -2  -7   3  314.57   20.80
   2   7   3  319.17   20.40
  -2   7  -3  308.07   21.10
  -3   7   3  657.83   33.30
  -3  -7  -3  661.93   30.40
   3   7  -3  655.73   30.60
   3   7   3  632.44   30.40
  -3  -7   3  611.74   29.90
   3  -7  -3  632.84   29.40
   4   7  -3  156.28   17.70
   4   7  -3  144.99   13.70
  -4  -7  -3  191.98   17.30
   4   7   3  185.88   18.60
   4   7   3  121.09   12.90
  -4  -7   3  222.28   18.00
   5   7  -3  592.94   32.50
  -5  -7  -3  587.94   29.40
   5   7  -3  604.04   25.40
  -5  -7   3  615.14   30.00
   5   7   3  617.74   26.40
   5   7   3  588.64   32.40
   6   7  -3   40.40   14.80
  -6  -7  -3   47.70   11.90
   6   7  -3   48.80    8.00
   6   7  -3   44.70    7.60
   6   7   3   45.40   14.90
  -6  -7   3   61.39   12.60
   6   7   3   38.90    7.80
   7  -7   3   84.19    9.40
  -7  -7  -3   55.59   12.50
   7   7  -3   49.99   17.10
  -7  -7   3   67.09   13.10
   7   7   3   76.49   18.40
   8   7  -3  243.58   27.10
   8  -7   3  253.87   17.60
  -8  -7  -3  229.08   20.80
   8   7   3  244.08   28.40
  -8  -7   3  266.37   21.10
  -9  -7  -3   97.89   15.10
   9   7  -3  116.79   22.40
   9   7   3  127.19   23.00
  -9  -7   3  108.29   15.00
  10   7  -3   58.59   21.70
  10   7   3   64.89   21.00
  11   7  -3  170.28   27.90
  11   7   3  169.18   28.30
  12   7  -3   28.70   20.90
  12   7   3   29.00   21.30
  13   7  -3  105.39   27.30
  13   7   3  149.69   29.50
   0   8   3 1117.79   38.80
   0  -8   3 1082.09   44.80
   0   8  -3 1071.19   39.40
   0  -8  -3 1081.09   44.00
   1   8  -3  364.96   21.10
  -1  -8  -3  373.46   23.90
  -1  -8   3  347.47   23.60
   1  -8  -3  349.77   24.10
   1   8   3  379.06   20.50
   2   8  -3  214.98   18.30
   2   8  -3  184.08   16.70
  -2  -8  -3  222.88   20.30
   2  -8  -3  189.18   18.30
  -2  -8   3  183.28   18.20
   2   8   3  197.78   20.20
   2   8   3  173.88   16.40
   3   8  -3  216.58   17.90
   3   8  -3  208.88   18.90
  -3  -8  -3  195.98   18.70
  -3  -8   3  218.08   20.30
   3   8   3  209.18   17.60
   3   8   3  201.68   19.40
   3  -8  -3  202.78   18.60
   4   8  -3  210.28   20.20
  -4  -8  -3  206.48   19.80
   4   8  -3  193.68   15.90
   4   8   3  177.48   19.20
   4   8   3  201.28   16.30
  -4  -8   3  165.98   17.90
   5   8  -3  351.16   26.40
  -5  -8  -3  408.96   25.60
  -5  -8   3  426.46   25.80
   5   8   3  448.16   28.30
   6   8  -3  924.91   35.10
   6   8  -3  884.01   35.80
  -6  -8  -3  972.00   41.20
   6   8  -3  905.41   44.60
   6   8   3  916.41   44.80
  -6  -8   3  949.11   40.90
   6   8   3  980.00   36.20
   7   8  -3  223.68   12.40
   7   8  -3  229.48   12.10
   7   8  -3  247.88   26.40
  -7  -8  -3  244.08   21.10
   7   8   3  214.38   13.40
  -7  -8   3  228.78   20.90
   7   8   3  220.18   25.50
  -8  -8  -3  245.98   22.40
   8   8  -3  224.48   27.10
  -8  -8   3  244.38   22.10
   8   8   3  200.38   27.10
   9   8  -3  105.09   22.70
  -9  -8  -3  156.88   19.30
   9   8   3  203.68   28.90
  -9  -8   3  154.88   18.90
  10   8  -3  127.49   24.30
 -10  -8  -3  170.98   29.40
  10   8   3   92.89   23.90
  11   8  -3    2.50   17.80
  11   8   3   16.40   19.90
  12   8  -3  261.87   36.40
  12   8   3  224.48   35.40
  13   8  -3  137.99   31.30
  13   8   3  114.59   28.90
   0  -9   3   87.29   15.00
   0  -9  -3   72.59   14.70
   0   9  -3  103.69   11.70
   0   9   3  108.79   11.70
  -1  -9  -3  382.46   25.80
   1   9  -3  361.06   20.60
  -1   9   3  349.77   17.00
   1  -9  -3  333.47   23.40
   1   9   3  336.67   20.40
  -1  -9   3  353.06   24.40
  -2  -9  -3  699.23   35.50
   2   9  -3  666.63   31.80
  -2  -9   3  750.02   35.20
   2   9   3  671.23   31.30
   2  -9  -3  717.63   34.40
  -3  -9  -3  888.91   40.10
   3   9  -3  825.22   37.80
   3   9   3  874.31   38.00
  -3  -9   3  829.02   38.50
   3  -9  -3  834.22   37.70
   4   9  -3  540.35   31.90
   4   9  -3  600.14   31.60
  -4  -9  -3  570.34   32.00
  -4  -9   3  507.95   31.00
   4   9   3  545.65   30.90
  -5  -9  -3  795.72   37.30
   5   9  -3  808.62   34.00
   5   9  -3  780.72   39.20
  -5  -9   3  733.53   37.20
   5   9   3  790.92   40.60
   5   9   3  736.73   33.60
   6   9  -3   43.90    9.30
   6   9  -3   51.09   16.20
  -6  -9  -3   58.49   14.50
  -6  -9   3   52.19   14.40
   6   9   3   56.09   17.60
   7   9  -3  513.95   23.20
   7   9  -3  483.15   34.50
  -7  -9  -3  514.15   31.10
   7   9  -3  488.95   23.70
  -7  -9   3  526.35   31.00
   7   9   3  555.24   24.30
   7   9   3  501.45   35.10
  -8  -9  -3  112.49   18.30
   8   9  -3  154.18   24.70
   8   9   3  137.09   23.90
  -8  -9   3  151.58   19.40
  -9  -9  -3  -11.70   12.30
   9   9  -3    2.70   16.50
  -9  -9   3    2.80   12.60
   9   9   3   21.30   17.90
 -10  -9  -3  106.99   22.30
  10   9  -3  178.98   29.00
  10   9   3  112.39   24.90
  11   9  -3  188.58   30.70
  11   9   3  220.08   33.80
  12   9  -3   13.70   23.10
  12   9   3   -1.60   19.60
  13   9  -3  318.97   40.80
  13   9   3  354.66   42.10
   0  10  -3  348.77   20.80
   0  10   3  352.16   19.40
   0 -10  -3  359.26   25.70
   0 -10   3  416.46   26.80
   1  10  -3  109.19   14.10
  -1  10   3   96.09   10.00
  -1 -10  -3   71.39   15.50
  -1 -10   3   65.79   15.80
   1  10   3   94.09   13.20
   1 -10  -3   84.79   15.50
  -2 -10  -3  517.95   32.10
   2  10  -3  543.65   28.80
  -2 -10   3  494.85   32.50
   2  10   3  482.75   27.40
   2 -10  -3  527.85   30.70
  -3 -10  -3  131.79   19.30
   3  10  -3  158.38   18.10
   3  10   3  150.68   18.50
   3 -10  -3  122.09   17.70
  -3 -10   3  147.69   19.70
  -4 -10  -3   17.90   13.60
   4  10  -3   24.20   12.70
   4  10   3   17.60   12.00
  -4 -10   3    4.00   12.40
  -5 -10  -3   89.29   16.70
   5  10  -3  127.99   20.10
  -5 -10   3   90.59   16.00
   5  10   3  121.59   19.20
  -6 -10  -3  294.87   26.80
   6  10  -3  324.87   30.00
   6  10  -3  350.76   22.30
  -6 -10   3  380.06   28.30
   6  10   3  321.57   21.40
   6  10   3  355.96   29.50
   7  10  -3  142.99   15.00
  -7 -10  -3  159.78   21.00
   7  10  -3  171.98   23.90
   7  10   3  133.89   22.80
  -7 -10   3  127.49   19.40
   8  10  -3   61.29   20.00
  -8 -10  -3   68.99   16.60
   8  10   3   66.19   20.70
  -8 -10   3   81.49   17.00
   9  10  -3  265.17   33.20
  -9 -10  -3  255.57   26.30
   9  10   3  224.28   30.40
  -9 -10   3  247.68   25.70
  10  10  -3   83.39   25.00
 -10 -10  -3   65.59   21.50
  10  10   3   89.49   25.30
  11  10  -3  184.98   31.10
  11  10   3  163.08   30.10
  12  10  -3  285.77   38.50
  12  10   3  258.97   37.10
   0 -11  -3  -16.40   11.60
   0  11   3   -1.10    7.60
   0 -11   3  -30.00   11.20
  -1  11   3  377.46   19.10
  -1 -11  -3  382.36   28.00
   1  11  -3  415.26   24.00
   1 -11  -3  336.07   28.40
   1  11   3  357.56   22.50
  -1 -11   3  408.86   28.60
  -2  11   3  106.89   12.30
  -2 -11  -3   53.69   18.10
   2  11  -3   89.69   15.20
   2 -11  -3   47.50   15.30
  -2 -11   3   41.90   17.40
   2  11   3   92.69   15.30
   3  11  -3  147.69   18.90
  -3 -11  -3  125.69   19.60
   3 -11  -3  141.39   19.90
  -3 -11   3  140.09   20.20
   3  11   3  178.28   19.70
   4  11  -3  869.11   41.70
  -4 -11  -3  785.82   42.50
   4  11   3  799.82   40.60
  -4 -11   3  907.81   44.00
   5  11  -3  663.03   38.30
  -5 -11  -3  679.53   38.00
  -5 -11   3  693.33   37.80
   5  11   3  678.93   38.40
  -6 -11  -3   54.09   16.80
   6  11  -3   50.79   18.40
  -6 -11   3   60.39   17.50
   6  11   3   34.10   17.80
   7  11  -3  165.38   25.00
  -7 -11  -3  184.48   23.10
   7  11  -3  151.28   17.40
   7  11   3  145.19   24.00
  -7 -11   3  201.98   24.10
  -8 -11  -3  100.79   19.30
   8  11  -3  114.09   24.00
  -8 -11   3  152.88   21.50
   8  11   3   80.79   23.50
  -9 -11  -3   28.90   16.20
   9  11  -3   13.80   18.70
  -9 -11   3   13.60   14.80
   9  11   3   22.40   20.00
 -10 -11  -3   57.29   20.40
  10  11  -3   25.20   21.60
  10  11   3   63.39   24.40
  11  11  -3  161.88   31.20
  11  11   3  165.68   32.70
  12  11  -3   34.80   26.20
  12  11   3   37.20   25.90
   0 -12   3    5.20   14.80
   0  12   3   11.70    8.60
   0 -12  -3   -1.40   16.00
  -1  12   3  683.23   28.20
   1  12  -3  690.13   32.90
  -1 -12  -3  622.74   39.70
  -1 -12   3  704.13   39.60
   1  12   3  686.93   32.20
   1 -12  -3  626.64   38.60
  -2 -12  -3   -8.70   15.90
   2  12  -3   50.09   13.90
  -2 -12   3   16.10   16.00
   2 -12  -3   25.40   15.70
   2  12   3   44.40   12.30
  -3 -12  -3  573.44   37.90
   3  12  -3  644.14   35.20
   3  12   3  561.74   32.30
  -3 -12   3  574.04   38.00
   3 -12  -3  593.64   35.20
   4  12  -3  449.46   30.80
  -4 -12  -3  418.06   33.70
   4  12   3  508.75   31.70
  -4 -12   3  460.45   32.80
   5  12  -3  432.16   31.40
  -5 -12  -3  398.86   33.00
  -5 -12   3  355.26   32.20
   5  12   3  355.46   29.80
   6  12  -3  254.87   28.80
  -6 -12  -3  259.87   26.60
  -6 -12   3  227.98   26.30
   6  12   3  244.98   28.60
   7  12  -3  104.59   22.90
  -7 -12  -3   49.00   18.30
   7  12   3   45.50   20.80
  -7 -12   3   66.29   18.80
   8  12  -3  126.49   24.90
  -8 -12  -3  142.79   23.40
  -8 -12   3  112.59   21.50
   8  12   3  130.09   26.50
  -9 -12  -3    7.70   16.80
   9  12  -3   16.30   19.10
   9  12   3   18.30   20.40
  -9 -12   3  -18.20   15.00
 -10 -12  -3   58.79   24.20
  10  12  -3   41.60   22.10
  10  12   3   59.59   23.80
  11  12  -3   26.30   22.80
  11  12   3    4.50   22.20
  12  12  -3  101.19   31.40
  12  12   3   53.79   27.40
   0 -13   3  457.85   34.20
   0  13   3  434.46   24.90
   0 -13  -3  554.54   35.40
  -1 -13  -3   -4.90   18.00
   1  13  -3   46.60   12.90
  -1  13   3   35.10    9.70
   1  13   3   45.90   11.50
  -1 -13   3   -1.30   18.70
   1 -13  -3   31.50   16.10
  -2 -13  -3  424.26   35.40
   2  13  -3  494.25   30.70
   2  13   3  492.25   29.80
   2 -13  -3  505.95   35.30
  -2 -13   3  531.95   37.60
  -3 -13  -3    0.50   16.50
   3  13  -3   -8.80   12.30
   3  13   3    5.60   12.70
  -3 -13   3  -24.50   15.10
   3 -13  -3   -9.60   13.50
  -4 -13  -3  181.28   27.00
   4  13  -3  239.78   25.50
  -4 -13   3  223.38   28.40
   4  13   3  211.08   24.10
   5  13  -3   16.30   15.60
  -5 -13  -3   19.80   18.10
   5  13   3   37.90   17.70
  -5 -13   3    3.90   17.00
  -6 -13  -3   42.90   19.70
   6  13  -3   74.39   20.00
  -6 -13   3   17.30   16.20
   6  13   3   55.39   19.40
  -7 -13  -3  297.97   31.70
   7  13  -3  335.17   35.50
   7  13   3  279.47   32.20
  -7 -13   3  334.77   32.70
   8  13  -3  459.85   42.40
  -8 -13  -3  463.05   37.20
  -8 -13   3  423.76   36.20
   8  13   3  420.56   40.10
  -9 -13  -3   74.29   22.90
   9  13  -3   63.99   23.90
   9  13   3   84.39   24.80
  -9 -13   3   39.50   21.30
  10  13  -3  300.37   39.00
 -10 -13  -3  301.07   41.90
  10  13   3  239.48   35.50
  11  13  -3  178.88   35.50
  11  13   3  201.48   35.10
   0 -14  -3   -3.50   16.30
   0  14   3   23.90   10.50
  -1  14   3  246.68   17.90
  -1 -14  -3  193.48   27.50
   1  14  -3  249.68   22.70
   1  14   3  250.57   21.50
   1 -14  -3  237.58   27.40
  -1 -14   3  213.38   28.40
  -2 -14  -3  215.48   31.30
   2  14  -3  302.27   26.10
  -2 -14   3  191.58   28.40
   2 -14  -3  296.97   30.50
   2  14   3  274.67   22.40
  -3 -14  -3  156.38   27.70
   3  14  -3  195.48   22.40
   3 -14  -3  162.78   24.80
  -3 -14   3  125.89   25.20
   3  14   3  186.48   22.90
  -4 -14  -3  -29.80   15.60
   4  14  -3  -11.20   12.60
   4  14   3  -10.20   12.70
  -4 -14   3  -56.19   15.00
   5  14  -3  111.49   21.10
  -5 -14  -3   70.39   22.90
  -5 -14   3   80.79   24.20
   5  14   3   98.99   20.30
   6  14  -3    5.70   16.70
  -6 -14  -3    1.60   19.40
   6  14   3   29.70   17.60
  -6 -14   3   11.20   16.50
  -7 -14  -3   77.29   22.90
   7  14  -3  120.89   25.90
   7  14   3  109.09   24.50
  -7 -14   3  108.69   23.80
   8  14  -3   64.29   22.20
  -8 -14  -3   13.50   20.50
  -8 -14   3   30.40   21.20
   8  14   3   66.09   22.30
  -9 -14  -3  419.76   39.60
   9  14  -3  457.75   45.50
  -9 -14   3  454.95   40.80
   9  14   3  377.36   40.80
  10  14  -3   53.49   24.90
 -10 -14  -3   37.50   28.40
  10  14   3   18.70   21.80
   0  15   3  133.09   16.30
   0 -15  -3  104.19   24.30
  -1 -15  -3  116.29   27.70
   1  15   3  129.49   17.50
   1 -15  -3   72.19   21.00
  -1 -15   3   51.09   24.80
   2  15  -3  416.06   29.40
  -2 -15  -3  361.96   35.90
  -2 -15   3  359.66   36.00
   2  15   3  336.97   27.00
   2 -15  -3  384.96   35.50
   3  15  -3  182.28   23.30
  -3 -15  -3  257.17   31.10
  -3 -15   3  204.78   28.60
   3  15   3  252.27   26.00
   4  15  -3  449.46   34.00
  -4 -15  -3  379.86   39.10
  -4 -15   3  333.17   38.40
   4  15   3  368.26   30.30
   5  15  -3   14.60   15.40
  -5 -15   3  -48.20   18.00
   5  15   3   24.00   16.30
  -6 -15  -3  -48.70   17.10
   6  15  -3   41.60   19.00
  -6 -15   3  -27.50   18.20
   6  15   3   23.40   18.80
  -7 -15  -3   46.60   23.10
   7  15  -3   86.69   23.90
   7  15   3   82.39   22.70
  -7 -15   3   46.50   22.30
   8  15  -3   53.69   23.30
  -8 -15  -3  101.89   24.30
   8  15   3   55.49   22.90
  -8 -15   3   45.00   21.40
  -9 -15  -3  143.19   28.00
   9  15  -3  148.79   29.20
  -9 -15   3  162.38   28.50
   9  15   3  109.79   27.60
  10  15  -3   31.90   23.50
  10  15   3   67.79   26.30
   0  16   3  150.78   18.10
   0 -16  -3  181.48   29.00
  -1 -16  -3  360.96   35.00
   1 -16  -3  334.17   34.20
   1  16   3  325.97   25.80
   2  16  -3   31.00   15.00
  -2 -16  -3   14.90   21.70
   2 -16  -3   -7.30   15.70
  -2 -16   3  -31.50   19.00
   2  16   3   38.20   14.30
  -3 -16  -3   28.70   21.40
   3  16  -3   59.29   18.20
   3  16   3   33.50   15.80
  -3 -16   3   48.60   23.00
   4  16  -3   80.99   21.50
  -4 -16  -3  -11.10   22.50
   4  16   3   79.99   18.60
  -4 -16   3   58.39   23.90
  -5 -16  -3  296.87   36.30
   5  16  -3  220.88   30.10
  -5 -16   3  271.27   34.80
   5  16   3  263.37   29.60
   6  16  -3   -4.70   16.10
  -6 -16  -3  -31.30   14.90
  -6 -16   3  -14.00   18.90
   6  16   3    8.20   17.10
   7  16  -3   98.59   24.70
  -7 -16  -3  140.99   27.10
   7  16   3  162.98   27.10
  -7 -16   3  144.69   29.80
  -8 -16  -3   -5.50   20.60
   8  16  -3   36.80   21.70
  -8 -16   3   -9.80   20.60
   8  16   3   44.30   23.50
  -9 -16  -3  123.09   27.60
   9  16  -3   93.99   27.80
   9  16   3   47.20   24.10
  -9 -16   3   79.29   26.40
   0 -17  -3    4.90   17.80
  -1 -17  -3    6.30   19.70
   1  17   3   35.80   14.00
   1 -17  -3   21.30   19.90
   2  17  -3  171.28   23.80
  -2 -17  -3  167.68   29.00
   2 -17  -3  168.58   26.70
  -2 -17   3  182.88   30.00
   2  17   3  222.98   24.20
   3  17  -3  119.29   21.90
  -3 -17  -3  126.99   26.60
  -3 -17   3  119.09   28.30
   3  17   3  169.08   23.20
   4  17  -3  186.08   26.80
  -4 -17  -3  134.69   26.40
   4  17   3  182.48   24.70
  -4 -17   3  135.89   26.50
  -5 -17  -3   19.50   18.90
   5  17  -3   21.90   19.10
   5  17   3   25.10   18.90
  -5 -17   3   15.70   18.40
   6  17  -3   17.10   18.70
  -6 -17  -3  -20.00   21.90
  -6 -17   3  -30.10   20.40
   6  17   3   32.30   18.40
  -7 -17  -3   61.09   26.40
   7  17  -3   91.79   26.20
   7  17   3  102.09   26.30
  -7 -17   3   73.89   26.90
   8  17  -3  207.08   33.60
  -8 -17  -3  251.17   33.10
   8  17   3  186.98   31.30
  -8 -17   3  214.48   31.20
   0 -18  -3    6.80   20.20
  -1 -18  -3   32.30   27.20
   1 -18  -3   84.39   26.10
   1  18   3   99.89   17.90
  -2 -18  -3   16.90   23.90
   2  18   3   49.80   16.90
   3  18  -3   35.70   17.00
  -3 -18  -3   49.00   24.50
  -3 -18   3   48.40   23.30
   3  18   3   34.70   17.20
  -4 -18  -3   41.40   23.60
   4  18  -3   43.20   19.60
   4  18   3   34.10   16.80
  -4 -18   3   32.40   23.10
  -5 -18  -3    2.90   22.40
   5  18  -3   13.40   17.30
   5  18   3   22.70   19.30
  -5 -18   3   -3.60   19.40
   6  18  -3  348.47   37.80
  -6 -18  -3  320.07   40.80
  -6 -18   3  274.17   39.30
   6  18   3  298.37   34.90
   7  18  -3   93.29   27.40
  -7 -18  -3  134.99   32.00
  -7 -18   3   83.39   29.50
   7  18   3  143.69   29.20
   0 -19  -3   -0.40   22.10
  -1 -19  -3  144.39   31.10
   1 -19  -3  189.38   33.80
  -2 -19  -3  135.69   31.10
   2  19   3  107.49   21.00
  -3 -19  -3  -18.40   18.20
   3  19   3   14.90   16.30
  -4 -19  -3   83.39   25.20
   4  19  -3   37.40   20.80
   4  19   3   47.80   19.00
   5  19  -3   70.29   23.50
  -5 -19  -3  143.39   29.20
   5  19   3   94.19   25.00
  -5 -19   3   71.89   27.90
  -6 -19  -3   17.10   24.50
   6  19  -3   37.30   22.10
   6  19   3   34.90   22.10
  -6 -19   3   58.49   26.50
   0 -20  -3  464.05   48.40
  -1 -20  -3   58.19   25.20
  -2 -20  -3   99.19   28.20
  -3 -20  -3   58.99   27.40
   3  20   3   11.60   17.00
  -4 -20  -3   33.00   29.20
   4  20   3   11.20   18.10
  -1 -21  -3  260.67   42.00
  -2 -21  -3   14.90   27.60
   0   0  -4 2217.88   66.49
   1   0  -4   48.50    6.00
  -1   0  -4   60.09    6.90
   1   0   4   68.49    6.70
  -1   0   4   61.99    6.50
  -2   0   4 2412.56   72.19
   2   0  -4 2481.05   71.39
  -2   0  -4 2456.65   72.69
  -3   0  -4  109.99    8.70
  -3   0   4  119.89    7.60
   3   0   4  132.19   12.00
   4   0  -4  521.45   23.20
  -4   0   4  511.85   17.20
   4   0   4  575.64   24.10
   5   0   4  474.95   24.80
  -5   0   4  495.25   15.80
   5   0  -4  530.05   23.50
   6   0   4 1792.52   63.69
   6   0  -4 1912.01   63.49
   7   0   4   92.19   14.90
   7   0  -4   90.69   13.70
  -8   0  -4    8.90    4.60
   8   0   4    8.00   11.50
   8   0  -4   12.00   11.00
  -9   0  -4  455.15   18.50
   9   0   4  488.85   29.80
   9   0  -4  472.05   29.30
  10   0   4  554.24   34.80
  10   0  -4  491.35   32.30
  11   0   4  241.28   27.00
  11   0  -4  186.58   23.40
  12   0   4   26.80   17.50
  12   0  -4   13.20   16.50
  13   0  -4  243.58   28.80
  13   0   4  217.18   28.90
  14   0   4   25.00   19.20
  14   0  -4    8.40   18.10
   0   1  -4 1606.84   49.20
   0  -1  -4 1578.74   49.10
  -1   1   4  167.58   10.30
   1   1  -4  168.08   10.60
  -1  -1  -4  178.58   11.20
  -1  -1   4  161.28   10.50
   1  -1  -4  138.69   10.30
   1   1   4  146.79    9.80
   2   1  -4 1501.05   44.50
  -2   1   4 1476.45   45.00
  -2  -1  -4 1426.16   46.10
   2   1  -4 1478.75   44.80
  -2  -1   4 1420.16   45.50
   2  -1  -4 1468.55   44.30
   2   1   4 1498.85   45.40
  -3   1   4   50.79    5.50
  -3  -1  -4   53.29    6.90
   3  -1   4   47.50    9.40
   3   1  -4   55.19    9.90
   3   1   4   47.30    9.20
  -3  -1   4   50.99    6.00
   4   1  -4  671.63   27.80
  -4  -1  -4  663.23   23.70
  -4   1   4  696.73   21.90
   4  -1   4  639.14   26.70
  -4  -1   4  682.63   22.50
   4  -1  -4  679.53   26.20
  -4  -1   4  679.23   22.60
   4   1   4  707.33   29.60
  -5   1   4  362.16   12.40
  -5  -1  -4  354.46   14.80
   5  -1   4  352.66   20.20
   5   1  -4  397.36   21.50
  -5  -1   4  345.17   13.00
  -5  -1   4  321.87   13.10
   5   1   4  332.97   20.70
   5  -1  -4  350.96   18.70
   6   1  -4 1755.12   62.19
  -6   1   4 1696.93   51.69
   6  -1   4 1757.62   61.09
  -6  -1  -4 1751.82   54.29
   6  -1  -4 1728.03   59.69
   6   1   4 1902.51   63.99
  -6  -1   4 1783.12   52.69
  -6  -1   4 1836.42   52.59
   7  -1   4  713.63   32.60
   7   1  -4  748.93   34.70
  -7  -1  -4  717.33   25.30
   7  -1  -4  688.43   31.50
   7   1   4  732.03   35.30
  -7  -1   4  735.53   23.20
  -7  -1   4  712.73   23.40
  -8  -1  -4  188.38   11.60
   8   1  -4  269.17   23.30
   8  -1   4  208.58   20.50
   8   1   4  227.68   21.50
   8  -1  -4  229.98   19.80
  -8  -1   4  194.48    9.20
  -8  -1   4  186.48    9.40
   9  -1   4   85.99   16.30
  -9  -1  -4   59.79    7.70
   9   1  -4   63.69   15.60
  -9   1   4   49.00    4.60
  -9  -1   4   41.20    5.50
  -9  -1   4   33.70    5.10
   9  -1  -4   35.10   12.40
   9   1   4   48.10   14.80
  10   1  -4  216.68   23.80
  10  -1   4  225.28   23.60
  10   1   4  229.58   25.20
  10  -1  -4  239.08   23.70
  11   1  -4  372.06   31.10
  11  -1   4  378.26   30.10
  11   1   4  317.97   30.40
  11  -1  -4  321.47   27.70
  12   1  -4  147.09   24.20
  12  -1   4  186.28   24.50
  12   1   4  160.48   24.30
  12  -1  -4  126.49   21.50
  13  -1   4  100.49   21.90
  13   1  -4  127.99   24.20
  13   1   4  159.48   26.80
  13  -1  -4  125.49   22.20
  14   1  -4    8.80   18.50
  14  -1   4   22.30   18.10
  14  -1  -4    8.70   18.10
  14   1   4    9.80   19.00
   0  -2  -4 1718.93   53.49
  -1   2   4  719.03   24.80
   1   2  -4  688.03   24.20
  -1  -2  -4  699.13   24.70
   1  -2  -4  587.84   23.50
   1   2   4  632.64   24.10
  -2   2   4 2105.29   62.89
   2   2  -4 2019.20   64.89
   2   2  -4 2086.29   62.89
   2   2  -4 2051.09   62.49
  -2  -2  -4 2057.99   63.59
  -2  -2   4 2090.59   63.39
   2   2   4 2083.29   65.09
   2   2   4 2072.89   63.19
   2  -2  -4 2047.10   62.19
   3   2  -4  165.38   13.70
  -3  -2  -4  150.18   11.50
  -3   2   4  142.89   10.00
   3   2  -4  146.09    8.80
   3   2  -4  155.28    8.30
   3   2   4  136.09   13.70
   3   2   4  136.79    9.40
  -3  -2   4  139.79   10.40
  -3  -2   4  156.58   10.70
   3  -2  -4  129.79    7.20
   4   2  -4  471.75   23.40
  -4  -2  -4  476.75   19.90
   4  -2   4  496.55   21.70
  -4   2   4  473.15   18.00
  -4  -2   4  511.15   19.20
  -4  -2   4  500.55   18.90
   4   2   4  513.25   24.50
   5   2  -4  326.37   20.70
  -5   2   4  349.96   13.90
   5  -2   4  367.46   19.10
  -5  -2  -4  366.26   16.10
   5  -2  -4  339.67   17.70
  -5  -2   4  325.97   14.60
   5   2   4  325.87   21.30
  -5  -2   4  343.07   15.00
   6   2  -4  175.18   17.50
  -6   2   4  187.48    9.30
   6  -2   4  197.88   15.90
  -6  -2  -4  192.58   11.80
  -6  -2   4  170.58   10.20
  -6  -2   4  164.78   10.30
   6   2   4  176.98   17.90
   6  -2  -4  171.88   14.10
   7   2  -4  327.37   24.10
  -7  -2  -4  321.37   15.30
  -7   2   4  293.37   12.40
   7  -2   4  300.87   20.70
  -7  -2   4  318.27   14.00
  -7  -2   4  312.47   13.70
   7   2   4  306.37   22.90
   7  -2  -4  289.47   19.10
   8   2  -4  487.15   29.20
  -8   2   4  479.05   17.40
   8  -2   4  565.64   28.40
  -8  -2  -4  463.65   20.30
   8   2   4  433.56   29.10
   8  -2  -4  483.35   25.90
  -8  -2   4  494.95   18.80
  -8  -2   4  487.05   18.90
   9   2  -4   35.00   14.60
   9  -2   4   62.39   14.00
  -9  -2  -4   62.09    8.60
  -9   2   4   56.89    6.00
   9   2   4   46.90   15.50
  -9  -2   4   62.29    7.10
   9  -2  -4   60.69   13.20
  10   2  -4  165.58   22.40
  10  -2   4  185.58   21.50
  10  -2  -4  230.38   21.90
  10   2   4  196.58   24.40
  11  -2   4   55.09   16.70
  11   2  -4   46.20   18.50
  11   2   4   87.39   21.30
  11  -2  -4   78.79   16.90
  12  -2   4   55.49   17.10
  12   2  -4   39.80   17.80
  12  -2  -4   24.00   15.00
  12   2   4   16.80   18.20
  13  -2   4   37.10   17.30
  13   2  -4   53.99   20.70
  13  -2  -4   34.60   17.10
  13   2   4   79.39   22.00
  14  -2   4  223.68   29.50
  14   2  -4  195.18   31.40
  14   2   4  170.18   30.80
   0   3   4  461.95   19.40
  -1   3   4  544.25   22.40
  -1  -3  -4  511.45   22.00
   1   3  -4  542.95   22.50
   1  -3  -4  526.85   22.20
   1   3   4  505.45   21.70
   2   3  -4  509.55   20.50
  -2   3   4  492.35   21.20
   2   3  -4  502.35   22.50
  -2  -3  -4  487.65   21.70
   2   3  -4  483.95   20.60
   2   3   4  501.65   22.50
   2  -3  -4  500.75   20.70
   2   3   4  515.75   21.30
  -2  -3   4  503.95   21.50
   3   3  -4 2855.51   84.69
  -3   3   4 2861.01   84.99
   3   3  -4 2774.12   83.89
  -3  -3  -4 2896.51   86.09
   3   3  -4 2744.03   88.29
  -3  -3   4 2885.81   85.79
   3   3   4 2815.52   84.89
   3   3   4 2820.32   88.79
   3  -3  -4 2757.82   83.39
  -4  -3  -4  647.14   25.30
   4   3  -4  644.04   21.10
   4   3  -4  616.64   28.60
   4  -3   4  657.13   25.40
   4   3  -4  639.64   20.70
  -4   3   4  648.14   23.90
  -4  -3   4  663.83   24.90
   4   3   4  657.93   29.40
   4   3   4  624.44   22.30
  -5  -3  -4  172.48   12.70
  -5   3   4  167.78   11.30
   5   3  -4  130.89   15.80
   5  -3   4  151.58   12.90
   5  -3  -4  217.08   15.40
  -5  -3   4  199.68   12.30
   5   3   4  227.98   19.50
  -6  -3  -4  659.73   25.40
   6   3  -4  614.14   31.30
   6  -3   4  609.64   27.10
  -6   3   4  608.44   22.90
   6  -3  -4  665.33   26.30
   6   3   4  612.94   31.60
  -6  -3   4  643.14   24.30
   7   3  -4  208.28   20.80
  -7  -3  -4  210.68   13.70
  -7   3   4  188.88   11.40
   7  -3   4  223.68   17.10
  -7  -3   4  220.88   13.00
   7   3   4  178.48   20.50
   7  -3  -4  212.38   15.80
  -8   3   4    2.30    5.10
   8  -3   4   -2.10    9.30
   8   3  -4    3.90   11.70
  -8  -3  -4    7.80    6.80
   8   3   4   22.00   12.80
  -8  -3   4    8.60    6.20
   8  -3  -4    8.80    8.70
  -9  -3  -4   37.50    8.50
  -9   3   4   53.69    7.00
   9   3  -4   49.00   15.70
   9  -3   4   36.20   12.10
   9   3   4   44.40   15.70
  -9  -3   4   32.40    7.60
   9  -3  -4   31.60   11.50
  10  -3   4   17.90   12.60
  10   3  -4  -12.00   14.80
  10   3   4   -3.30   14.10
  10  -3  -4    9.10   11.10
  11   3  -4  139.49   24.10
  11  -3   4  129.69   19.60
  11   3   4  124.29   23.60
  11  -3  -4  118.99   17.80
  12   3  -4  256.17   31.40
  12  -3   4  297.37   28.30
  12  -3  -4  272.27   25.80
  12   3   4  249.18   31.40
  13  -3   4  137.99   22.60
  13   3  -4  103.39   24.90
  13   3   4  163.38   29.60
  14   3  -4   66.19   23.80
  14   3   4   27.10   22.50
   0  -4  -4    4.00    8.10
   0   4  -4   15.10    6.90
   0   4   4   12.60    6.00
   1   4  -4  150.28   12.90
   1   4  -4  164.88   14.10
  -1  -4  -4  159.08   13.90
  -1   4   4  168.38   13.50
   1   4   4  145.29   13.10
   1  -4  -4  149.79   13.10
   1   4   4  152.28   12.00
   2   4  -4 1261.67   42.10
  -2   4   4 1195.18   42.10
  -2  -4  -4 1221.18   42.50
   2   4  -4 1292.77   44.10
   2  -4  -4 1208.78   41.60
   2   4   4 1241.38   43.20
   2   4   4 1199.98   42.10
  -2  -4   4 1242.48   43.00
   3   4  -4 1804.32   58.29
   3   4  -4 1821.82   57.89
  -3   4   4 1733.43   58.49
   3   4  -4 1838.42   62.09
  -3  -4  -4 1867.41   59.79
   3  -4  -4 1870.41   57.59
  -3  -4   4 1868.81   59.69
   3   4   4 1872.11   58.79
   3   4   4 1860.11   61.89
   4   4  -4  222.28   12.20
   4   4  -4  234.58   18.20
  -4  -4  -4  231.38   15.70
   4   4  -4  207.38   12.70
  -4   4   4  212.18   14.00
  -4  -4   4  226.18   15.20
   4   4   4  208.48   18.10
   4   4   4  220.78   13.00
   5   4  -4  625.84   29.30
   5  -4   4  592.04   23.20
  -5  -4  -4  532.85   23.50
  -5   4   4  559.54   22.40
   5   4   4  483.85   18.00
   5   4   4  508.45   28.40
  -5  -4   4  473.85   22.40
  -6   4   4   44.50    7.70
   6   4  -4   40.00   13.70
  -6  -4  -4   64.99    9.60
   6  -4   4   71.39   10.00
   6   4   4   45.00   12.80
   6  -4  -4   43.30    7.60
  -6  -4   4   37.30    8.30
  -7  -4  -4   69.49   10.00
   7   4  -4   57.79   15.40
   7  -4   4   61.29   10.40
  -7   4   4   69.59    8.50
   7   4   4   64.19   15.30
  -7  -4   4   67.59    9.50
   7  -4  -4   82.89   10.40
   8   4  -4  761.92   39.40
   8  -4   4  768.42   33.60
  -8   4   4  724.83   28.10
  -8  -4  -4  723.73   30.30
   8  -4  -4  728.13   31.10
  -8  -4   4  779.92   29.80
   8   4   4  805.82   41.80
  -9  -4  -4   50.79    9.80
   9   4  -4   69.39   17.30
  -9   4   4   75.99   11.40
   9  -4   4   68.79   13.60
   9   4   4   42.50   16.50
  -9  -4   4   64.79   10.00
   9  -4  -4   51.19   11.60
  10  -4   4   52.59   13.80
  10   4  -4   47.10   18.50
  10  -4  -4   53.69   12.60
  10   4   4   44.30   18.40
  11  -4   4  235.78   23.30
  11   4  -4  250.07   30.10
  11  -4  -4  232.98   22.30
  11   4   4  274.97   30.70
  12   4  -4   67.69   22.00
  12  -4   4   63.79   16.90
  12   4   4   64.49   23.10
  13   4  -4  154.78   29.70
  13   4   4  159.98   30.40
  14   4  -4   45.00   24.60
  14   4   4   84.89   25.30
  -1  -5  -4  401.56   22.10
  -1   5   4  401.36   20.30
   1   5  -4  385.46   19.80
   1   5  -4  392.66   19.50
   1   5   4  414.46   19.50
  -1   5  -4  426.86   20.50
   1  -5  -4  387.46   20.30
  -1  -5   4  397.66   22.10
   1   5   4  375.76   19.70
  -2   5   4  328.47   18.90
   2   5  -4  329.27   17.60
  -2  -5  -4  345.77   20.20
   2   5  -4  355.66   19.40
   2   5   4  294.47   18.20
   2  -5  -4  306.77   18.40
   2   5   4  331.97   18.50
  -2  -5   4  326.87   20.00
   3   5  -4    7.00    7.30
  -3   5   4   26.10    8.40
  -3  -5  -4   28.60    9.30
   3   5  -4   32.70   10.30
  -3  -5   4   16.50    8.90
   3   5   4   15.00    9.50
   3   5   4    8.50    7.00
   3  -5  -4   21.20    7.90
   4   5  -4  119.09   10.40
   4   5  -4   96.69   14.90
  -4   5   4  123.19   12.10
   4   5  -4   87.29   10.20
  -4  -5  -4  107.49   12.20
   4   5   4   80.29   13.50
   4   5   4  106.79   10.40
  -4  -5   4   87.09   11.60
   5   5  -4  882.31   30.40
   5  -5   4  910.11   32.00
   5   5  -4  879.41   29.80
   5   5  -4  851.91   38.50
  -5  -5  -4  856.61   34.60
  -5   5   4  879.21   33.40
  -5  -5   4  878.01   34.40
   5   5   4  893.31   31.20
   5   5   4  904.11   40.10
   6  -5   4  204.68   13.90
  -6  -5  -4  184.38   15.60
  -6   5   4  185.68   14.50
   6   5  -4  205.08   20.50
   6   5   4  205.28   21.10
  -6  -5   4  204.48   16.00
   7   5  -4  976.40   44.10
   7  -5   4  930.21   35.60
  -7   5   4  912.01   34.60
  -7  -5  -4  949.90   36.80
   7  -5  -4  912.41   33.20
   7   5   4  885.21   43.40
  -7  -5   4  914.21   35.90
  -8   5   4   85.19   10.70
   8   5  -4   78.49   18.60
   8  -5   4   79.99   12.20
  -8  -5  -4   71.69   11.60
   8  -5  -4   71.99   10.70
  -8  -5   4   78.49   11.20
   8   5   4   74.49   17.90
  -9  -5  -4  152.78   15.30
   9   5  -4  162.18   23.90
   9  -5   4  161.98   17.00
  -9  -5   4  206.38   16.40
   9   5   4  183.08   24.90
   9  -5  -4  198.48   16.60
  10   5  -4  140.59   23.40
  10  -5   4  121.39   16.60
  10   5   4  207.08   27.00
  11  -5   4  455.25   28.90
  11   5  -4  442.36   38.20
  11   5   4  425.26   36.60
  12   5  -4  229.38   32.00
  12   5   4  244.98   31.40
  13   5  -4   75.99   25.70
  13   5   4   67.99   25.30
  14   5  -4    7.90   22.70
  14   5   4   63.09   25.20
  -1  -6  -4  333.77   20.50
  -1   6   4  338.67   19.70
   1   6  -4  347.17   19.50
   1  -6  -4  333.17   21.20
   1   6   4  341.87   18.70
  -1  -6   4  398.66   21.70
  -1   6  -4  308.97   19.00
  -2  -6  -4 1438.96   50.69
  -2   6   4 1391.86   49.90
   2   6  -4 1364.26   50.19
   2   6   4 1395.86   49.90
   2  -6  -4 1441.96   49.99
  -2  -6   4 1424.96   50.69
  -2   6  -4 1394.86   50.29
  -3   6   4 1542.45   52.99
   3   6  -4 1554.74   51.99
   3   6  -4 1555.24   55.19
  -3  -6  -4 1530.25   53.89
   3   6   4 1491.35   52.19
   3   6   4 1405.16   53.79
   3  -6  -4 1527.35   51.79
  -3  -6   4 1473.65   53.49
  -3   6  -4 1561.04   53.69
  -4  -6  -4  265.17   19.20
   4   6  -4  275.27   20.80
  -4   6   4  275.67   18.80
   4   6  -4  268.67   16.50
   4   6   4  271.67   20.70
   4   6   4  282.17   17.00
  -4  -6   4  281.37   19.40
   5   6  -4    7.50   10.60
   5   6  -4   19.70    6.50
   5  -6   4   20.00    6.80
   5   6  -4   11.50    7.10
  -5   6   4   11.90    8.40
  -5  -6  -4    9.10    9.20
  -5  -6   4   17.70    9.30
   5   6   4   21.50   12.90
   5   6   4   10.20    6.40
   6   6  -4   75.79   15.90
  -6   6   4   76.19   11.10
   6   6  -4   90.89    7.80
   6   6  -4   72.89    6.30
   6  -6   4   83.99    9.50
  -6  -6  -4   82.09   12.60
   6   6   4   79.89    7.90
  -6  -6   4   77.19   12.20
   6   6   4   99.69   16.70
  -7  -6  -4   78.09   12.90
   7   6  -4  103.29   17.90
   7  -6   4   85.59   10.50
  -7  -6   4   70.49   12.00
   7   6   4   77.19   18.00
   8   6  -4   71.39   18.00
   8  -6   4  107.19   12.70
  -8  -6  -4  102.09   13.80
   8   6   4   89.09   19.50
  -8  -6   4   93.39   12.80
   9   6  -4  252.87   28.50
   9  -6   4  329.97   20.70
  -9  -6  -4  296.97   21.40
  -9  -6   4  308.67   21.10
   9   6   4  299.07   30.90
  10   6  -4  -15.00   14.40
  10   6   4   30.10   19.40
  11   6  -4   45.70   20.40
  11   6   4  -13.20   16.60
  12   6  -4   70.09   23.30
  12   6   4   -2.90   18.40
  13   6  -4  158.68   30.50
  13   6   4  124.59   27.60
   0   7   4  171.58   16.40
   0   7   4  174.28   13.30
   0   7  -4  183.78   17.20
   0  -7  -4  168.18   17.70
   1   7  -4  166.08   15.10
  -1  -7  -4  143.09   16.10
   1   7  -4  181.38   17.10
  -1   7   4  171.28   16.00
   1  -7  -4  167.68   16.80
   1   7   4  181.28   16.90
   1   7   4  188.58   15.00
  -1  -7   4  151.78   16.30
  -2   7   4  759.42   35.30
   2   7  -4  648.74   30.20
  -2  -7  -4  635.74   30.60
   2   7  -4  618.24   29.50
   2   7   4  668.53   30.20
  -2  -7   4  651.93   31.10
   2   7   4  659.93   29.60
  -2   7  -4  664.93   34.50
   2  -7  -4  698.23   31.00
   3   7  -4  900.61   38.20
  -3  -7  -4  915.91   38.60
   3  -7  -4  873.71   36.00
   3   7   4  879.61   36.00
  -3  -7   4  944.81   39.00
   3   7   4  925.61   38.90
   4   7  -4  529.65   26.70
  -4  -7  -4  674.33   31.30
   4   7  -4  644.74   32.30
   4   7   4  682.43   32.70
   4  -7  -4  711.83   29.00
  -4  -7   4  688.93   31.30
   5   7  -4 1075.39   46.20
   5   7  -4 1077.99   39.90
   5   7  -4 1096.29   39.00
  -5  -7  -4  982.90   42.30
   5   7   4 1018.10   46.30
   5   7   4 1066.59   39.30
  -5  -7   4 1109.59   42.90
   6   7  -4  206.68   22.30
   6   7  -4  234.78   13.50
   6   7  -4  207.08   14.10
   6  -7   4  225.58   13.20
  -6  -7  -4  182.08   18.10
  -6  -7   4  232.68   19.00
   6   7   4  201.58   13.90
   6   7   4  186.08   22.70
  -7  -7  -4   65.19   13.40
   7   7  -4   87.19   17.30
   7  -7   4   90.19   10.00
  -7  -7   4   80.69   13.50
   7   7   4   72.59   17.60
   8   7  -4    1.40   14.30
  -8  -7  -4   -1.30   10.50
   8  -7   4   13.00    7.50
   8   7   4   16.70   16.00
  -8  -7   4   -7.10   10.00
  -9  -7  -4   93.89   15.10
   9   7  -4   65.29   19.40
  -9  -7   4   80.29   14.10
   9   7   4  126.29   23.80
  10   7  -4  150.28   25.20
  10   7   4  148.09   25.80
  11   7  -4   10.00   20.60
  11   7   4  -29.40   18.30
  12   7  -4   59.89   23.00
  12   7   4   61.79   26.20
  13   7  -4    7.80   19.70
  13   7   4    5.80   21.20
   0  -8  -4  185.08   18.60
   0   8   4  236.08   14.70
   1   8  -4  295.87   19.30
  -1  -8  -4  326.07   23.70
   1   8   4  259.57   17.00
  -1  -8   4  272.27   21.40
   1  -8  -4  278.27   20.90
  -2  -8  -4 1248.68   48.90
   2   8  -4 1214.98   46.40
   2   8  -4 1234.58   50.49
   2  -8  -4 1189.88   47.20
  -2  -8   4 1241.68   49.10
   2   8   4 1180.18   45.50
   3   8  -4  874.91   36.60
  -3  -8  -4  817.02   37.70
   3   8  -4  841.22   38.50
  -3  -8   4  897.71   38.70
   3   8   4  908.71   37.20
   3  -8  -4  863.31   37.40
   3   8   4  927.11   39.00
   4   8  -4  493.35   25.20
  -4  -8  -4  503.15   28.70
   4   8  -4  529.05   30.40
   4   8   4  451.35   28.20
   4   8   4  535.45   26.20
   4  -8  -4  544.45   26.10
  -4  -8   4  531.95   28.90
   5   8  -4  227.38   23.10
  -5  -8  -4  309.77   22.70
   5   8   4  322.37   26.20
  -5  -8   4  289.17   22.20
   6   8  -4  317.47   17.80
   6   8  -4  324.07   26.20
  -6  -8  -4  300.87   23.10
   6   8  -4  294.57   18.90
  -6  -8   4  266.27   23.20
   6   8   4  246.48   25.30
   6   8   4  276.67   17.80
  -7  -8  -4  643.54   33.40
   7   8  -4  631.74   37.50
   7   8  -4  641.54   23.20
   7   8  -4  623.74   23.50
   7   8   4  530.45   36.60
  -7  -8   4  636.04   33.10
   7   8   4  628.74   25.00
   8   8  -4  176.08   24.50
  -8  -8  -4  211.38   20.80
   8   8   4  198.58   26.00
  -8  -8   4  214.08   21.10
  -9  -8  -4  314.07   25.60
   9   8  -4  373.16   34.50
  -9  -8   4  304.47   24.90
   9   8   4  275.27   31.00
  10   8  -4  136.39   25.30
 -10  -8  -4  142.49   22.60
  10   8   4  103.79   25.60
  11   8  -4   -8.60   17.80
  11   8   4   32.00   20.50
  12   8  -4   45.20   22.80
  12   8   4   -2.30   21.80
  13   8  -4    9.30   23.60
  13   8   4   27.80   23.90
   0  -9  -4   65.89   15.20
   0   9   4   60.49    9.80
  -1  -9  -4  275.67   21.80
  -1   9   4  237.48   14.20
   1   9  -4  241.38   18.60
   1  -9  -4  234.28   20.50
   1   9   4  239.68   17.50
  -1  -9   4  245.98   21.20
  -2  -9  -4   39.90   12.60
   2   9  -4   57.69   12.20
   2   9   4   52.69   12.10
   2  -9  -4   39.00   13.00
  -2  -9   4   58.49   14.60
  -3  -9  -4    3.00   10.30
   3   9  -4    6.60   10.00
   3  -9  -4    9.60   10.80
   3   9   4    7.20    9.90
  -3  -9   4   -1.10    9.90
  -4  -9  -4  348.97   25.40
   4   9  -4  324.67   33.00
   4   9  -4  276.17   23.20
   4  -9  -4  317.57   21.80
  -4  -9   4  281.47   22.70
   4   9   4  263.07   24.20
   5   9  -4 1245.18   47.20
   5   9  -4 1199.98   52.69
  -5  -9  -4 1225.98   51.29
   5   9   4 1296.07   54.29
   5   9   4 1194.48   47.30
  -5  -9   4 1318.27   51.79
  -6  -9  -4  524.25   30.10
   6   9  -4  493.05   25.80
   6   9  -4  482.65   32.10
   6   9  -4  343.07   21.20
  -6  -9   4  480.95   29.30
   6   9   4  458.75   31.80
   7   9  -4  531.65   24.20
  -7  -9  -4  459.45   31.30
   7   9  -4  528.25   35.50
   7   9  -4  499.95   23.40
   7   9   4  525.75   24.60
   7   9   4  500.05   35.10
  -7  -9   4  521.65   31.00
   8   9  -4   46.20   18.30
  -8  -9  -4   25.50   14.00
  -8  -9   4   11.60   12.90
   8   9   4   45.80   18.70
  -9  -9  -4  247.08   23.90
   9   9  -4  226.88   29.00
   9   9   4  155.28   26.40
  -9  -9   4  191.48   22.20
 -10  -9  -4  237.48   28.80
  10   9  -4  221.58   30.70
  10   9   4  236.98   31.30
  11   9  -4  184.88   30.80
  11   9   4  173.08   32.00
  12   9  -4  101.59   28.90
  12   9   4  104.99   27.30
  13   9  -4   34.70   24.50
  13   9   4   28.60   24.80
   0 -10  -4   18.00   13.30
   0  10   4   19.50    8.30
  -1 -10  -4   23.30   14.80
  -1  10   4   43.10    7.90
   1  10  -4   62.49   12.20
  -1 -10   4  -12.00   12.80
   1  10   4   30.10   10.20
   1 -10  -4   24.80   13.80
   2  10  -4  972.10   41.40
  -2 -10  -4  969.00   43.90
  -2 -10   4  900.71   43.20
   2 -10  -4  979.30   43.40
   2  10   4  928.71   40.10
  -3 -10  -4   13.40   13.70
   3  10  -4   52.59   14.10
   3 -10  -4   29.10   13.80
   3  10   4   43.50   12.30
  -3 -10   4   33.40   15.00
  -4 -10  -4  341.57   27.40
   4  10  -4  381.56   28.10
  -4 -10   4  387.76   28.20
   4  10   4  391.36   26.60
   4 -10  -4  352.96   25.40
  -5 -10  -4   17.80   12.00
   5  10  -4   22.60   13.80
   5  10   4   34.00   14.20
  -5 -10   4   35.90   14.00
   6  10  -4  410.46   31.80
  -6 -10  -4  464.45   31.30
   6  10  -4  510.25   25.90
  -6 -10   4  438.56   30.50
   6  10   4  493.15   26.10
   6  10   4  425.76   32.10
   7  10  -4  373.46   22.70
  -7 -10  -4  328.77   29.10
   7  10  -4  306.67   31.10
  -7 -10   4  370.06   28.10
   7  10   4  354.16   33.90
  -8 -10  -4  107.69   18.90
   8  10  -4  161.18   25.20
  -8 -10   4  124.29   19.40
   8  10   4   96.79   22.60
  -9 -10  -4   15.20   13.90
   9  10  -4   25.50   18.80
  -9 -10   4   -1.40   14.10
   9  10   4   36.20   20.40
  10  10  -4   39.00   20.70
 -10 -10  -4   -2.20   16.50
  10  10   4   -2.30   19.60
  11  10  -4  189.98   31.70
  11  10   4  221.18   32.90
  12  10  -4   78.09   25.70
  12  10   4   61.59   25.70
   0 -11  -4 1830.72   70.19
   0  11   4 1797.92   61.29
  -1  11   4    9.50    7.00
   1  11  -4    8.60    8.80
  -1 -11  -4  -10.60   11.70
  -1 -11   4    2.30   14.10
   1 -11  -4  -21.30   12.50
   1  11   4    0.20    8.70
   2  11  -4  112.69   15.60
  -2 -11  -4   79.09   18.40
  -2  11   4  113.59   14.20
  -2 -11   4   89.99   18.70
   2  11   4  136.19   17.30
   2 -11  -4   87.49   17.80
   3  11  -4  784.02   38.50
  -3 -11  -4  739.53   40.40
  -3 -11   4  829.82   43.20
   3  11   4  875.21   39.90
   3 -11  -4  798.62   40.00
  -4 -11  -4  250.37   25.50
   4  11  -4  243.78   24.30
   4  11   4  254.67   24.10
   4 -11  -4  280.37   23.70
  -4 -11   4  248.08   26.20
   5  11  -4  467.55   31.90
  -5 -11  -4  418.66   30.50
  -5 -11   4  388.06   31.70
   5  11   4  442.66   31.20
   6  11  -4  207.08   25.20
  -6 -11  -4  197.08   23.70
   6  11   4  151.08   23.50
  -6 -11   4  175.28   22.70
   7  11  -4  159.38   17.80
  -7 -11  -4  161.48   22.50
   7  11  -4  172.08   25.40
  -7 -11   4  158.58   21.90
   7  11   4  144.39   24.20
   8  11  -4   46.20   19.40
  -8 -11  -4    7.00   13.90
  -8 -11   4   11.10   14.30
   8  11   4    7.80   17.50
   9  11  -4  114.09   24.40
  -9 -11  -4   81.19   19.10
  -9 -11   4   80.49   19.10
   9  11   4   55.99   22.50
  10  11  -4   40.90   22.10
 -10 -11  -4   66.19   21.00
  10  11   4  100.39   25.30
  11  11  -4   51.79   24.20
  11  11   4   48.60   25.80
  12  11  -4  209.08   35.30
  12  11   4  228.98   36.00
   0  12   4  295.17   19.50
   0 -12  -4  241.48   27.20
   1  12  -4  282.27   21.70
  -1  12   4  245.88   16.20
  -1 -12  -4  227.08   25.20
  -1 -12   4  232.18   27.20
   1 -12  -4  229.58   25.50
   1  12   4  235.28   20.50
  -2  12   4  190.18   12.70
  -2 -12  -4  182.28   23.80
   2  12  -4  229.08   21.20
   2 -12  -4  193.68   22.40
  -2 -12   4  112.19   23.40
   2  12   4  211.08   21.30
  -3 -12  -4  857.01   46.50
   3  12  -4  895.51   42.90
  -3 -12   4  966.60   46.90
   3 -12  -4  880.81   44.20
   3  12   4  954.60   42.80
  -4 -12  -4   54.59   17.00
   4  12  -4   63.29   16.80
  -4 -12   4   36.80   16.00
   4  12   4   55.19   15.70
   4 -12  -4   29.20   14.40
  -5 -12  -4  133.89   22.50
   5  12  -4  184.38   23.50
   5  12   4  186.18   24.00
  -5 -12   4  143.89   22.40
  -6 -12  -4   47.50   17.60
   6  12  -4   50.69   18.60
   6  12   4   68.39   20.70
  -6 -12   4   35.30   17.70
  -7 -12  -4  224.78   26.90
   7  12  -4  232.78   22.80
   7  12  -4  251.27   29.80
   7  12   4  274.97   30.90
  -7 -12   4  235.18   27.80
   8  12  -4  274.97   33.00
  -8 -12  -4  364.86   32.90
   8  12   4  382.46   38.60
  -8 -12   4  344.77   32.50
   9  12  -4   72.29   24.10
  -9 -12  -4   25.10   18.20
   9  12   4   47.10   22.10
  -9 -12   4   20.40   18.30
  10  12  -4   79.49   24.20
 -10 -12  -4   67.39   25.20
  10  12   4  110.09   28.30
  11  12  -4  139.29   30.40
  11  12   4  126.49   29.90
   0  13   4   47.60   11.20
   0 -13  -4   20.80   16.20
   1  13  -4  273.87   22.80
  -1 -13  -4  240.88   27.20
  -1  13   4  251.27   17.30
  -1 -13   4  225.68   29.20
   1 -13  -4  219.48   25.60
   1  13   4  260.67   20.70
  -2 -13  -4   39.10   17.10
   2  13  -4   48.30   14.50
   2  13   4   75.59   15.10
   2 -13  -4   37.70   16.00
  -2 -13   4   19.80   18.00
   3  13  -4   31.70   15.30
  -3 -13  -4   39.10   17.10
  -3 -13   4   40.90   18.90
   3  13   4   35.00   14.40
   3 -13  -4   36.40   16.40
  -4 -13  -4  109.19   21.90
   4  13  -4  143.49   21.10
  -4 -13   4   71.69   22.70
   4  13   4  129.09   21.10
   5  13  -4  281.47   29.70
  -5 -13  -4  360.76   31.10
   5  13   4  330.87   30.80
  -5 -13   4  342.27   33.30
  -6 -13  -4  191.68   27.10
   6  13  -4  202.38   27.80
   6  13   4  197.78   26.50
  -6 -13   4  186.98   25.50
   7  13  -4   99.89   23.30
  -7 -13  -4  133.69   23.60
   7  13  -4  133.39   19.20
  -7 -13   4  139.49   24.60
   7  13   4  156.98   25.90
  -8 -13  -4    7.20   17.80
   8  13  -4   -6.20   17.90
  -8 -13   4  -20.10   16.50
   8  13   4   -3.00   17.40
  -9 -13  -4   40.10   19.60
   9  13  -4   28.60   21.60
  -9 -13   4   24.30   20.00
   9  13   4   -3.70   18.60
  10  13  -4  225.68   36.00
 -10 -13  -4  273.87   39.30
  10  13   4  275.77   36.70
  11  13  -4   48.40   27.80
  11  13   4  102.39   28.70
   0 -14  -4   72.89   22.50
   0  14   4  137.19   15.60
  -1  14   4   26.10    9.30
  -1 -14  -4  -30.40   18.40
   1  14   4   22.40   11.20
   1 -14  -4   -9.40   17.10
   2  14  -4  247.68   24.60
  -2 -14  -4  177.48   27.00
   2  14   4  279.07   24.40
   2 -14  -4  218.58   26.20
  -2 -14   4  159.28   27.40
   3  14  -4  257.17   26.60
  -3 -14  -4  200.58   27.80
   3 -14  -4  208.88   26.20
   3  14   4  260.07   25.40
  -3 -14   4  189.18   28.10
  -4 -14  -4   -2.30   19.40
   4  14  -4   17.70   15.80
  -4 -14   4   17.60   19.80
   4  14   4   15.30   15.40
  -5 -14  -4   97.79   24.20
   5  14  -4  118.49   22.90
  -5 -14   4  122.59   25.30
   5  14   4  104.79   21.00
  -6 -14  -4   48.40   21.60
   6  14  -4  102.49   22.80
   6  14   4   83.09   21.40
  -6 -14   4   74.89   23.00
   7  14  -4   15.90   19.10
  -7 -14  -4   -2.10   17.60
  -7 -14   4  -23.00   17.00
   7  14   4   20.00   18.50
  -8 -14  -4   59.49   23.70
   8  14  -4   90.49   24.30
  -8 -14   4   43.60   22.30
   8  14   4   79.49   23.90
  -9 -14  -4   12.60   20.10
   9  14  -4   72.39   26.00
   9  14   4   14.20   20.70
  -9 -14   4  -16.30   18.50
  10  14  -4   83.09   26.70
 -10 -14  -4   87.09   35.00
  10  14   4   91.59   28.50
   0  15   4  750.52   35.20
   0 -15  -4  817.32   46.40
  -1 -15  -4  286.47   33.00
   1 -15  -4  295.77   33.20
   1  15   4  316.17   24.30
  -2 -15  -4  -30.90   18.70
   2  15  -4   34.30   15.20
   2 -15  -4   29.90   17.40
  -2 -15   4  -59.69   18.70
   2  15   4   34.30   13.70
   3  15  -4   -2.40   13.90
  -3 -15  -4  -37.40   17.00
  -3 -15   4  -49.80   17.30
   3  15   4   18.20   13.50
   3 -15  -4   -4.70   15.40
   4  15  -4  273.87   29.50
  -4 -15  -4  215.88   31.60
   4  15   4  261.27   28.40
  -4 -15   4  200.08   30.10
   5  15  -4  174.98   25.90
  -5 -15  -4   38.90   23.60
   5  15   4  108.99   22.30
  -5 -15   4   38.40   22.30
  -6 -15  -4  194.78   28.70
   6  15  -4  291.47   32.40
   6  15   4  274.87   32.30
  -6 -15   4  285.17   34.60
  -7 -15  -4   22.30   21.00
   7  15  -4   89.59   24.30
   7  15   4   66.59   21.80
  -7 -15   4   20.10   21.60
   8  15  -4   84.29   25.10
  -8 -15  -4   33.60   20.70
   8  15   4   94.49   26.60
  -8 -15   4   48.40   21.10
  -9 -15  -4   45.80   21.90
   9  15  -4   61.09   23.70
   9  15   4   10.10   20.30
  -9 -15   4  -13.00   17.80
  10  15  -4   83.39   29.60
  10  15   4   70.39   29.50
   0  16   4  143.89   17.50
   0 -16  -4  113.79   26.10
  -1 -16  -4  254.57   32.10
   1  16   4  207.48   21.80
   1 -16  -4  225.58   29.40
  -2 -16  -4   88.19   25.80
   2  16  -4  139.89   20.70
   2  16   4   83.39   17.30
   2 -16  -4   83.19   22.00
  -3 -16  -4    6.30   19.80
   3  16  -4   45.00   17.60
   3  16   4   56.99   16.80
  -3 -16   4    8.90   18.70
   3 -16  -4   35.80   19.30
   4  16  -4  242.98   27.80
  -4 -16  -4  206.98   30.90
   4  16   4  234.58   27.20
  -4 -16   4  138.49   31.30
   5  16  -4   34.90   20.70
  -5 -16  -4   11.60   20.00
   5  16   4   67.09   20.30
  -5 -16   4  -13.90   19.80
   6  16  -4   93.59   23.10
  -6 -16  -4  173.68   29.90
   6  16   4  168.58   26.30
  -6 -16   4  119.39   25.80
  -7 -16  -4   27.80   21.80
   7  16  -4   21.50   20.60
  -7 -16   4  -32.60   18.80
   7  16   4   45.60   22.40
   8  16  -4   23.40   21.70
  -8 -16  -4   69.39   24.60
  -8 -16   4   55.19   24.90
   8  16   4   85.79   24.60
  -9 -16  -4   -7.00   19.10
   9  16  -4   38.10   24.10
  -9 -16   4   -2.30   19.70
   9  16   4    7.50   23.00
   0 -17  -4   21.60   18.40
  -1 -17  -4   78.09   23.10
   1  17   4   67.39   15.40
   1 -17  -4   44.70   21.50
  -2 -17  -4   -8.90   18.20
   2  17   4   14.20   13.30
   2 -17  -4    8.20   16.60
  -3 -17  -4  174.78   29.30
   3  17  -4  233.68   27.40
   3  17   4  193.18   24.70
  -4 -17  -4   51.09   20.50
   4  17  -4    7.60   16.00
   4  17   4   46.60   18.10
  -4 -17   4   24.40   21.10
  -5 -17  -4   99.89   24.60
   5  17  -4   58.09   20.30
   5  17   4   70.79   21.90
  -5 -17   4   74.79   25.20
  -6 -17  -4  217.88   33.90
   6  17  -4  128.59   27.60
  -6 -17   4   71.89   26.80
   6  17   4  163.38   26.20
  -7 -17  -4   18.90   23.60
   7  17  -4   88.59   26.40
   7  17   4   51.99   20.90
  -7 -17   4   17.30   23.40
   8  17  -4   43.00   23.60
  -8 -17  -4   69.49   22.40
  -8 -17   4   43.00   23.50
   8  17   4   62.59   23.10
   0 -18  -4   23.20   21.30
  -1 -18  -4   59.59   28.20
   1 -18  -4   36.50   23.60
   1  18   4   84.59   17.40
  -2 -18  -4   16.40   22.90
   2  18   4   63.79   17.70
   2 -18  -4   10.70   18.30
  -3 -18  -4  -23.70   18.20
   3  18   4   19.10   16.00
  -4 -18  -4  106.49   27.40
   4  18  -4   25.50   19.70
   4  18   4   56.79   19.20
   5  18  -4  102.59   23.60
  -5 -18  -4  132.49   30.50
  -5 -18   4   96.29   25.90
   5  18   4  126.29   25.40
  -6 -18  -4   91.29   29.20
   6  18  -4  137.39   28.20
  -6 -18   4   68.59   29.00
   6  18   4  138.09   27.20
  -7 -18  -4   -6.90   23.10
   7  18  -4   30.90   23.20
  -7 -18   4   10.40   25.50
   7  18   4   79.99   25.50
   0 -19  -4  114.19   29.90
  -1 -19  -4  179.58   30.80
   1 -19  -4  126.39   32.00
  -2 -19  -4  212.98   32.90
   2  19   4  239.88   27.30
  -3 -19  -4   20.00   24.00
   3  19   4   -2.50   15.30
  -4 -19  -4   83.59   25.00
   4  19  -4   48.60   21.90
   4  19   4   52.19   19.30
  -5 -19  -4   38.00   24.60
   5  19  -4    4.60   20.20
   5  19   4   27.50   20.30
  -6 -19  -4   64.39   24.20
   6  19  -4   65.79   24.60
   6  19   4   64.69   23.90
   0 -20  -4   26.40   24.30
  -1 -20  -4  103.79   31.70
   1 -20  -4  160.38   32.50
  -2 -20  -4   58.19   29.10
  -3 -20  -4    3.70   23.40
   3  20   4   -4.00   15.80
  -4 -20  -4  128.69   34.70
   4  20   4  144.19   26.00
   0 -21  -4   41.80   24.50
  -1 -21  -4   58.99   27.80
  -2 -21  -4   41.00   42.90
   0   0   5    2.60    3.00
   0   0  -5    2.60    6.00
  -1   0   5   62.09    7.50
   1   0  -5   65.79    8.00
   1   0   5   67.29    8.00
  -1   0  -5   70.29    8.30
   2   0  -5 1472.05   45.80
  -2   0   5 1533.75   46.60
  -2   0  -5 1449.65   46.90
   3   0  -5    5.30    2.50
  -3   0   5   12.40    5.10
   3   0   5   -3.00    7.40
   3   0  -5   12.70    7.40
   3   0  -5    9.20    2.50
  -3   0  -5   12.60    5.90
   4   0   5   65.69   10.20
   4   0  -5   49.40    9.50
  -4   0  -5   66.59    6.90
  -4   0   5   59.59    6.00
  -5   0   5  478.35   17.30
   5   0  -5  495.45   23.90
  -5   0  -5  496.15   18.80
   5   0   5  481.85   25.00
  -6   0   5  282.47   11.10
  -6   0  -5  233.28   12.50
   6   0   5  277.97   20.40
   6   0  -5  245.18   18.60
  -7   0   5  464.25   16.60
  -7   0  -5  475.35   18.70
   7   0   5  470.05   27.60
   7   0  -5  506.45   26.90
   8   0   5  882.01   39.90
  -8   0  -5  865.41   30.10
  -8   0   5  862.01   27.80
   8   0  -5  868.21   39.20
   9   0   5   32.20   13.30
   9   0  -5   49.60   14.60
  -9   0  -5   21.80    6.70
  -9   0   5   17.40    4.80
  10   0   5  443.06   31.60
  10   0  -5  358.76   28.50
  11   0   5   44.40   15.60
  11   0  -5   40.50   16.90
  12   0  -5   -7.20   14.60
  12   0   5   23.70   16.60
  13   0   5  258.07   31.40
  13   0  -5  321.47   32.60
  14   0   5   86.69   24.80
  14   0  -5   55.99   20.90
   0   1  -5  583.44   21.90
   0  -1  -5  571.14   21.90
  -1   1   5   49.60    7.50
  -1  -1  -5   58.09    8.60
   1   1  -5   68.49    8.60
  -1   1  -5   45.70    7.30
  -1  -1   5   41.40    7.10
   1   1   5   53.29    8.00
   1  -1  -5   39.50    7.30
  -2  -1  -5 3523.65  106.49
   2   1  -5 3361.86  105.19
  -2   1   5 3630.04  105.39
   2   1   5 3650.43  105.99
  -2  -1   5 3570.34  105.99
   2  -1  -5 3763.32  104.99
   2   1   5 3619.04  107.89
  -3  -1  -5  684.23   25.40
   3   1  -5  641.84   27.00
   3   1  -5  655.63   21.80
   3  -1   5  621.44   26.20
   3   1  -5  651.03   21.90
  -3   1   5  653.33   23.80
   3   1   5  761.12   28.50
   3   1   5  739.53   23.40
  -3  -1   5  747.33   24.90
   3  -1  -5  720.73   21.40
   4  -1   5  673.53   27.50
  -4   1   5  704.33   23.20
   4   1  -5  662.13   28.10
  -4  -1  -5  686.83   24.70
   4   1   5  686.03   28.90
  -4  -1   5  672.33   23.70
   4  -1  -5  634.24   26.20
  -5   1   5 1155.68   35.80
   5  -1   5 1159.78   42.20
   5   1  -5 1125.49   43.10
  -5  -1  -5 1127.09   37.80
   5   1   5 1121.99   43.70
  -5  -1   5 1156.68   36.60
   5  -1  -5 1181.08   41.30
   6   1  -5  258.67   18.70
  -6   1   5  245.08   10.60
   6  -1   5  256.57   17.90
  -6  -1  -5  245.48   13.40
   6  -1  -5  223.58   17.00
  -6  -1   5  221.18   11.20
   6   1   5  227.28   18.70
   7   1  -5  241.88   19.50
  -7   1   5  247.58   10.70
   7  -1   5  250.67   19.80
  -7  -1  -5  267.97   13.70
  -7  -1   5  219.58   11.20
   7  -1  -5  213.58   18.10
   7   1   5  255.87   22.30
   8   1  -5   15.40   12.40
  -8  -1  -5    2.10    5.90
  -8   1   5   12.20    4.10
   8  -1   5    6.10   11.00
  -8  -1   5    5.30    4.60
   8   1   5   15.10   12.90
   8  -1  -5    9.70   10.20
   9  -1   5  525.55   30.50
  -9  -1  -5  522.45   22.10
   9   1  -5  515.95   32.10
  -9   1   5  536.95   18.90
  -9  -1   5  486.65   19.60
   9  -1  -5  521.75   30.30
   9   1   5  540.15   32.60
  10   1  -5  193.18   23.20
  10  -1   5  164.38   20.70
  10   1   5  142.99   22.00
  10  -1  -5  181.08   20.80
  11  -1   5  270.67   27.70
  11   1  -5  257.97   27.70
  11   1   5  236.88   28.20
  11  -1  -5  223.28   24.30
  12  -1   5   53.59   17.90
  12   1  -5   25.60   17.10
  12  -1  -5   29.60   16.00
  12   1   5   24.90   18.00
  13   1  -5   36.50   19.30
  13  -1   5   49.50   19.50
  13   1   5   84.79   22.80
  13  -1  -5   65.39   18.80
  14   1  -5  214.38   29.90
  14  -1   5  224.78   30.10
  14   1   5  219.18   32.30
  14  -1  -5  201.68   27.70
   0   2   5    7.60    4.20
   0  -2  -5   46.00    8.20
  -1   2   5  491.05   20.70
  -1  -2  -5  479.05   21.50
   1   2  -5  484.15   20.30
   1   2   5  511.55   21.20
   1  -2  -5  474.35   20.60
  -2   2   5 3535.65  109.29
   2   2  -5 3668.23  111.39
  -2  -2  -5 3635.04  110.19
   2   2  -5 3728.13  109.69
   2   2  -5 3663.93  109.09
   2   2   5 3939.41  110.29
  -2  -2   5 3712.53  109.99
   2   2   5 3757.62  111.69
   2  -2  -5 3684.43  108.89
   3   2  -5  421.96   21.10
  -3  -2  -5  433.86   18.90
  -3   2   5  414.96   17.80
   3  -2   5  422.76   19.40
   3   2  -5  424.26   16.30
   3   2  -5  407.66   16.90
   3  -2  -5  432.36   15.90
  -3  -2   5  453.75   18.60
   3   2   5  418.96   17.60
   3   2   5  432.76   21.40
   4  -2   5 2389.86   74.19
   4   2  -5 2289.17   75.89
  -4  -2  -5 2419.06   72.79
  -4   2   5 2375.06   70.89
  -4  -2   5 2316.47   71.69
   4   2   5 2319.07   76.69
   5   2  -5  184.98   17.00
   5  -2   5  167.08   14.50
  -5  -2  -5  191.18   12.30
  -5   2   5  154.88   10.30
   5   2   5  164.98   16.70
  -5  -2   5  169.98   11.00
  -5  -2   5  166.68   11.20
   5  -2  -5  190.48   13.80
  -6  -2  -5   84.69    9.10
  -6   2   5   86.89    7.40
   6   2  -5   71.09   12.90
   6  -2   5   92.19   12.60
   6  -2  -5   69.79   10.40
  -6  -2   5   88.69    8.30
  -6  -2   5   87.19    7.90
   6   2   5   93.29   14.90
   7   2  -5  101.39   16.00
  -7   2   5  110.79    8.50
  -7  -2  -5  120.69   10.40
   7  -2   5   75.49   12.70
  -7  -2   5  108.39    9.50
   7  -2  -5  104.09   13.10
   7   2   5  126.99   17.40
  -7  -2   5   99.79    8.70
  -8   2   5   56.29    6.60
   8   2  -5   51.39   13.80
   8  -2   5   60.89   12.80
  -8  -2  -5   45.70    8.30
   8  -2  -5   44.00   11.50
   8   2   5   49.50   14.60
  -8  -2   5   71.09    7.70
  -8  -2   5   59.29    7.10
   9  -2   5   11.50   11.90
  -9   2   5    5.30    4.90
   9   2  -5   14.00   13.60
  -9  -2  -5    7.70    6.80
   9  -2  -5   -5.00    9.50
  -9  -2   5    6.60    5.40
   9   2   5   22.40   13.90
  10  -2   5   73.39   16.60
  10   2  -5   36.60   15.70
  10   2   5   67.09   18.00
  10  -2  -5   57.69   14.60
  11  -2   5   86.99   18.90
  11   2  -5   92.39   21.10
  11   2   5   66.79   19.20
  11  -2  -5   69.99   16.60
  12   2  -5   61.29   20.00
  12  -2   5   -2.20   14.30
  12   2   5   33.40   17.90
  12  -2  -5   32.90   16.10
  13  -2   5   69.29   20.70
  13   2  -5   72.89   23.00
  13   2   5   77.59   23.20
  13  -2  -5   60.89   18.50
  14   2  -5   77.49   22.60
  14  -2   5   77.69   21.00
  14   2   5   76.29   25.00
   0   3   5 2723.13   82.99
  -1   3   5  664.73   26.10
  -1  -3  -5  688.53   26.80
   1  -3  -5  693.13   26.80
   1   3   5  658.83   26.60
   2   3  -5  175.08   14.30
   2   3  -5  167.28   12.90
  -2   3   5  176.58   13.30
  -2  -3  -5  174.08   14.30
   2   3  -5  190.28   12.80
   2  -3  -5  185.68   13.40
   2   3   5  171.88   13.20
   2   3   5  208.18   14.80
   3   3  -5   40.20    9.90
   3   3  -5   36.70    7.30
  -3  -3  -5   40.50    8.50
  -3   3   5   40.30    7.80
   3   3  -5   26.40    6.40
   3   3   5   24.10    9.40
  -3  -3   5   19.00    7.30
   3  -3  -5   24.80    6.40
   3   3   5   19.80    6.90
  -4  -3  -5  506.15   22.60
   4  -3   5  562.34   22.80
   4   3  -5  533.05   18.50
  -4   3   5  528.35   21.20
   4   3  -5  546.05   19.30
   4   3  -5  523.95   26.10
   4   3   5  475.15   19.80
   4   3   5  529.85   26.30
  -4  -3   5  526.15   21.90
   5   3  -5  370.86   22.60
  -5  -3  -5  336.57   18.00
  -5   3   5  373.76   16.60
   5  -3   5  345.17   18.80
  -5  -3   5  376.26   17.40
   5  -3  -5  340.87   17.10
   5   3   5  330.67   22.30
   6   3  -5  424.96   26.80
  -6  -3  -5  466.45   21.10
   6  -3   5  440.56   22.90
  -6   3   5  428.36   18.60
  -6  -3   5  464.35   19.90
   6   3   5  468.55   27.20
   6  -3  -5  451.45   21.20
  -7  -3  -5  103.69   10.80
   7  -3   5  105.69   13.40
  -7   3   5  108.99    9.70
   7   3  -5  114.29   16.40
   7  -3  -5   82.39   11.20
   7   3   5   91.49   16.60
  -7  -3   5   80.39    9.30
   8  -3   5   65.69   13.00
  -8   3   5   85.59    8.50
  -8  -3  -5   65.79    9.60
   8   3  -5   61.09   16.30
   8   3   5   67.89   16.00
   8  -3  -5   69.69   11.80
  -8  -3   5   73.99    9.10
   9  -3   5  709.33   35.00
  -9  -3  -5  659.43   28.60
  -9   3   5  728.43   27.30
   9   3  -5  666.13   39.10
   9   3   5  700.43   40.80
   9  -3  -5  732.63   33.60
  -9  -3   5  723.63   27.70
  10   3  -5   76.39   19.90
  10  -3   5   97.29   16.70
  10   3   5  122.29   21.80
  10  -3  -5   79.99   15.00
  11   3  -5   32.00   16.80
  11  -3   5   33.00   14.80
  11  -3  -5   -1.50   11.70
  11   3   5   41.10   17.70
  12  -3   5   25.50   15.00
  12   3  -5   14.70   16.80
  12   3   5   30.50   20.50
  12  -3  -5   12.80   13.50
  13   3  -5  -14.20   16.20
  13  -3   5    6.30   15.90
  13   3   5   -3.10   17.60
  14   3  -5   54.59   23.50
  14   3   5   51.59   25.20
   0  -4  -5 1422.36   48.30
   1   4  -5   18.50    8.40
  -1   4   5    3.60    7.30
  -1  -4  -5    6.90    8.90
   1   4   5   -0.50    7.10
   1  -4  -5   -3.00    7.20
   1   4   5    1.90    7.20
  -2   4   5  358.86   18.80
   2   4  -5  347.87   19.50
   2   4  -5  358.76   18.00
  -2  -4  -5  331.27   19.30
   2   4   5  341.57   18.90
   2   4   5  332.17   18.20
   2  -4  -5  349.47   18.10
   3   4  -5  241.48   17.80
  -3  -4  -5  226.78   16.30
   3   4  -5  251.37   15.00
   3   4  -5  251.37   15.00
  -3   4   5  254.47   16.20
   3   4   5  250.47   18.10
   3  -4  -5  286.37   15.00
  -3  -4   5  266.77   16.40
   3   4   5  247.98   15.40
   4   4  -5   22.60    6.20
   4  -4   5   42.60    7.80
  -4  -4  -5   23.40    8.70
   4   4  -5   49.30    7.80
  -4   4   5   26.70    7.50
   4   4  -5   30.00   10.70
   4  -4  -5   28.50    5.90
  -4  -4   5   26.90    8.60
   4   4   5   40.50   11.30
   4   4   5   23.80    7.00
  -5  -4  -5  690.23   28.00
   5   4  -5  668.63   20.80
   5  -4   5  628.14   26.30
  -5   4   5  665.83   26.20
   5   4  -5  662.43   20.90
   5   4  -5  703.13   32.40
  -5  -4   5  671.23   27.20
   5   4   5  623.34   32.90
   5   4   5  640.34   23.10
   6  -4   5 1337.77   47.90
   6   4  -5 1372.96   54.29
  -6   4   5 1360.16   45.80
  -6  -4  -5 1422.76   48.00
   6   4   5 1403.06   54.59
  -6  -4   5 1411.56   47.20
   6  -4  -5 1334.77   45.50
  -7  -4  -5  413.86   21.30
  -7   4   5  407.86   19.30
   7  -4   5  397.06   22.40
   7   4  -5  416.46   27.40
   7   4   5  423.56   28.30
   7  -4  -5  418.26   20.60
  -7  -4   5  425.86   20.50
  -8  -4  -5  513.85   24.20
  -8   4   5  532.25   22.00
   8   4  -5  485.95   32.90
   8  -4   5  496.25   26.80
   8   4   5  467.55   33.60
   8  -4  -5  458.15   24.00
  -8  -4   5  479.55   23.00
  -9  -4  -5   30.80    9.30
   9   4  -5   24.40   14.90
   9  -4   5   29.60   11.80
   9  -4  -5   26.70   10.40
   9   4   5   -5.50   14.50
  -9  -4   5   20.90    8.70
  10   4  -5  200.48   26.70
  10  -4   5  188.08   20.30
  10   4   5  152.88   25.60
  10  -4  -5  175.08   18.10
  11  -4   5  387.36   28.30
  11   4  -5  442.56   35.00
  11   4   5  462.95   36.40
  11  -4  -5  474.05   36.50
  12   4  -5    7.60   17.50
  12  -4   5   22.90   14.50
  12   4   5   -2.80   18.70
  13   4  -5  100.29   25.30
  13   4   5   63.59   24.40
  14   4  -5    9.10   20.30
  14   4   5    6.80   21.40
   0   5   5    2.30    4.00
   0   5  -5   -1.70    4.30
   0  -5  -5   58.09   10.70
  -1  -5  -5  562.44   26.00
  -1   5   5  579.64   26.10
   1   5  -5  579.84   25.00
   1   5  -5  550.94   24.50
   1  -5  -5  547.85   25.30
   1   5   5  562.34   24.90
   1   5   5  597.94   24.20
   2   5  -5   15.10    7.80
  -2   5   5   25.70    9.20
  -2  -5  -5   17.00    8.90
   2   5  -5   17.70    9.30
   2   5   5    4.90    7.80
   2  -5  -5   18.10    8.90
   2   5   5   17.70    7.90
  -2  -5   5    3.90    9.00
  -3   5   5  783.22   31.30
  -3  -5  -5  763.22   32.10
   3   5  -5  721.13   30.10
   3   5  -5  774.82   33.40
   3  -5  -5  788.52   30.40
   3   5   5  805.62   30.80
   3   5   5  753.32   32.90
  -3  -5   5  847.12   32.60
   4   5  -5  773.82   30.00
   4   5  -5  799.12   31.10
  -4   5   5  784.62   31.90
   4   5  -5  821.32   35.80
  -4  -5  -5  802.82   33.00
   4  -5   5  770.32   29.60
   4  -5  -5  853.51   30.00
   4   5   5  841.72   37.00
   4   5   5  824.82   31.30
  -4  -5   5  879.31   33.80
  -5   5   5  336.87   18.10
   5   5  -5  278.37   22.00
   5  -5   5  338.27   16.80
  -5  -5  -5  308.27   19.00
   5   5  -5  298.77   15.40
   5   5  -5  313.47   14.60
  -5  -5   5  311.67   19.00
   5   5   5  304.87   16.00
   5   5   5  279.87   22.30
  -6  -5  -5  652.73   28.80
   6  -5   5  634.14   26.80
  -6   5   5  637.04   26.90
   6   5  -5  638.34   33.50
  -6  -5   5  653.43   28.00
   6   5   5  632.54   33.90
   7  -5   5  409.26   22.00
   7   5  -5  466.55   30.80
  -7   5   5  427.56   21.10
  -7  -5  -5  440.36   23.40
  -7  -5   5  430.76   22.20
   7   5   5  411.56   29.30
   8  -5   5   18.30    9.70
  -8  -5  -5   49.80   10.60
   8   5  -5   40.30   15.20
  -8   5   5   40.90    8.90
   8   5   5   39.40   17.40
  -8  -5   5   26.20    8.80
   8  -5  -5   28.20    8.80
   9  -5   5   71.99   13.00
  -9  -5  -5   47.30   11.20
   9   5  -5  112.19   21.90
   9  -5  -5   67.79   11.50
  -9  -5   5   63.59   11.50
   9   5   5   55.89   19.90
  10   5  -5   70.59   20.60
  10  -5   5   72.19   14.60
  10   5   5   70.09   20.00
  11   5  -5   22.80   18.10
  11  -5   5   -4.60   10.90
  11   5   5   -2.40   17.30
  12   5  -5  363.56   36.70
  12   5   5  371.06   38.20
  13   5  -5    1.10   20.90
  13   5   5   19.10   23.40
  14   5  -5   67.79   24.90
  14   5   5   81.09   25.20
   0   6   5 2023.30   63.89
   0  -6  -5 2055.49   68.19
  -1  -6  -5 1520.65   51.69
   1   6  -5 1467.45   49.00
  -1   6   5 1482.55   50.29
   1   6   5 1500.65   48.40
  -1   6  -5 1159.08   48.30
   1  -6  -5 1518.65   51.09
   1   6   5 1197.08   48.70
  -2   6   5  245.88   18.80
  -2  -6  -5  273.17   20.30
   2  -6  -5  286.37   19.30
  -2  -6   5  261.97   18.80
  -2   6  -5  264.47   19.60
   2   6   5  274.47   18.00
  -3  -6  -5  309.17   21.10
  -3   6   5  290.87   19.40
   3   6  -5  349.67   21.60
   3   6  -5  325.67   18.70
  -3  -6   5  306.77   20.50
   3   6   5  239.88   16.90
   3   6   5  323.37   20.90
   3  -6  -5  293.37   18.60
   4   6  -5  682.13   27.20
   4   6  -5  677.03   28.20
   4   6  -5  608.64   31.20
  -4  -6  -5  692.43   30.50
   4  -6   5  667.23   25.30
  -4   6   5  669.13   28.90
   4  -6  -5  609.44   26.50
  -4  -6   5  599.34   29.40
   4   6   5  627.84   31.50
   4   6   5  609.84   27.10
  -5   6   5  179.98   15.30
   5   6  -5  167.68   12.70
   5   6  -5  187.08   20.20
   5   6  -5  177.28   14.20
  -5  -6  -5  200.58   17.00
   5  -6   5  206.18   12.80
   5   6   5  189.58   19.80
   5   6   5  168.88   13.50
  -5  -6   5  143.59   15.10
   6   6  -5  497.35   19.60
   6   6  -5  524.95   31.10
   6  -6   5  484.65   22.40
   6   6  -5  529.75   19.20
  -6  -6  -5  479.85   26.20
  -6   6   5  511.05   28.00
  -6  -6   5  569.14   26.80
   6   6   5  548.55   21.50
   6   6   5  562.04   32.00
   7  -6   5  319.37   18.30
   7   6  -5  259.37   25.60
  -7  -6  -5  308.57   20.70
   7   6   5  307.47   27.80
  -7  -6   5  290.37   20.00
  -8  -6  -5   76.79   13.40
   8  -6   5   71.69   11.90
   8   6  -5   88.79   18.90
  -8  -6   5   79.09   12.70
   8   6   5   88.09   18.90
   9  -6   5  163.48   16.50
   9   6  -5  116.29   22.40
  -9  -6  -5  143.99   16.60
  -9  -6   5  138.79   15.80
   9   6   5  141.89   23.90
  10   6  -5   12.50   16.60
  10  -6   5   22.80   11.70
  10   6   5   53.39   19.90
  11   6  -5  194.58   28.30
  11   6   5  174.28   28.20
  12   6  -5   43.10   20.60
  12   6   5   29.60   21.20
  13   6  -5   49.80   22.40
  13   6   5   69.19   26.80
   0   7   5 1970.50   61.99
   0  -7  -5 1932.51   66.89
   0   7   5 1894.71   66.09
   0   7  -5 1955.50   66.49
   1   7  -5  780.82   32.30
  -1  -7  -5  778.12   34.90
  -1   7   5  776.02   36.80
   1   7  -5  768.02   33.00
   1   7   5  754.42   33.60
   1  -7  -5  732.63   33.10
   1   7   5  722.03   30.60
   2   7  -5 1394.26   51.29
  -2  -7  -5 1424.16   52.19
   2   7  -5 1445.06   51.29
   2  -7  -5 1345.37   50.69
   2   7   5 1388.06   50.79
   2   7   5 1422.06   51.09
  -2  -7   5 1429.76   52.89
   3   7  -5  348.87   20.60
  -3  -7  -5  378.66   24.20
   3   7  -5  375.06   23.30
  -3  -7   5  349.37   23.70
   3   7   5  363.26   21.40
   3  -7  -5  369.06   21.80
   3   7   5  350.46   22.60
   4  -7   5  106.99   10.70
  -4  -7  -5   96.39   13.90
   4   7  -5  107.69   15.40
   4  -7  -5   92.79   11.90
  -4  -7   5  111.19   14.60
   4   7   5  101.29   15.30
  -5  -7  -5  107.29   14.80
   5   7  -5   92.89   11.90
   5   7  -5   78.29   15.30
   5  -7   5  103.49    9.70
   5   7  -5   97.49   11.10
   5   7   5   91.49   16.30
  -5  -7   5   87.09   13.70
   5   7   5   91.39   11.10
   6   7  -5  683.83   26.30
   6   7  -5  618.94   35.90
  -6  -7  -5  657.13   32.20
   6  -7   5  685.63   26.70
   6   7  -5  673.73   27.20
   6   7   5  705.93   38.50
  -6  -7   5  720.53   33.00
   6   7   5  671.93   27.60
   7  -7   5  121.49   12.10
  -7  -7  -5  140.59   16.20
   7   7  -5  144.19   21.10
   7   7   5  100.49   19.20
   7   7   5  109.29    7.30
  -7  -7   5  114.29   15.00
  -8  -7  -5  188.18   19.20
   8   7  -5  213.58   25.80
   8  -7   5  208.68   16.40
  -8  -7   5  188.68   19.00
   8   7   5  190.08   26.50
  -9  -7  -5   54.39   12.80
   9   7  -5   36.70   18.60
  -9  -7   5   22.40   12.20
   9   7   5   24.10   17.60
 -10  -7  -5   11.50   16.30
  10   7  -5   40.90   20.90
  10   7   5   72.89   21.60
  11   7  -5   92.49   24.00
  11   7   5  106.49   26.50
  12   7  -5  169.58   29.20
  12   7   5  131.99   30.00
  13   7  -5   83.99   25.60
  13   7   5   97.39   29.40
   0  -8  -5  275.77   21.00
   0   8   5  240.88   15.70
   1   8  -5  793.62   34.20
  -1   8   5  843.72   32.20
  -1  -8  -5  844.42   37.10
   1  -8  -5  788.82   35.80
   1   8   5  803.12   33.10
   2   8  -5  254.67   20.40
  -2  -8  -5  267.07   22.20
  -2  -8   5  269.47   22.30
   2   8   5  238.78   19.00
   2  -8  -5  201.88   18.40
   3   8  -5  517.75   30.10
   3   8  -5  580.44   28.50
  -3  -8  -5  591.64   31.10
   3   8   5  574.94   28.90
   3  -8  -5  600.34   29.20
  -3  -8   5  602.74   30.40
   3   8   5  567.74   30.10
   4   8  -5  526.75   30.00
  -4  -8  -5  536.45   29.60
   4   8  -5  527.45   26.10
  -4  -8   5  609.44   30.80
   4   8   5  514.95   26.50
   4  -8  -5  513.95   26.90
   4   8   5  551.94   30.10
   5  -8   5  409.56   17.80
   5   8  -5  363.56   26.60
  -5  -8  -5  359.56   25.10
   5   8  -5  366.06   22.30
   5   8   5  354.16   26.30
  -5  -8   5  384.46   25.40
  -6  -8  -5  308.47   24.50
   6   8  -5  331.37   26.90
   6   8  -5  356.36   19.80
   6   8  -5  303.57   17.60
   6  -8   5  312.87   15.90
   6   8   5  282.87   18.40
  -6  -8   5  274.07   23.00
   6   8   5  278.27   26.70
   7   8  -5  269.37   13.60
   7   8  -5  250.77   27.10
   7   8  -5  266.47   14.30
   7  -8   5  265.87   15.60
  -7  -8  -5  302.27   24.30
   7   8   5  223.58   26.30
  -7  -8   5  245.38   22.10
   7   8   5  266.87   15.60
   8   8  -5  127.29   21.60
  -8  -8  -5   92.09   16.00
  -8  -8   5   78.69   15.60
   8   8   5   96.19   22.10
  -9  -8  -5   21.50   12.70
   9   8  -5   34.50   18.10
   9   8   5   28.10   18.10
  -9  -8   5   37.70   13.80
  10   8  -5  195.28   28.80
 -10  -8  -5  346.97   31.90
  10   8   5  245.78   32.80
  11   8  -5  231.58   32.90
  11   8   5  205.08   30.30
  12   8  -5   28.70   21.90
  12   8   5   53.69   23.30
  13   8  -5  206.58   35.70
  13   8   5  163.88   34.30
   0   9   5   11.40    7.40
   0  -9  -5  -11.60   10.20
  -1  -9  -5  153.98   18.10
  -1   9   5  140.79   12.00
   1   9  -5  164.08   15.80
   1  -9  -5  245.08   20.10
   1   9   5  158.78   14.80
   2   9  -5  227.38   20.50
  -2  -9  -5  250.37   22.80
   2  -9  -5  225.58   20.60
  -2  -9   5  224.48   22.50
   2   9   5  225.48   19.50
  -3  -9  -5  338.97   25.90
   3   9  -5  363.36   24.30
   3   9   5  344.27   24.40
   3  -9  -5  409.86   24.90
  -3  -9   5  343.67   25.90
   4   9  -5  653.23   35.80
  -4  -9  -5  656.63   34.90
  -4  -9   5  622.74   33.60
   4  -9  -5  661.43   31.70
   4   9   5  721.03   35.30
  -5  -9  -5   18.30   11.90
   5   9  -5   46.10   15.00
   5   9  -5   21.50    9.30
   5   9   5   42.10   10.60
   5   9   5   20.10   13.30
  -5  -9   5   12.20   12.50
   6   9  -5  669.33   37.70
   6   9  -5  635.74   30.70
  -6  -9  -5  658.63   34.70
   6   9   5  583.14   36.80
  -6  -9   5  616.94   34.10
   7   9  -5  357.26   22.40
  -7  -9  -5  329.17   26.40
   7   9  -5  365.26   20.00
   7   9  -5  358.76   30.50
   7   9   5  391.86   31.70
  -7  -9   5  353.66   27.80
   7   9   5  423.16   24.30
  -8  -9  -5  173.88   20.60
   8   9  -5  157.48   24.90
   8   9   5  202.68   27.20
  -8  -9   5  182.08   21.10
   9   9  -5  159.88   25.60
  -9  -9  -5  100.99   18.20
  -9  -9   5   97.69   18.30
   9   9   5   90.69   23.10
 -10  -9  -5   31.10   17.90
  10   9  -5   23.50   19.60
  10   9   5   21.10   19.80
  11   9  -5   51.79   23.30
  11   9   5   58.89   25.50
  12   9  -5  217.38   36.30
  12   9   5  172.78   31.90
  13   9  -5  104.29   29.90
  13   9   5   90.09   29.30
   0  10   5 1564.04   53.69
   0 -10  -5 1561.84   61.29
  -1  10   5  755.12   29.20
  -1 -10  -5  754.12   38.00
   1  10  -5  743.53   34.10
   1 -10  -5  794.32   38.70
   1  10   5  756.32   33.00
  -2 -10  -5  213.18   21.70
   2  10  -5  246.98   21.10
   2 -10  -5  175.28   19.90
   2  10   5  189.98   18.70
  -2 -10   5  227.68   22.40
   3  10  -5  192.48   19.80
  -3 -10  -5  137.19   18.70
   3  10   5  184.28   19.40
   3 -10  -5  151.28   18.60
  -3 -10   5  163.78   20.00
  -4 -10  -5  106.29   17.50
   4  10  -5  140.79   19.00
   4  10   5  127.89   18.90
  -4 -10   5  106.59   17.20
   4 -10  -5  151.48   17.90
   5  10  -5  121.39   19.70
  -5 -10  -5  174.18   20.50
   5  10   5  130.89   20.80
  -5 -10   5  125.19   19.20
   6  10  -5  146.89   23.50
   6  10  -5  145.19   15.40
  -6 -10  -5  132.19   19.80
   6  10  -5  167.38   18.10
   6  10   5  153.88   16.50
  -6 -10   5  146.39   20.70
   6  10   5  184.78   24.10
   7  10  -5  258.97   20.20
   7  10  -5  205.58   26.50
  -7 -10  -5  233.88   24.50
  -7 -10   5  229.18   24.70
   7  10   5  219.78   27.60
   8  10  -5  278.27   30.80
  -8 -10  -5  307.67   27.50
  -8 -10   5  305.77   26.90
   8  10   5  311.27   33.00
   9  10  -5    0.10   16.90
  -9 -10  -5    0.40   12.90
  -9 -10   5   -4.30   14.00
   9  10   5    5.20   17.90
 -10 -10  -5  235.68   30.20
  10  10  -5  145.29   27.70
  10  10   5  147.49   28.90
  11  10  -5  192.68   31.50
  11  10   5  132.99   28.90
  12  10  -5   -2.70   20.20
  12  10   5   14.30   24.40
   0  11   5  547.35   26.00
   0 -11  -5  594.44   35.30
  -1 -11  -5   43.30   14.80
   1  11  -5   64.59   13.30
  -1  11   5   45.30    8.90
   1 -11  -5   33.80   14.20
   1  11   5   55.99   11.70
  -2 -11  -5  576.34   36.00
  -2  11   5  592.94   25.20
   2  11  -5  624.04   32.50
   2 -11  -5  628.54   35.60
   2  11   5  589.94   30.40
  -2 -11   5  593.54   36.90
  -3 -11  -5  364.66   28.00
   3  11  -5  380.16   27.50
   3 -11  -5  315.07   24.50
   3  11   5  344.47   24.50
  -3 -11   5  285.37   27.10
   4  11  -5  392.16   28.90
  -4 -11  -5  461.75   32.10
   4  11   5  475.25   29.90
  -4 -11   5  396.66   31.30
   4 -11  -5  407.46   27.90
   5  11  -5   63.49   17.50
  -5 -11  -5   91.49   18.80
  -5 -11   5   71.39   17.50
   5  11   5  124.09   21.30
  -6 -11  -5  143.39   21.60
   6  11  -5  142.19   22.60
   6  11   5  157.18   23.80
  -6 -11   5  160.08   23.00
   7  11  -5   19.40   17.20
  -7 -11  -5   17.40   14.60
   7  11  -5   24.10   11.80
  -7 -11   5  -28.20   11.80
   7  11   5   11.10   16.00
   8  11  -5   27.60   18.90
  -8 -11  -5   37.40   16.40
   8  11   5   54.49   20.70
  -8 -11   5    9.10   14.80
  -9 -11  -5  107.49   20.80
   9  11  -5   79.19   22.80
   9  11   5   71.19   23.40
  -9 -11   5   99.19   20.70
 -10 -11  -5    4.20   17.00
  10  11  -5   13.00   21.00
  10  11   5   29.50   21.70
  11  11  -5   52.09   24.40
  11  11   5    7.00   20.80
  12  11  -5  102.59   29.30
  12  11   5   38.10   24.90
   0  12   5   77.59   11.70
   0 -12  -5   49.70   17.80
  -1 -12  -5   49.00   16.30
  -1  12   5   47.80    9.30
   1  12   5   65.29   13.30
   1 -12  -5   33.50   15.40
   2  12  -5  271.27   23.60
  -2 -12  -5  264.17   26.40
  -2  12   5  244.58   13.90
   2 -12  -5  208.38   23.30
   2  12   5  269.17   21.10
  -2 -12   5  247.08   27.80
   3  12  -5   14.10   12.90
  -3 -12  -5    0.90   13.70
   3 -12  -5   10.80   14.00
   3  12   5   10.10   12.60
  -3 -12   5    8.10   14.60
   4  12  -5  469.75   32.00
  -4 -12  -5  508.25   33.80
   4  12   5  484.65   32.50
   4 -12  -5  469.05   30.90
  -4 -12   5  387.66   33.40
   5  12  -5  440.36   32.40
  -5 -12  -5  432.26   32.20
  -5 -12   5  394.66   33.50
   5  12   5  428.36   33.60
   6  12  -5   46.80   19.60
  -6 -12  -5   34.40   17.20
   6  12   5   59.39   19.20
  -6 -12   5   40.70   18.00
  -7 -12  -5  181.58   24.90
   7  12  -5  134.59   18.20
   7  12  -5  178.98   26.70
   7  12   5  131.39   24.20
  -7 -12   5  114.79   22.20
  -8 -12  -5  161.38   24.10
   8  12  -5  141.49   27.70
   8  12   5  130.89   26.60
  -8 -12   5  137.29   23.50
   9  12  -5   65.79   22.00
  -9 -12  -5   28.40   17.00
  -9 -12   5   51.99   20.00
   9  12   5   49.30   22.50
 -10 -12  -5   10.60   22.00
  10  12  -5   37.50   21.00
  10  12   5   16.80   20.60
  11  12  -5   72.39   26.10
  11  12   5   83.59   29.10
   0  13   5    1.20    9.30
   0 -13  -5  -26.50   14.30
  -1 -13  -5  -20.70   14.10
  -1  13   5    3.60    7.70
   1 -13  -5  -44.20   13.60
   1  13   5   -7.20    8.90
   2  13  -5  129.29   18.40
  -2 -13  -5   95.49   21.80
   2  13   5  119.19   17.80
  -2 -13   5   59.99   20.60
   2 -13  -5   76.69   19.40
   3  13  -5  343.77   28.90
  -3 -13  -5  353.06   33.20
   3  13   5  390.96   28.80
   3 -13  -5  332.37   30.00
  -3 -13   5  377.46   34.30
   4  13  -5  231.28   26.10
  -4 -13  -5  210.98   27.20
  -4 -13   5  188.68   27.70
   4 -13  -5  160.88   21.90
   4  13   5  213.78   25.00
  -5 -13  -5   28.00   17.90
   5  13  -5   38.50   17.60
   5  13   5   14.80   17.10
  -5 -13   5  -12.10   17.40
  -6 -13  -5   37.50   17.90
   6  13  -5   21.20   17.00
  -6 -13   5   46.10   17.90
   6  13   5   23.50   16.70
  -7 -13  -5  257.87   29.00
   7  13  -5  229.78   23.20
   7  13  -5  237.68   30.20
  -7 -13   5  169.68   25.70
   7  13   5  294.37   33.90
   8  13  -5   12.40   19.20
  -8 -13  -5   -0.60   16.60
  -8 -13   5  -40.00   15.20
   8  13   5   12.20   19.10
   9  13  -5  342.17   38.40
  -9 -13  -5  368.96   35.10
  -9 -13   5  353.46   35.40
   9  13   5  346.57   38.50
  10  13  -5   38.00   24.00
 -10 -13  -5   16.30   20.30
  10  13   5   34.20   25.20
  11  13  -5   49.60   25.30
  11  13   5   73.39   28.50
   0 -14  -5  347.77   33.00
   0  14   5  378.26   23.10
  -1 -14  -5  191.08   26.30
  -1  14   5  202.48   16.90
   1  14   5  237.38   21.30
   1 -14  -5  179.38   25.10
   2  14  -5  283.87   26.50
  -2 -14  -5  269.27   31.40
   2  14   5  285.47   25.40
   2 -14  -5  253.87   29.30
  -3 -14  -5  327.87   34.40
   3  14  -5  354.86   29.90
   3  14   5  382.76   28.80
  -3 -14   5  257.07   33.10
   3 -14  -5  357.56   31.70
  -4 -14  -5   34.30   18.60
   4  14  -5   16.60   15.80
   4  14   5   60.19   16.80
  -4 -14   5   -3.60   17.80
   4 -14  -5   16.70   16.10
  -5 -14  -5  286.47   30.70
   5  14  -5  297.57   30.20
   5  14   5  291.57   31.30
  -5 -14   5  266.87   30.80
   6  14  -5   91.89   22.10
  -6 -14  -5   51.39   21.30
  -6 -14   5   32.80   20.90
   6  14   5   70.79   22.20
   7  14  -5   92.09   23.30
  -7 -14  -5   91.39   23.60
   7  14  -5   77.49   17.70
   7  14   5  102.79   23.90
  -7 -14   5   77.49   22.50
  -8 -14  -5  362.56   37.80
   8  14  -5  345.47   38.40
   8  14   5  351.36   37.80
  -8 -14   5  338.07   35.70
   9  14  -5   33.40   23.00
  -9 -14  -5   32.70   21.40
  -9 -14   5  -34.40   18.70
   9  14   5  -11.50   19.60
 -10 -14  -5  192.08   36.40
  10  14  -5  128.69   29.30
  10  14   5  112.69   30.20
   0  15   5  -16.80    8.20
   0 -15  -5    7.40   16.60
  -1 -15  -5   77.89   22.80
   1  15   5  129.09   16.90
   1 -15  -5   98.19   24.00
  -2 -15  -5  124.49   26.70
   2 -15  -5  153.78   26.60
   2  15   5  169.68   21.40
  -3 -15  -5  607.94   43.70
   3  15  -5  575.94   38.00
   3 -15  -5  595.04   40.80
  -3 -15   5  651.43   43.50
   3  15   5  587.94   36.70
   4  15  -5  149.69   23.50
  -4 -15  -5  120.79   24.10
   4  15   5  130.19   21.10
  -4 -15   5  102.49   27.20
  -5 -15  -5  108.69   24.90
   5  15  -5  194.58   26.90
  -5 -15   5  147.89   30.50
   5  15   5  197.78   27.20
   6  15  -5   69.79   22.60
  -6 -15  -5   15.00   19.90
   6  15   5   45.00   20.70
  -6 -15   5    7.10   18.80
   7  15  -5   50.59   22.80
  -7 -15  -5   11.10   19.90
   7  15   5   17.60   18.30
  -7 -15   5  -25.10   16.40
  -8 -15  -5    9.20   19.10
   8  15  -5    7.40   21.10
  -8 -15   5   41.00   21.10
   8  15   5   -2.50   20.60
   9  15  -5  137.19   29.40
  -9 -15  -5   97.19   24.70
  -9 -15   5   39.10   22.60
   9  15   5   86.19   27.80
  10  15  -5   99.99   30.00
 -10 -15  -5  156.58   41.10
  10  15   5  104.59   29.00
   0 -16  -5    8.00   18.90
   0  16   5    1.30   10.30
  -1 -16  -5   25.00   19.60
   1 -16  -5   15.50   20.10
   1  16   5   31.20   13.40
  -2 -16  -5  504.25   40.70
   2  16   5  612.64   34.60
   2 -16  -5  576.04   42.40
   3  16  -5   71.89   20.10
  -3 -16  -5   54.69   22.10
   3 -16  -5   69.19   22.10
   3  16   5  109.39   20.60
  -4 -16  -5  117.59   25.50
   4  16  -5  202.68   26.40
   4  16   5  185.08   25.00
  -4 -16   5  113.09   27.20
  -5 -16  -5   -4.30   16.60
   5  16  -5   10.60   16.70
   5  16   5   24.30   18.10
  -5 -16   5  -25.80   16.20
   6  16  -5   74.99   23.40
  -6 -16  -5   14.80   20.30
   6  16   5   31.70   18.70
  -6 -16   5   24.50   21.70
   7  16  -5   32.80   22.50
  -7 -16  -5   48.00   21.70
  -7 -16   5   27.70   23.90
   7  16   5   30.00   21.90
  -8 -16  -5  263.97   33.60
   8  16  -5  209.48   33.40
  -8 -16   5  180.58   31.30
   8  16   5  188.38   31.50
  -9 -16  -5   31.90   21.20
   9  16  -5   41.00   22.90
  -9 -16   5    9.80   20.30
   9  16   5   10.50   20.80
   0 -17  -5  358.76   36.30
  -1 -17  -5   18.40   19.30
   1  17   5   26.40   13.70
   1 -17  -5  -25.10   17.10
  -2 -17  -5   11.10   19.20
   2 -17  -5   58.19   22.20
   2  17   5   16.90   13.90
  -3 -17  -5   55.19   21.60
   3  17   5   44.90   16.80
   3 -17  -5   53.29   21.70
   4  17  -5   23.20   18.70
  -4 -17  -5    5.30   17.10
   4  17   5   47.10   18.20
  -5 -17  -5   18.40   18.30
   5  17  -5  -14.80   15.20
   5  17   5   10.30   18.40
   6  17  -5   56.09   23.00
  -6 -17  -5   58.49   25.30
   6  17   5   49.99   20.80
   7  17  -5   79.09   25.60
  -7 -17  -5   83.19   26.10
   7  17   5   87.29   24.90
  -8 -17  -5   83.29   26.20
   8  17  -5   99.19   28.70
   8  17   5  121.99   29.90
   0 -18  -5   73.29   25.50
  -1 -18  -5   67.09   26.50
   1  18   5  112.39   26.60
   1 -18  -5   42.50   24.60
  -2 -18  -5  118.59   28.50
   2  18   5  169.78   22.90
   2 -18  -5  149.19   27.00
  -3 -18  -5   44.80   21.60
   3  18   5   91.59   20.10
   4  18  -5   72.09   22.30
  -4 -18  -5   82.09   25.90
   4  18   5   79.79   21.30
   5  18  -5  162.78   26.90
  -5 -18  -5  122.09   29.70
   5  18   5  170.08   28.10
  -6 -18  -5   -4.60   21.50
   6  18  -5  -10.50   20.30
   6  18   5   17.50   17.50
   7  18  -5   80.69   26.10
  -7 -18  -5   77.59   27.70
   7  18   5  100.09   26.60
   0 -19  -5   18.50   23.10
  -1 -19  -5  109.69   26.20
   1 -19  -5  137.89   31.20
  -2 -19  -5   58.09   23.40
   2  19   5    8.00   14.60
   2 -19  -5   43.90   25.30
  -3 -19  -5   48.40   25.90
   3  19   5   86.09   20.60
  -4 -19  -5   76.49   27.60
   4  19   5  108.59   22.30
   5  19  -5   52.99   24.20
  -5 -19  -5  114.69   29.90
   5  19   5   58.19   21.60
   6  19  -5   91.29   27.10
  -6 -19  -5   68.59   24.80
   6  19   5  107.89   25.70
   0 -20  -5  249.88   36.40
  -1 -20  -5  219.78   37.90
   1 -20  -5  160.88   30.50
  -2 -20  -5   53.59   27.70
  -3 -20  -5   14.60   21.30
   3  20   5   44.50   18.80
  -4 -20  -5   -3.30   22.50
   4  20   5   33.60   19.70
   0 -21  -5   51.19   28.60
  -1 -21  -5   66.29   25.70
   0   0  -6 1566.54   50.39
   1   0   6 1775.82   55.69
  -1   0  -6 1754.42   55.79
   1   0  -6 1722.93   55.49
  -1   0   6 1821.22   55.59
  -2   0   6 5713.33  167.68
   2   0   6 5823.62  167.48
   2   0  -6 5714.73  166.98
   2   0   6 5877.31  169.48
  -2   0  -6 5714.03  168.08
   3   0   6  264.27   16.20
   3   0  -6  263.47   11.50
  -3   0  -6  268.77   14.60
  -3   0   6  270.47   13.70
  -4   0   6  618.94   22.90
   4   0   6  631.04   27.60
  -4   0  -6  659.23   24.30
   4   0  -6  650.53   27.10
  -5   0  -6  292.17   14.90
  -5   0   6  294.07   13.40
   5   0  -6  289.67   19.00
   5   0   6  286.37   18.90
   6   0  -6  499.15   25.40
  -6   0   6  468.05   18.00
   6   0   6  446.06   26.30
  -6   0  -6  479.75   19.80
  -7   0  -6  184.28   12.00
   7   0   6  140.59   16.70
  -7   0   6  163.68    9.70
   7   0  -6  148.09   16.80
  -8   0   6   57.79    6.70
  -8   0  -6   45.40    7.80
   8   0   6   60.79   14.60
   8   0  -6   48.50   13.10
   9   0  -6  216.38   21.80
  -9   0   6  207.78   11.40
   9   0   6  211.78   23.20
  -9   0  -6  174.58   13.30
  10   0   6   92.09   19.10
  10   0  -6   62.99   16.70
  11   0  -6  109.19   20.30
  11   0   6   76.19   19.50
  12   0  -6  374.56   32.10
  12   0   6  314.97   32.80
  13   0   6   66.09   20.10
  13   0  -6  101.89   22.40
  14   0   6  103.49   25.40
  14   0  -6  155.38   26.10
   0   1  -6   24.60    7.80
   0  -1  -6   30.60    9.00
   0  -1   6   15.40    5.60
   0   1   6   15.50    5.10
  -1   1   6 2860.21   85.99
   1   1  -6 2787.92   86.09
   1  -1   6 2786.02   85.99
  -1  -1  -6 2785.32   86.69
   1  -1  -6 2988.10   86.09
  -1  -1   6 2983.00   86.49
  -1   1  -6 2756.32   86.09
   1   1   6 2839.42   86.49
   2   1  -6  535.15   21.50
   2  -1   6  541.75   23.00
  -2  -1  -6  516.45   22.40
  -2   1   6  524.85   21.00
  -2   1  -6  541.25   21.80
   2   1   6  528.05   22.90
   2  -1  -6  536.75   20.50
  -2  -1   6  533.95   21.70
   2   1   6  501.25   21.20
   3  -1   6  378.46   18.60
  -3   1   6  369.76   16.20
   3   1  -6  365.66   14.90
   3   1  -6  371.36   19.70
   3   1  -6  390.56   15.00
  -3  -1  -6  372.26   18.10
  -3  -1   6  359.96   16.70
   3   1   6  337.97   19.40
   3   1   6  384.06   16.10
   3  -1  -6  353.66   14.40
  -4  -1  -6  383.46   17.60
   4  -1   6  386.76   19.70
  -4   1   6  364.36   16.00
   4   1  -6  356.86   19.90
   4   1   6  384.36   21.10
   4  -1  -6  380.26   18.70
  -4  -1   6  352.66   16.50
  -5  -1  -6 1663.03   53.09
  -5   1   6 1668.63   50.99
   5   1  -6 1667.13   57.39
   5  -1   6 1697.83   57.29
   5   1   6 1622.94   58.19
  -5  -1   6 1629.94   51.69
   5  -1  -6 1585.04   55.19
   6  -1   6  206.08   17.50
   6   1  -6  150.48   16.60
  -6  -1  -6  164.28   12.30
  -6   1   6  174.58   10.40
   6  -1  -6  163.58   15.20
  -6  -1   6  189.78   11.10
   6   1   6  202.98   19.40
   7  -1   6  509.55   27.10
  -7   1   6  499.35   19.10
   7   1  -6  482.35   28.30
  -7  -1  -6  533.35   22.00
   7   1   6  550.44   29.40
  -7  -1   6  526.55   20.20
   7  -1  -6  489.15   26.20
   8   1  -6  194.28   20.70
  -8   1   6  150.78    9.80
  -8  -1  -6  144.99   12.70
   8  -1   6  144.09   17.30
   8   1   6  156.98   19.10
  -8  -1   6  141.49   10.30
   8  -1  -6  118.19   15.70
  -9  -1  -6  438.06   20.80
   9   1  -6  435.56   28.50
  -9   1   6  417.06   17.50
   9  -1   6  437.06   29.40
  -9  -1   6  403.26   18.20
  -9   1  -6  447.86   19.90
   9   1   6  449.46   30.00
   9  -1  -6  450.75   27.70
  10  -1   6  144.09   20.40
  10   1  -6  157.18   21.10
  10  -1  -6  171.48   20.50
  10   1   6  191.08   24.80
  11  -1   6  348.17   30.30
  11   1  -6  317.17   30.90
  11  -1  -6  358.86   29.10
  11   1   6  441.46   33.00
  12   1  -6   64.29   18.80
  12  -1   6   42.10   18.10
  12  -1  -6   48.70   17.10
  12   1   6   48.00   18.80
  13   1  -6  259.97   30.60
  13  -1   6  241.38   29.70
  13   1   6  248.08   31.40
  13  -1  -6  249.68   28.80
  14  -1   6   43.00   21.20
  14   1  -6   12.40   19.20
  14  -1  -6   35.40   18.80
  14   1   6   32.10   21.50
   0  -2  -6  195.88   13.90
   0   2  -6  162.08   13.40
  -1  -2  -6 3390.66  101.49
  -1   2   6 3334.27  100.69
   1   2  -6 3345.57  101.19
  -1  -2   6 3337.77  101.09
   1   2   6 3401.96  101.19
   1  -2  -6 3340.57  100.69
  -2  -2  -6 5242.88  150.28
  -2   2   6 4922.91  148.89
   2   2  -6 5239.98  149.59
   2  -2  -6 5116.29  148.59
  -2  -2   6 4947.50  149.59
   2   2   6 5095.39  149.69
   2   2   6 5041.70  150.88
  -3  -2  -6 1781.32   57.39
  -3   2   6 1723.43   55.59
   3   2  -6 1708.83   58.59
   3   2  -6 1721.23   54.49
   3   2  -6 1727.43   55.19
   3  -2   6 1773.32   57.19
   3  -2  -6 1824.42   54.29
   3   2   6 1830.52   59.89
  -3  -2   6 1786.22   56.59
   3   2   6 1879.61   56.19
   4   2  -6  240.88   17.50
  -4   2   6  246.38   13.30
   4  -2   6  239.88   15.90
   4   2  -6  227.28    9.20
  -4  -2  -6  242.68   15.20
   4   2  -6  242.28    9.40
  -4  -2   6  231.18   14.10
   4   2   6  204.48   17.10
   4   2   6  225.48   11.30
  -5   2   6  194.08   11.80
  -5  -2  -6  194.48   13.70
   5   2  -6  202.88   18.50
   5  -2   6  201.58   15.90
   5   2   6  174.48   17.60
   5  -2  -6  180.48   14.30
  -5  -2   6  182.78   12.40
  -6   2   6 1299.47   41.10
   6  -2   6 1250.47   46.50
  -6  -2  -6 1286.67   43.60
   6   2  -6 1266.07   49.40
  -6  -2   6 1247.68   42.20
   6   2   6 1282.37   49.99
   6  -2  -6 1244.48   45.20
  -7  -2  -6   43.80    8.30
   7   2  -6   62.09   14.20
  -7   2   6   34.80    6.10
   7  -2   6   23.10   10.10
   7   2   6   41.90   13.30
   7  -2  -6   35.50   10.40
  -7  -2   6   52.39    7.60
   8   2  -6   55.69   14.90
   8  -2   6   41.20   12.10
  -8  -2  -6   30.40    8.00
  -8   2   6   30.80    6.20
   8   2   6   27.90   13.40
   8  -2  -6   33.60   11.00
  -8  -2   6   42.10    7.40
  -9  -2  -6  465.85   23.20
   9   2  -6  494.25   31.40
   9  -2   6  587.84   31.60
  -9   2   6  532.05   21.00
   9   2   6  494.45   34.40
  -9  -2   6  530.85   22.00
   9  -2  -6  518.75   28.90
  10   2  -6   14.40   14.70
  10  -2   6   39.80   15.10
  10   2   6   28.70   17.10
  10  -2  -6   13.60   12.40
  11   2  -6   -2.40   15.90
  11  -2   6    9.50   14.50
  11  -2  -6   20.60   13.70
  11   2   6    9.00   17.70
  12   2  -6  362.66   33.70
  12  -2   6  337.27   30.90
  12   2   6  307.67   34.00
  12  -2  -6  318.67   29.50
  13  -2   6   60.59   19.50
  13   2  -6   58.69   21.10
  13   2   6   35.00   22.10
  13  -2  -6   32.30   17.10
  14   2  -6   25.20   21.70
  14  -2   6   16.70   19.30
  14   2   6   39.20   22.80
   0  -3  -6  474.15   20.80
   0   3   6  365.56   18.10
   1   3  -6  424.26   21.30
  -1  -3  -6  436.76   21.10
   1   3   6  472.45   21.50
   1   3   6  445.76   20.00
   2   3  -6  301.07   16.30
   2   3  -6  321.77   17.30
  -2  -3  -6  307.77   18.10
   2   3  -6  298.17   17.80
  -2   3   6  332.17   17.20
   2   3   6  287.47   16.70
   2   3   6  308.77   17.80
   2  -3  -6  292.47   16.30
   3   3  -6  347.97   16.50
  -3   3   6  387.56   18.20
   3   3  -6  361.26   17.40
   3  -3   6  330.57   17.50
  -3  -3  -6  332.37   18.40
   3   3  -6  373.06   20.60
   3   3   6  322.67   17.50
   3  -3  -6  328.57   16.30
   3   3   6  357.36   20.30
   4  -3   6  344.47   18.10
  -4  -3  -6  345.57   18.10
  -4   3   6  356.86   17.00
   4  -3  -6  320.57   13.50
   4   3   6  340.97   21.50
   4   3   6  325.17   16.00
  -5   3   6  899.81   32.90
   5   3  -6  907.71   39.50
   5  -3   6  908.21   35.50
  -5  -3  -6  937.41   35.00
  -5  -3   6  980.50   34.20
   5   3   6  985.30   40.10
  -6  -3  -6   31.10    8.40
  -6   3   6   34.20    7.00
   6  -3   6   44.00    9.90
   6   3  -6   28.60   11.00
   6  -3  -6   20.30    7.90
   6   3   6   45.90   13.00
  -6  -3   6   29.90    7.40
   7  -3   6  478.25   25.20
  -7  -3  -6  462.05   22.30
  -7   3   6  471.05   20.10
   7   3  -6  462.65   28.20
   7   3   6  461.45   29.00
  -7  -3   6  467.55   21.00
   7  -3  -6  465.65   23.30
  -8  -3  -6   78.89   11.00
   8  -3   6   89.79   13.80
  -8   3   6   93.59    9.40
   8   3  -6   87.49   16.40
   8   3   6   83.79   17.60
   8  -3  -6   91.79   13.40
  -9   3   6  260.47   17.80
   9   3  -6  312.27   28.20
  -9  -3  -6  237.68   17.10
   9  -3   6  281.97   22.90
   9   3   6  236.68   26.20
   9  -3  -6  260.17   21.30
  10  -3   6  113.29   18.10
  10   3  -6   90.89   21.20
  10   3   6  106.09   21.10
  10  -3  -6  108.79   16.50
  11   3  -6  144.39   23.90
  11  -3   6  184.48   22.80
  11   3   6  193.38   28.40
  11  -3  -6  226.28   22.60
  12  -3   6   36.70   16.50
  12   3  -6   23.60   19.30
  12   3   6   -4.40   17.90
  12  -3  -6    5.00   13.60
  13  -3   6  149.69   23.40
  13   3  -6  171.18   29.20
  13   3   6  140.79   26.90
  14   3  -6   33.00   22.10
  14   3   6   39.80   24.60
   0  -4  -6 1817.42   59.69
   1   4  -6  799.32   30.70
  -1   4   6  814.32   30.60
  -1  -4  -6  794.82   31.70
   1   4   6  723.93   29.10
   1  -4  -6  733.03   30.60
   1   4   6  794.32   30.50
   2   4  -6  731.03   28.10
   2   4  -6  721.33   28.00
  -2  -4  -6  671.23   28.50
   2   4  -6  658.63   28.90
  -2   4   6  692.43   28.30
   2   4   6  716.23   28.90
   2  -4  -6  696.43   27.90
   2   4   6  687.53   28.20
   3   4  -6 2720.93   87.19
  -3   4   6 2545.35   83.59
   3  -4   6 2644.34   82.99
   3   4  -6 2707.73   83.19
   3   4  -6 2637.24   83.49
  -3  -4  -6 2628.64   84.79
   3  -4  -6 2758.02   82.79
   3   4   6 2809.22   87.09
   3   4   6 2850.31   84.49
   4  -4   6 1018.80   36.80
  -4  -4  -6 1037.50   38.70
   4   4  -6 1051.39   36.00
  -4   4   6 1037.80   37.00
   4   4  -6  998.70   40.90
   4   4  -6 1008.80   34.80
   4   4   6  984.90   41.00
   4  -4  -6 1001.90   34.20
  -4  -4   6 1007.90   37.90
   4   4   6 1058.19   36.70
  -5  -4  -6  318.57   19.70
   5   4  -6  336.57   22.80
   5   4  -6  356.06   14.00
  -5   4   6  392.46   18.90
   5  -4   6  314.17   18.20
   5   4  -6  364.46   13.60
  -5  -4   6  348.77   19.00
   5   4   6  344.07   15.70
   5   4   6  351.76   23.40
  -6   4   6  780.42   29.80
   6  -4   6  786.02   31.80
   6   4  -6  786.82   37.70
  -6  -4  -6  779.72   32.10
   6   4   6  786.42   37.80
  -6  -4   6  761.22   30.80
  -7   4   6  303.07   17.00
  -7  -4  -6  321.67   19.40
   7  -4   6  320.37   20.10
   7   4  -6  282.87   23.80
   7   4   6  316.17   25.40
  -7  -4   6  307.77   18.20
  -8   4   6   97.59   10.60
   8   4  -6   52.79   16.10
  -8  -4  -6   74.09   11.60
   8  -4   6   82.49   13.60
   8  -4  -6   93.09   12.40
   8   4   6  100.39   18.70
  -8  -4   6   93.89   11.60
   9   4  -6  275.67   28.90
  -9  -4  -6  291.27   19.40
   9  -4   6  315.47   23.70
   9   4   6  332.87   31.80
   9  -4  -6  285.57   20.90
  10  -4   6  137.69   18.50
  10   4  -6   74.99   20.70
  10  -4  -6  111.49   15.60
  10   4   6  109.59   22.30
  11   4  -6  126.09   23.90
  11  -4   6  105.39   18.10
  11   4   6  119.59   24.40
  12   4  -6   76.79   24.00
  12  -4   6  114.89   20.10
  12   4   6   63.29   22.10
  13   4  -6   33.30   20.10
  13   4   6   16.10   21.20
  14   4  -6  106.99   28.60
  14   4   6  186.28   33.50
   0   5   6   -0.80    4.20
   0  -5  -6    6.20    8.90
   0   5  -6   -4.70    4.70
   0   5   6    4.30    6.30
  -1   5   6  901.21   34.60
  -1  -5  -6  920.21   35.50
   1   5   6  893.61   33.10
   1  -5  -6  845.32   34.90
   2   5  -6 1198.18   43.40
  -2   5   6 1237.08   44.20
  -2  -5  -6 1211.08   45.00
   2   5  -6 1255.87   45.10
   2   5   6 1212.98   43.40
   2   5   6 1220.28   44.10
   2  -5  -6 1209.38   43.60
  -3  -5  -6  529.05   25.80
   3   5  -6  524.45   23.30
   3   5  -6  519.95   26.60
   3   5  -6  505.05   24.00
  -3   5   6  514.35   24.50
   3  -5  -6  503.45   23.60
   3   5   6  511.35   26.90
   3   5   6  514.55   23.70
   4   5  -6  596.84   29.80
   4   5  -6  573.54   24.50
  -4   5   6  591.24   26.00
   4  -5   6  586.44   24.30
   4   5  -6  580.44   25.40
  -4  -5  -6  609.24   27.70
   4  -5  -6  585.94   23.90
  -4  -5   6  601.64   27.40
   4   5   6  532.25   29.70
   4   5   6  590.94   25.30
  -5  -5  -6  984.70   39.10
   5   5  -6 1022.50   43.30
   5   5  -6 1027.90   35.60
  -5   5   6  988.30   37.90
   5  -5   6 1025.50   37.00
   5   5  -6 1040.10   34.80
   5   5   6 1040.00   36.50
   5   5   6 1028.10   43.90
  -5  -5   6 1021.90   38.80
   6   5  -6  231.18   22.50
   6  -5   6  236.88   16.00
  -6   5   6  220.28   15.70
  -6  -5  -6  223.18   17.60
   6   5   6  212.18   21.60
  -6  -5   6  213.68   16.90
   6   5   6  204.08   10.30
  -7   5   6   74.19   11.10
   7  -5   6   65.29   11.10
  -7  -5  -6   71.69   11.70
   7   5  -6   92.39   16.90
  -7  -5   6   77.39   11.50
   7   5   6   82.79   17.50
   8   5  -6  489.55   32.40
  -8   5   6  466.05   23.10
   8  -5   6  473.95   25.30
  -8  -5  -6  460.35   24.70
  -8  -5   6  456.95   24.10
   8   5   6  459.25   32.80
  -9  -5  -6  677.23   31.20
   9  -5   6  632.14   32.50
   9   5  -6  720.83   42.10
  -9  -5   6  663.13   30.20
   9   5   6  668.63   41.10
  10   5  -6  374.06   35.60
  10  -5   6  422.96   27.20
  10   5   6  400.86   37.60
  11  -5   6   83.09   16.70
  11   5  -6   53.59   21.20
  11   5   6   84.69   22.90
  12   5  -6  104.19   24.60
  12   5   6   72.49   23.20
  13   5  -6  150.78   28.70
  13   5   6  123.19   30.00
  14   5  -6  119.39   27.70
  14   5   6  154.38   31.70
   0   6   6   36.00    7.60
   0   6   6   10.10    7.40
   0   6  -6   36.90    9.50
   0  -6  -6   18.40   10.00
   1   6  -6 1249.18   46.10
  -1   6   6 1305.27   46.00
  -1  -6  -6 1198.58   46.30
   1   6   6 1260.67   46.30
   1  -6  -6 1197.28   46.30
   1   6   6 1273.87   44.20
  -2   6   6  235.98   18.60
  -2  -6  -6  212.98   18.00
   2   6  -6  212.08   17.40
   2  -6  -6  208.88   17.90
   2   6   6  200.08   16.30
   3   6  -6  887.01   37.40
  -3   6   6  859.71   35.50
  -3  -6  -6  863.61   36.60
   3   6   6  855.91   36.80
   3  -6  -6  890.11   35.00
  -3  -6   6  855.91   36.50
  -4  -6  -6 1271.17   48.80
   4   6  -6 1328.07   46.10
   4   6  -6 1297.07   46.80
   4  -6   6 1370.86   44.70
  -4   6   6 1288.27   47.60
   4   6  -6 1313.57   51.19
   4  -6  -6 1346.87   46.00
   4   6   6 1297.97   46.60
  -4  -6   6 1337.47   49.00
   4   6   6 1273.27   51.39
   5  -6   6  659.23   26.60
   5   6  -6  648.64   26.20
  -5   6   6  686.33   32.70
  -5  -6  -6  659.33   31.30
   5   6  -6  681.93   34.00
   5   6  -6  655.63   27.50
  -5  -6   6  617.24   29.80
   5   6   6  677.63   27.60
   5   6   6  673.93   34.00
  -6  -6  -6  241.18   19.50
   6   6  -6  233.58   12.80
   6  -6   6  243.68   15.60
   6   6  -6  243.58   12.10
   6   6  -6  235.58   23.10
   6   6   6  221.28   14.00
   6   6   6  221.78   22.90
  -6  -6   6  239.28   18.90
   7  -6   6  182.78   15.30
  -7  -6  -6  208.48   18.70
   7   6  -6  192.98   22.70
   7   6   6  194.28   23.30
  -7  -6   6  203.28   18.00
   8   6  -6   69.29   17.60
  -8  -6  -6   59.49   12.80
   8  -6   6   55.19   11.10
  -8  -6   6   65.99   12.00
   8   6   6   66.09   18.10
   9   6  -6  356.36   32.40
   9  -6   6  312.67   22.00
  -9  -6  -6  321.77   22.70
   9   6   6  318.97   31.60
  -9  -6   6  275.17   21.50
  10   6  -6   52.79   20.40
  10  -6   6   56.09   13.20
  10   6   6   47.90   19.80
  11   6  -6   14.50   18.30
  11   6   6   25.90   19.10
  12   6  -6   62.59   22.00
  12   6   6   51.29   22.70
  13   6  -6   72.59   24.20
  13   6   6   80.89   26.80
   0  -7  -6  247.08   20.00
   0   7   6  269.57   15.80
   0   7  -6  297.17   22.30
   0   7   6  294.87   22.20
  -1  -7  -6   12.40   11.50
   1   7  -6   22.60   10.60
   1  -7  -6   10.70   11.10
   1   7   6   16.50    9.50
   1   7   6   20.70    8.20
  -2  -7  -6 1382.36   52.29
   2   7  -6 1316.17   51.29
   2   7  -6 1374.76   51.19
   2   7   6 1485.45   52.09
   2   7   6 1374.26   50.39
   2  -7  -6 1454.45   51.79
   3   7  -6  172.78   16.10
   3   7  -6  165.18   17.90
  -3  -7  -6  143.59   17.10
   3  -7  -6  180.08   16.60
   3   7   6  211.38   17.20
  -3  -7   6  238.28   18.80
   3   7   6  235.58   18.80
   4   7  -6    7.30    5.90
  -4  -7  -6   -0.80   10.20
   4   7  -6   30.50   11.90
   4  -7   6   14.60    6.20
   4   7   6    3.00   11.70
   4  -7  -6   15.50    8.60
   4   7   6    4.50    6.30
  -4  -7   6    6.30    9.20
  -5  -7  -6  244.68   20.50
   5   7  -6  257.37   18.30
   5   7  -6  253.47   15.90
   5  -7   6  236.38   14.60
   5   7  -6  235.68   22.80
  -5  -7   6  248.18   20.20
   5   7   6  227.98   22.10
   5   7   6  262.87   17.10
  -6  -7  -6  467.55   28.10
   6   7  -6  464.75   21.00
   6  -7   6  471.25   21.70
   6   7  -6  486.75   22.20
   6   7  -6  474.25   32.20
  -6  -7   6  449.26   27.00
   6   7   6  506.65   23.00
   6   7   6  498.55   31.90
   7   7  -6   54.79   16.60
   7  -7   6   76.89   10.50
  -7  -7  -6   48.80   12.80
   7   7   6   60.19   17.20
  -7  -7   6   62.99   12.90
   7   7   6   59.69    6.60
   8   7  -6  221.68   26.50
   8  -7   6  230.48   17.10
  -8  -7  -6  243.08   21.60
   8   7   6  201.78   25.80
  -8  -7   6  202.88   19.70
   9  -7   6   38.10   14.50
   9   7  -6    8.10   16.20
  -9  -7  -6   27.80   12.20
   9   7   6   55.89   19.50
  -9  -7   6   13.00   11.00
 -10  -7  -6  100.99   20.10
  10   7  -6   85.99   22.30
  10   7   6   63.29   21.10
  11   7  -6   38.80   20.80
  11   7   6   49.40   23.10
  12   7  -6   23.50   22.80
  12   7   6   39.80   24.30
  13   7  -6   97.29   26.60
  13   7   6  102.99   29.90
   0   8   6   73.09    9.90
   0  -8  -6   48.80   13.00
  -1  -8  -6  337.17   23.40
  -1   8   6  297.57   15.80
   1  -8  -6  343.17   22.90
   1   8   6  349.87   20.20
  -2  -8  -6   80.99   14.10
   2   8  -6   95.89   13.80
   2   8   6   91.29   12.80
   2  -8  -6   92.99   14.60
   3   8  -6  545.45   28.10
  -3  -8  -6  595.64   30.30
   3   8  -6  605.14   31.50
   3   8   6  524.95   29.60
  -3  -8   6  539.95   30.50
   3  -8  -6  589.84   29.10
   4   8  -6  106.39   13.60
   4   8  -6  107.59   16.40
  -4  -8  -6  104.99   15.90
  -4  -8   6  105.79   14.70
   4   8   6  122.19   14.20
   4   8   6  103.99   16.30
   4  -8  -6  100.09   13.80
   5  -8   6  435.46   20.10
   5   8  -6  456.35   29.50
   5   8  -6  423.66   24.80
  -5  -8  -6  454.15   27.80
  -5  -8   6  494.65   28.30
   5   8   6  455.65   29.40
   5   8   6  440.36   23.70
   6  -8   6  796.22   31.00
   6   8  -6  846.62   32.70
   6   8  -6  816.22   34.20
  -6  -8  -6  814.82   38.70
   6   8  -6  893.61   43.10
  -6  -8   6  834.02   38.70
   6   8   6  791.12   42.20
   6   8   6  853.21   34.10
   7   8  -6  446.86   19.90
   7   8  -6  508.45   34.40
   7   8  -6  448.46   19.50
  -7  -8  -6  485.75   29.80
   7  -8   6  449.56   21.60
  -7  -8   6  481.85   28.50
   7   8   6  466.65   21.70
   7   8   6  445.56   33.10
   8   8  -6  317.17   31.90
  -8  -8  -6  249.78   23.20
   8   8   6  226.68   28.50
  -8  -8   6  298.07   24.30
  -9  -8  -6  651.83   35.30
   9   8  -6  654.13   42.30
   9   8   6  674.33   43.40
  -9  -8   6  603.14   33.90
  10   8  -6   76.29   24.00
 -10  -8  -6   57.69   17.70
  10   8   6   37.30   20.90
  11   8  -6  124.99   28.30
  11   8   6   96.39   24.50
  12   8  -6   -7.70   19.80
  12   8   6   35.10   22.60
  13   8  -6   51.09   27.00
  13   8   6   78.39   27.50
   0  -9  -6  798.32   38.30
   0   9   6  872.91   32.90
  -1  -9  -6 1297.87   51.79
  -1   9   6 1271.87   43.30
   1   9   6 1273.57   47.10
   1  -9  -6 1307.17   51.79
  -2  -9  -6  368.56   25.30
   2   9  -6  322.07   22.50
   2  -9  -6  399.96   24.60
   2   9   6  350.46   22.10
  -3  -9  -6   73.59   15.20
   3   9  -6   85.19   15.30
  -3  -9   6   87.69   16.30
   3  -9  -6   76.59   14.20
   3   9   6   67.19   13.20
  -4  -9  -6  407.06   27.80
   4   9  -6  427.16   27.90
  -4  -9   6  378.76   27.30
   4   9   6  394.66   26.60
   4  -9  -6  371.56   24.10
   5   9  -6 1325.67   58.09
   5  -9   6 1393.86   47.20
   5   9  -6 1471.85   52.99
  -5  -9  -6 1483.25   57.59
  -5  -9   6 1472.55   57.39
   5   9   6 1400.06   53.59
   5   9   6 1483.45   60.09
   6  -9   6   42.30    7.80
   6   9  -6   28.20   10.50
  -6  -9  -6   62.19   15.00
   6   9  -6   43.80   15.80
   6   9   6   27.50   15.20
  -6  -9   6   46.30   14.00
   6   9   6   41.20    9.80
   7   9  -6   51.99   19.00
   7   9  -6   86.79   11.40
  -7  -9  -6   92.99   16.80
   7   9   6  101.89   20.90
  -7  -9   6   47.60   15.10
  -8  -9  -6  464.05   30.40
   8   9  -6  471.45   36.10
   8   9   6  474.05   37.10
  -8  -9   6  493.95   31.60
   9   9  -6  317.47   33.80
  -9  -9  -6  367.76   28.30
   9   9   6  284.77   32.80
  -9  -9   6  303.87   26.90
  10   9  -6  336.67   36.40
 -10  -9  -6  339.67   33.50
  10   9   6  295.97   35.20
  11   9  -6   89.39   25.20
  11   9   6   75.29   24.80
  12   9  -6  -20.40   21.70
  12   9   6   -5.40   20.30
  13   9  -6   23.60   24.30
  13   9   6   36.50   25.10
   0  10   6   93.09   11.80
   0 -10  -6  101.89   16.40
  -1  10   6   49.80    8.80
  -1 -10  -6   24.30   12.50
   1  10   6   59.79   11.60
   1 -10  -6   34.20   12.80
   2  10  -6    1.60    9.70
  -2 -10  -6    1.40   12.90
   2  10   6    1.50    9.50
   2 -10  -6    1.40   10.60
  -3 -10  -6 1185.38   50.49
   3  10  -6 1179.98   49.99
  -3 -10   6 1144.99   50.29
   3 -10  -6 1140.59   48.60
   3  10   6 1202.08   48.60
  -4 -10  -6    5.50   11.90
   4  10  -6   -6.40   12.10
   4 -10  -6    4.30   11.00
  -4 -10   6    8.10   11.60
   4  10   6    9.80   13.10
   5  10  -6   32.30   14.70
  -5 -10  -6   46.00   14.10
   5 -10   6   53.29    7.90
   5  10   6   60.99   16.40
  -5 -10   6   49.20   15.70
   6  10  -6  263.97   19.90
   6  10  -6  292.67   29.10
   6  10  -6  239.08   20.90
  -6 -10  -6  285.47   26.50
  -6 -10   6  260.17   25.10
   6  10   6  300.27   29.00
   6  10   6  290.87   22.20
  -7 -10  -6   59.59   16.70
   7  10  -6  116.89   22.70
   7  10  -6   64.29   12.40
  -7 -10   6   92.59   18.00
   7  10   6  106.19   22.00
  -8 -10  -6  101.89   18.70
   8  10  -6  120.09   23.00
  -8 -10   6  101.79   18.50
   8  10   6  125.29   23.70
  -9 -10  -6  385.36   30.00
   9  10  -6  404.06   39.30
  -9 -10   6  369.36   30.50
   9  10   6  388.36   37.90
  10  10  -6   32.50   20.80
 -10 -10  -6   79.99   21.20
  10  10   6   17.20   21.30
  11  10  -6   18.50   21.30
  11  10   6   38.10   22.20
  12  10  -6  113.59   28.20
  12  10   6  103.79   29.20
   0 -11  -6    2.40   13.90
   0  11   6   12.90    8.30
  -1  11   6  553.24   24.60
  -1 -11  -6  552.44   33.50
   1  11   6  557.34   28.10
   1 -11  -6  576.54   33.30
  -2 -11  -6 1430.06   59.19
  -2  11   6 1348.47   46.20
   2  11  -6 1386.36   55.49
   2 -11  -6 1464.45   58.89
   2  11   6 1544.55   55.99
   3  11  -6   39.90   14.50
  -3 -11  -6   21.20   14.70
   3 -11  -6   44.60   13.90
  -3 -11   6   43.70   16.70
   3  11   6   45.20   13.30
   4  11  -6  403.86   28.90
  -4 -11  -6  338.27   29.80
   4 -11  -6  324.27   25.80
  -4 -11   6  354.76   30.20
   4  11   6  414.46   28.40
  -5 -11  -6  356.06   30.50
   5  11  -6  296.37   28.50
  -5 -11   6  305.77   28.70
   5  11   6  319.07   29.20
   6  11  -6   22.60   15.30
  -6 -11  -6   24.20   15.00
   6  11  -6   22.90   12.30
   6  11   6   13.30   15.50
  -6 -11   6  -12.00   13.80
   7  11  -6   47.70   13.10
  -7 -11  -6   33.40   15.40
   7  11  -6   34.90   18.50
  -7 -11   6   66.59   17.50
   7  11   6   67.49   19.90
  -8 -11  -6  161.18   23.30
   8  11  -6  154.08   27.60
  -8 -11   6  148.69   22.30
   8  11   6  166.08   26.90
   9  11  -6   22.10   19.10
  -9 -11  -6   40.50   17.70
  -9 -11   6   61.79   18.20
   9  11   6   79.39   23.00
 -10 -11  -6  150.88   28.70
  10  11  -6  141.69   28.40
  10  11   6   83.79   25.30
  11  11  -6   64.99   25.60
  11  11   6   64.49   25.00
  12  11  -6   50.09   25.80
  12  11   6   53.79   28.00
   0 -12  -6  790.62   40.50
   0  12   6  654.43   31.00
  -1  12   6 1282.17   45.60
  -1 -12  -6 1330.47   58.09
   1 -12  -6 1327.47   56.29
   1  12   6 1247.68   49.60
  -2 -12  -6  306.37   29.00
   2  12  -6  257.87   24.50
  -2  12   6  259.97   14.40
   2 -12  -6  250.17   24.90
   2  12   6  252.67   22.70
  -3 -12  -6  169.08   22.30
   3  12  -6  146.99   19.90
   3  12   6  213.68   22.20
  -3 -12   6  198.58   25.30
   3 -12  -6  137.99   19.40
   4  12  -6   41.10   15.30
  -4 -12  -6   27.70   16.60
  -4 -12   6   28.40   17.10
   4  12   6   22.30   15.00
   4 -12  -6   28.80   14.30
  -5 -12  -6  383.16   32.00
   5  12  -6  412.26   33.40
  -5 -12   6  363.66   32.60
   5  12   6  318.27   29.90
   6  12  -6  162.38   25.00
  -6 -12  -6  106.59   19.60
  -6 -12   6  152.88   22.70
   6  12   6  142.49   23.40
   7  12  -6   20.70   13.00
   7  12  -6   18.40   17.60
  -7 -12  -6   14.50   14.80
   7  12   6   20.70   17.50
  -7 -12   6   17.50   15.40
   8  12  -6  112.19   24.60
  -8 -12  -6   92.39   20.70
   8  12   6  113.09   24.20
  -8 -12   6   94.09   20.80
   9  12  -6  223.38   31.70
  -9 -12  -6  257.67   30.40
  -9 -12   6  269.57   30.20
   9  12   6  249.48   33.40
 -10 -12  -6   96.29   25.40
  10  12  -6  131.29   27.60
  10  12   6   97.69   27.10
  11  12  -6   28.50   23.10
  11  12   6   19.80   22.80
   0  13   6  233.48   18.90
   0 -13  -6  171.68   23.40
  -1 -13  -6  447.66   35.70
  -1  13   6  472.55   23.40
   1  13   6  474.65   27.80
   1 -13  -6  492.25   33.80
   2  13  -6    6.80   12.20
  -2 -13  -6   11.70   15.00
   2 -13  -6    8.40   15.80
   2  13   6   36.40   14.20
  -3 -13  -6   42.80   16.80
   3  13  -6   33.00   15.10
   3  13   6   28.00   14.00
   3 -13  -6   10.40   14.50
   4  13  -6  333.27   30.80
  -4 -13  -6  327.87   32.10
   4  13   6  280.97   27.80
   4 -13  -6  320.87   29.40
  -4 -13   6  331.57   33.00
   5  13  -6  192.78   25.70
  -5 -13  -6  237.78   28.00
   5  13   6  174.38   24.60
  -5 -13   6  202.18   27.70
  -6 -13  -6   31.50   17.40
   6  13  -6    5.30   18.20
   6  13   6    2.30   16.70
  -6 -13   6   11.80   15.50
   7  13  -6  181.08   29.10
  -7 -13  -6  176.58   25.20
   7  13  -6  202.28   23.80
  -7 -13   6  114.79   22.40
   7  13   6  197.28   29.70
   8  13  -6   93.39   25.00
  -8 -13  -6  167.38   26.20
   8  13   6  106.19   25.10
  -8 -13   6  161.38   26.10
   9  13  -6   57.49   23.40
  -9 -13  -6   20.30   18.00
   9  13   6   47.40   22.20
  -9 -13   6   15.10   18.90
  10  13  -6   33.90   25.40
 -10 -13  -6   22.80   23.00
  10  13   6   21.80   22.60
  11  13  -6  192.88   34.00
  11  13   6  251.17   37.40
   0 -14  -6  115.99   21.60
   0  14   6  134.29   16.00
  -1 -14  -6   68.39   20.70
  -1  14   6   87.09   12.00
   1 -14  -6   85.79   21.50
   1  14   6  104.59   15.60
  -2 -14  -6  217.88   27.00
   2  14   6  216.98   22.90
   2 -14  -6  223.88   25.80
   3  14  -6   51.49   16.40
  -3 -14  -6   36.90   17.80
   3 -14  -6   48.20   18.40
   3  14   6   58.89   15.60
  -4 -14  -6  151.18   26.50
   4  14  -6  213.78   25.60
   4  14   6  201.08   25.00
   4 -14  -6  204.78   24.30
  -4 -14   6  206.08   28.40
   5  14  -6  151.18   25.10
  -5 -14  -6  122.79   23.80
   5  14   6  104.09   21.30
  -5 -14   6   69.29   23.00
   6  14  -6  470.75   37.70
  -6 -14  -6  465.05   38.20
  -6 -14   6  531.15   40.80
   6  14   6  478.65   39.30
   7  14  -6   95.79   19.90
   7  14  -6   78.79   22.80
  -7 -14  -6  104.99   23.40
  -7 -14   6   52.99   20.80
   7  14   6   86.09   22.50
   8  14  -6  119.99   28.00
  -8 -14  -6  120.49   24.70
  -8 -14   6   77.69   24.70
   8  14   6  150.28   28.60
   9  14  -6  125.59   28.70
  -9 -14  -6   32.00   19.40
   9  14   6   38.80   25.50
  -9 -14   6   28.70   21.30
  10  14  -6   30.20   24.20
 -10 -14  -6   -6.00   21.10
  10  14   6   32.90   23.70
   0 -15  -6  441.76   37.50
   0  15   6  371.66   24.00
  -1 -15  -6  449.36   39.50
   1 -15  -6  405.86   34.30
   1  15   6  415.26   26.90
  -2 -15  -6   42.00   19.40
   2  15   6   41.30   15.10
   2 -15  -6   97.79   22.80
  -3 -15  -6   90.39   23.40
   3  15  -6   83.69   19.10
   3  15   6   99.89   19.40
   3 -15  -6   52.69   19.80
   4  15  -6   -4.40   15.60
  -4 -15  -6   14.40   17.00
   4 -15  -6   -7.00   15.50
   4  15   6   30.50   17.10
  -5 -15  -6  310.97   33.30
   5  15  -6  305.47   32.90
   5  15   6  285.77   31.10
  -5 -15   6  192.18   30.40
   6  15  -6  123.69   24.70
  -6 -15  -6  171.58   27.80
   6  15   6  141.69   25.90
  -6 -15   6   99.09   26.20
   7  15  -6   93.29   25.20
  -7 -15  -6  179.08   28.50
   7  15  -6  133.89   22.80
  -7 -15   6  144.99   28.50
   7  15   6  167.18   28.20
   8  15  -6   11.80   21.00
  -8 -15  -6   -1.70   17.90
   8  15   6   36.50   22.50
   9  15  -6  124.39   28.40
  -9 -15  -6  110.09   29.40
   9  15   6   91.49   26.50
 -10 -15  -6   49.99   32.90
  10  15  -6   21.30   22.10
  10  15   6   23.70   23.80
   0 -16  -6  325.27   35.20
   0  16   6  246.58   21.60
  -1 -16  -6   60.39   22.00
   1 -16  -6  102.89   23.70
   1  16   6   39.30   13.40
  -2 -16  -6  186.78   28.60
   2  16   6  187.08   23.10
   2 -16  -6  196.58   29.70
  -3 -16  -6   64.99   22.80
   3  16   6   36.90   16.30
   3 -16  -6   77.89   22.80
   4  16  -6   41.10   19.40
  -4 -16  -6   42.30   19.90
   4  16   6   53.09   17.40
   5  16  -6   -6.50   15.60
  -5 -16  -6   26.30   18.20
   5  16   6    0.90   16.60
  -6 -16  -6  182.78   29.30
   6  16  -6  161.88   28.90
   6  16   6  221.48   29.00
  -7 -16  -6   18.10   20.00
   7  16  -6   26.90   22.70
   7  16  -6    4.40   15.80
   7  16   6   12.50   20.90
  -8 -16  -6   71.99   22.80
   8  16  -6   11.20   20.10
   8  16   6   51.19   23.20
  -9 -16  -6    9.40   20.70
   9  16  -6   59.59   27.60
   9  16   6  -10.10   20.30
   0 -17  -6   10.50   17.00
  -1 -17  -6   87.29   23.60
   1 -17  -6   89.09   24.10
   1  17   6   91.79   16.90
  -2 -17  -6  183.68   28.90
   2  17   6  174.38   22.30
   2 -17  -6  136.89   26.40
  -3 -17  -6  -15.10   19.00
   3 -17  -6    1.90   18.10
   3  17   6  -23.80   11.90
   4  17  -6  113.29   24.30
  -4 -17  -6   90.69   23.10
   4  17   6  105.49   21.70
   5  17  -6  154.98   26.30
  -5 -17  -6  164.48   28.10
   5  17   6  113.09   25.00
   6  17  -6   66.39   23.50
  -6 -17  -6   17.80   22.30
   6  17   6   29.90   19.70
   7  17  -6   81.19   24.50
   7  17  -6   84.69   23.20
  -7 -17  -6   72.49   24.60
   7  17   6   60.49   24.20
   8  17  -6    0.40   23.30
  -8 -17  -6   46.30   24.60
   8  17   6   14.40   20.80
   0 -18  -6  120.69   28.40
  -1 -18  -6  108.29   25.70
   1 -18  -6   77.49   27.50
  -2 -18  -6   25.80   21.60
   2 -18  -6   -3.00   18.00
   2  18   6   12.50   14.10
  -3 -18  -6  172.58   29.70
   3 -18  -6  130.39   28.30
   3  18   6  139.69   23.50
  -4 -18  -6  131.69   26.90
   4  18   6  169.78   25.90
   5  18  -6   14.90   19.70
  -5 -18  -6  -29.40   16.90
   5  18   6   50.99   21.20
   6  18  -6   60.89   26.10
  -6 -18  -6   72.49   26.50
   6  18   6   92.09   22.90
   7  18  -6  182.98   31.60
  -7 -18  -6  191.58   34.00
   7  18   6  163.98   29.30
   0 -19  -6  -13.70   18.30
  -1 -19  -6  132.89   30.20
   1 -19  -6  100.69   28.90
  -2 -19  -6   98.79   28.70
   2 -19  -6  115.69   28.80
   2  19   6  108.99   21.00
  -3 -19  -6   78.29   26.50
   3  19   6   54.99   18.70
  -4 -19  -6   95.59   28.40
   4  19   6  168.28   25.70
  -5 -19  -6   99.49   28.40
   5  19   6   65.89   23.40
  -6 -19  -6   28.10   24.60
   6  19  -6    7.90   22.90
   6  19   6    6.40   17.50
   0 -20  -6    8.40   25.90
  -1 -20  -6   -1.30   20.50
   1 -20  -6   40.20   25.40
  -2 -20  -6   43.90   23.80
   2 -20  -6   60.59   26.90
  -3 -20  -6  288.27   42.30
   3  20   6  280.77   31.00
  -4 -20  -6  142.59   36.00
   4  20   6  121.19   25.20
   0 -21  -6    2.20   23.80
  -1 -21  -6   20.10   28.20
   1 -21  -6  -27.30   24.00
   0   0   7    7.50    6.10
   0   0  -7   13.20    8.30
  -1   0   7 6884.91  198.18
   1   0  -7 6606.14  197.28
   1   0   7 6766.12  197.88
  -1   0  -7 6914.41  198.18
   2   0  -7 2647.64   80.59
   2   0   7 2722.93   81.19
   2   0   7 2692.33   82.79
  -2   0   7 2635.74   81.29
  -2   0  -7 2597.04   81.59
   3   0  -7 1702.23   52.29
  -3   0   7 1695.23   53.99
   3   0   7 1720.63   56.69
  -3   0  -7 1678.13   54.79
  -4   0  -7 2969.70   91.49
   4   0  -7 3006.80   93.59
  -4   0   7 3034.50   90.59
   4   0   7 3035.00   95.09
  -5   0  -7   20.60    7.00
  -5   0   7   18.10    5.90
   5   0   7   29.20   10.00
   5   0  -7   17.40    9.00
  -6   0  -7   81.39    9.50
   6   0   7   70.69   12.60
  -6   0   7   80.99    8.10
   6   0  -7   64.89   12.40
   7   0   7    5.80   11.10
   7   0  -7   -5.50    9.50
  -7   0   7    7.00    5.10
  -7   0  -7   16.20    6.80
   8   0  -7   23.70   11.10
  -8   0  -7   19.60    7.40
   8   0   7    0.20   11.70
  -8   0   7   17.70    5.70
   9   0  -7  383.16   26.60
  -9   0  -7  401.76   20.50
   9   0   7  403.26   28.50
  -9   0   7  408.46   18.30
  10   0  -7    5.10   13.70
  10   0   7   -1.90   13.20
  11   0  -7   30.30   15.60
  11   0   7   38.00   17.50
  12   0  -7    6.10   15.60
  12   0   7    5.10   16.70
  13   0  -7   14.90   17.30
  13   0   7   -2.90   16.70
  14   0  -7  238.68   30.30
  14   0   7  122.79   25.70
   0   1   7  434.76   20.10
   0  -1   7  525.25   20.80
  -1  -1  -7  298.07   18.20
  -1   1   7  262.47   15.70
   1  -1   7  268.27   16.50
   1   1  -7  291.27   17.40
   1   1   7  325.27   16.70
   1  -1  -7  302.47   17.10
  -1  -1   7  311.77   17.30
   1   1   7  275.87   16.10
  -1   1  -7  289.57   16.70
  -2   1   7  223.38   14.10
   2   1  -7  215.08   14.00
  -2  -1  -7  206.98   15.20
   2  -1   7  217.88   14.60
  -2  -1   7  229.58   14.70
  -2   1  -7  188.98   14.70
   2  -1  -7  223.58   13.50
   2   1   7  193.58   14.10
   2   1   7  206.58   15.10
   3  -1   7 1769.22   58.49
  -3   1   7 1733.23   55.69
  -3  -1  -7 1705.23   57.29
   3   1  -7 1775.72   54.79
  -3  -1   7 1784.92   56.69
   3   1   7 1850.41   55.89
   3   1   7 1861.51   59.69
  -3   1  -7 1696.33   56.29
   3  -1  -7 1766.52   54.29
  -4  -1  -7  400.76   19.70
   4   1  -7  404.16   13.70
   4   1  -7  410.46   13.70
  -4   1   7  406.26   17.90
   4   1  -7  401.06   21.50
   4  -1   7  385.46   21.50
  -4  -1   7  419.36   18.80
   4   1   7  413.56   22.60
  -4   1  -7  431.96   19.10
   5   1  -7  285.57   20.40
   5  -1   7  276.67   18.60
  -5  -1  -7  306.67   16.70
  -5   1   7  305.87   14.80
   5  -1  -7  282.27   18.00
   5   1   7  277.17   19.90
  -5   1  -7  279.67   15.60
  -5  -1   7  282.47   15.10
  -6  -1  -7 1026.10   37.40
   6  -1   7 1050.09   41.60
  -6   1   7 1061.29   35.30
   6   1  -7 1061.69   42.80
  -6   1  -7 1037.50   36.50
   6  -1  -7 1063.99   40.50
   6   1   7 1085.59   43.80
  -6  -1   7 1028.20   36.00
  -7   1   7  290.87   14.20
   7   1  -7  278.97   21.20
   7  -1   7  315.37   22.50
  -7  -1  -7  309.67   17.10
  -7   1  -7  276.97   15.50
   7  -1  -7  251.97   20.00
   7   1   7  253.47   21.70
  -7  -1   7  284.97   14.90
   8   1  -7  243.48   22.60
  -8  -1  -7  212.08   15.20
  -8   1   7  180.48   11.90
   8  -1   7  200.78   20.50
   8  -1  -7  202.28   19.70
  -8   1  -7  210.18   14.30
   8   1   7  200.58   21.60
  -8  -1   7  202.58   13.00
  -9   1   7  215.78   13.00
  -9  -1  -7  199.08   15.60
   9  -1   7  248.38   24.60
   9   1  -7  229.48   23.70
   9   1   7  171.28   21.90
   9  -1  -7  181.18   20.00
  -9  -1   7  210.88   13.70
  -9   1  -7  175.48   14.50
  10   1  -7  327.17   28.20
  10  -1   7  258.57   25.20
  10   1   7  310.57   29.00
  10  -1  -7  299.97   25.90
  11   1  -7  217.38   27.20
  11  -1   7  279.57   27.80
  11  -1  -7  259.27   26.50
  11   1   7  269.67   30.20
  12   1  -7   80.89   19.60
  12  -1   7  100.69   19.90
  12  -1  -7  152.98   21.90
  12   1   7  103.39   23.80
  13   1  -7   75.29   22.20
  13  -1   7   80.19   21.70
  13  -1  -7   60.29   19.20
  13   1   7  118.99   23.60
  14   1  -7   15.40   18.50
  14  -1   7  -24.00   16.70
  14  -1  -7  -15.40   16.30
  14   1   7   17.60   20.20
   0   2  -7 2144.79   69.99
   0  -2  -7 2324.07   70.99
  -1  -2  -7   30.10   10.10
  -1   2   7   30.00    8.60
   1   2  -7   28.30    8.90
   1   2   7   23.00    8.50
   1   2   7   35.50    8.60
  -1  -2   7   28.80    8.10
   1  -2  -7   38.30    8.70
  -2   2   7 1502.15   47.40
  -2  -2  -7 1457.45   48.70
   2   2  -7 1441.46   47.60
   2  -2  -7 1389.26   46.70
   2   2   7 1413.86   47.70
   2   2   7 1354.56   48.40
  -2  -2   7 1403.16   47.70
   3   2  -7 2941.21   90.69
   3   2  -7 3040.40   94.29
   3  -2   7 3029.60   92.99
  -3   2   7 2917.01   90.99
  -3  -2  -7 3056.29   92.99
   3   2  -7 3064.89   90.19
   3  -2  -7 3069.89   89.99
  -3  -2   7 2889.81   91.89
   3   2   7 3070.39   94.69
   3   2   7 3033.90   91.59
  -4   2   7  202.88   13.10
   4   2  -7  208.68   10.70
  -4  -2  -7  215.08   15.00
   4   2  -7  211.88   17.90
   4  -2   7  179.48   14.40
   4   2  -7  204.28   10.40
   4   2   7  208.78   17.30
  -4  -2   7  183.48   13.60
   4  -2  -7  189.88    9.40
   4   2   7  212.08   12.10
  -5   2   7   31.20    7.10
  -5  -2  -7   46.10    8.90
   5  -2   7   50.69    9.90
   5   2  -7   46.60   12.50
   5   2   7   45.90   12.00
  -5  -2   7   36.00    7.80
  -6  -2  -7  363.16   19.30
   6  -2   7  379.96   22.30
  -6   2   7  374.76   17.20
   6   2  -7  359.16   23.40
  -6  -2   7  383.96   18.40
   6   2   7  428.46   25.50
   6  -2  -7  375.56   20.80
   7  -2   7  230.38   19.50
   7   2  -7  191.78   20.70
  -7  -2  -7  213.58   15.40
  -7   2   7  220.68   13.00
   7  -2  -7  216.88   17.80
  -7  -2   7  224.98   14.10
   7   2   7  206.18   21.30
  -8  -2  -7  532.55   24.60
   8   2  -7  543.95   31.40
  -8   2   7  529.55   21.90
   8  -2   7  584.04   30.60
   8   2   7  530.55   32.40
   8  -2  -7  562.24   28.30
  -8  -2   7  542.05   23.10
  -9  -2  -7  356.46   20.40
   9  -2   7  383.16   27.50
  -9   2   7  403.26   20.00
   9   2  -7  413.46   30.20
   9  -2  -7  360.06   25.60
   9   2   7  401.96   31.60
  -9  -2   7  393.96   20.30
  10  -2   7  541.25   33.90
  10   2  -7  603.34   37.70
  10  -2  -7  551.34   32.60
  10   2   7  583.54   37.50
  11   2  -7   49.90   18.50
  11  -2   7   39.20   15.80
  11   2   7   79.69   21.20
  11  -2  -7   37.10   15.00
  12  -2   7   39.00   17.90
  12   2  -7   48.30   18.10
  12   2   7   34.80   20.00
  12  -2  -7   27.00   15.70
  13  -2   7   34.50   18.20
  13   2  -7   20.00   19.30
  13   2   7   13.30   20.10
  13  -2  -7   17.20   16.70
  14  -2   7   34.40   19.00
  14   2  -7    3.60   20.10
  14   2   7   51.69   24.20
   0  -3  -7 4603.04  137.59
  -1  -3  -7    4.90    8.30
  -1   3   7   16.10    7.70
   1   3  -7    0.00    7.80
   1  -3  -7   -8.30    7.20
   1   3   7    8.40    8.20
   1   3   7    2.00    7.70
  -2   3   7 1698.03   54.69
   2   3  -7 1636.34   54.99
  -2  -3  -7 1743.43   56.09
   2  -3  -7 1670.13   54.29
   2   3   7 1670.43   55.09
   2   3   7 1604.64   55.69
   3  -3   7 2984.10   89.29
  -3   3   7 2900.01   88.49
   3   3  -7 2975.20   91.89
  -3  -3  -7 2893.51   89.89
   3   3  -7 2849.51   87.39
   3   3  -7 2818.52   88.49
   3  -3  -7 2887.91   87.29
   3   3   7 2898.41   89.09
   3   3   7 2806.32   91.29
  -3  -3   7 2807.02   88.99
   4   3  -7    3.40    6.00
   4  -3   7   -4.20    7.00
  -4   3   7    7.10    6.80
   4   3  -7    1.30    5.00
   4   3  -7   -5.80    9.00
  -4  -3  -7   12.80    8.40
   4   3   7   -4.00    8.80
   4   3   7   18.00    6.60
   4  -3  -7    9.70    5.20
  -4  -3   7   -7.00    6.60
   5   3  -7   79.79   13.70
  -5   3   7   72.39    9.30
  -5  -3  -7   76.59   10.90
   5  -3   7   76.99   10.80
  -5  -3   7   75.89    9.90
   5   3   7   79.29    6.80
   5   3   7   51.89   12.80
   6  -3   7  858.11   35.70
   6   3  -7  903.21   39.50
  -6  -3  -7  889.11   34.50
  -6   3   7  864.41   32.00
  -6  -3   7  892.31   33.30
   6   3   7  903.31   40.30
  -7   3   7  142.39   11.50
   7  -3   7  125.09   14.90
  -7  -3  -7  138.39   13.40
   7   3  -7  150.78   18.50
   7  -3  -7  138.89   13.80
  -7  -3   7  124.19   11.80
   7   3   7   99.69   18.10
   8   3  -7  287.87   26.40
   8  -3   7  292.27   21.70
  -8   3   7  256.17   15.60
  -8  -3  -7  275.47   18.10
   8   3   7  281.97   26.30
   8  -3  -7  270.87   19.30
  -9  -3  -7   42.60   10.20
   9   3  -7   26.10   14.80
   9  -3   7   21.40   12.80
   9   3   7   52.39   16.40
   9  -3  -7   38.50   12.00
  10   3  -7  109.59   21.80
  10  -3   7  122.19   18.70
  10  -3  -7   89.09   15.60
  10   3   7  108.69   22.30
  11  -3   7   94.39   18.00
  11   3  -7   74.69   20.70
  11   3   7  115.89   23.90
  11  -3  -7   75.59   16.70
  12   3  -7  175.38   27.30
  12  -3   7  193.38   24.50
  12  -3  -7  258.97   32.50
  12   3   7  229.78   30.90
  13  -3   7  117.09   22.10
  13   3  -7   86.19   23.10
  13   3   7  106.19   24.60
  14   3  -7   22.70   20.10
  14   3   7   28.80   20.90
   0   4   7   -3.30    3.30
   0  -4  -7   10.00    8.60
   0   4   7   -0.50    5.60
  -1   4   7  198.78   16.20
  -1  -4  -7  228.98   16.60
   1  -4  -7  225.78   17.10
   1   4   7  208.98   15.30
   1   4   7  213.88   15.80
  -2   4   7 1009.10   38.40
  -2  -4  -7  992.70   38.70
   2   4  -7 1040.80   38.10
   2   4  -7 1052.99   37.90
   2  -4  -7 1116.29   38.50
   2   4   7 1032.40   39.00
   2   4   7 1092.39   38.60
   3   4  -7  435.56   20.60
  -3  -4  -7  406.16   22.50
   3   4  -7  450.05   21.40
  -3   4   7  420.76   21.30
   3   4  -7  464.45   24.10
   3   4   7  445.16   21.30
   3   4   7  449.16   23.70
   3  -4  -7  433.76   20.70
   4   4  -7  612.54   29.20
  -4   4   7  553.74   24.90
   4  -4   7  560.84   24.80
  -4  -4  -7  527.25   25.90
   4   4  -7  580.64   23.00
   4   4  -7  596.44   24.40
   4  -4  -7  540.85   22.40
   4   4   7  588.14   29.40
   4   4   7  563.94   24.40
   5   4  -7  423.26   26.50
  -5   4   7  493.55   22.30
   5   4  -7  489.85   18.80
   5  -4   7  453.45   22.80
   5   4  -7  478.25   18.00
  -5  -4  -7  474.35   24.00
   5   4   7  485.75   20.20
   5   4   7  496.45   27.70
   6   4  -7  704.33   36.20
  -6  -4  -7  752.52   31.10
  -6   4   7  719.03   28.80
   6  -4   7  684.93   30.60
   6   4   7  735.93   36.30
  -7  -4  -7  591.64   27.70
  -7   4   7  619.74   25.80
   7  -4   7  625.34   28.80
   7   4  -7  527.25   33.40
   7   4   7  602.74   34.50
  -8  -4  -7   40.30   10.40
   8   4  -7   40.90   15.30
  -8   4   7   25.90    7.90
   8  -4   7   41.40   11.50
   8   4   7   35.20   15.60
   9  -4   7  101.29   16.20
   9   4  -7  125.49   21.80
  -9  -4  -7  120.29   14.30
   9   4   7  118.99   22.10
  10   4  -7  126.39   22.00
  10  -4   7  141.19   19.00
  10   4   7  167.68   25.10
  11  -4   7   89.79   17.80
  11   4  -7  116.59   23.70
  11   4   7   88.69   23.90
  12   4  -7   49.90   21.70
  12  -4   7   44.80   16.70
  12   4   7   49.00   20.80
  13   4  -7   40.30   23.10
  13   4   7   91.19   24.70
  14   4  -7  174.08   31.90
  14   4   7  122.69   29.40
   0   5   7  197.78   13.30
   0  -5  -7  202.58   17.50
  -1  -5  -7   60.29   11.30
  -1   5   7   43.20    9.60
   1  -5  -7   54.29   11.90
   1   5   7   47.80    9.50
  -2  -5  -7 1017.10   40.10
   2   5  -7 1057.59   40.20
  -2   5   7  993.00   38.90
   2   5  -7  947.31   37.80
   2   5   7 1068.79   39.20
   2  -5  -7 1070.69   39.00
  -3   5   7  208.78   16.90
   3   5  -7  193.08   18.10
  -3  -5  -7  204.38   18.10
   3   5  -7  210.68   17.30
   3   5  -7  228.28   15.40
   3  -5  -7  257.77   16.50
   3   5   7  199.58   17.90
   3   5   7  281.87   16.70
   4   5  -7  370.96   19.00
  -4   5   7  357.76   20.70
   4  -5   7  387.56   19.40
  -4  -5  -7  413.66   22.80
   4   5  -7  369.86   20.50
   4   5  -7  391.46   24.60
   4   5   7  362.46   23.80
   4  -5  -7  406.06   19.50
   4   5   7  412.36   20.60
  -5  -5  -7  718.53   31.70
   5   5  -7  642.74   33.80
   5   5  -7  725.23   27.60
   5   5  -7  697.23   26.20
  -5   5   7  717.43   30.00
   5  -5   7  688.53   28.80
   5   5   7  702.03   28.10
   5   5   7  720.73   34.90
  -6   5   7  338.07   19.30
   6   5  -7  339.67   25.00
  -6  -5  -7  341.07   21.30
   6  -5   7  312.27   18.80
   6   5   7  345.57   25.70
   6   5   7  319.57   14.60
  -7   5   7   50.79   10.10
  -7  -5  -7   48.70   11.20
   7  -5   7   61.29   11.00
   7   5  -7   47.80   14.90
   7   5   7   44.60   14.80
   8  -5   7  218.98   19.00
   8   5  -7  211.58   24.30
  -8  -5  -7  228.18   19.00
   8   5   7  240.98   26.40
   9  -5   7   33.00   12.60
  -9  -5  -7   36.00   11.20
   9   5  -7   41.10   16.60
   9   5   7   47.80   18.10
  10  -5   7   -0.10   11.40
  10   5  -7   25.30   17.30
  10   5   7    2.20   16.40
  11  -5   7  342.27   26.50
  11   5  -7  316.77   33.30
  11   5   7  307.67   34.40
  12   5  -7   11.50   19.80
  12   5   7   36.10   20.30
  13   5  -7   58.29   24.60
  13   5   7   28.00   24.90
   0   6   7  404.06   21.70
   0   6  -7  398.16   22.00
   0  -6  -7  373.26   22.70
   0   6   7  391.06   18.90
   1   6  -7  439.76   23.40
  -1  -6  -7  423.76   24.10
  -1   6   7  425.16   22.90
   1  -6  -7  408.86   23.00
   1   6   7  424.06   21.80
   1   6   7  412.96   23.80
  -2  -6  -7  202.18   18.40
   2   6  -7  225.98   18.00
   2   6  -7  218.98   17.20
  -2   6   7  217.38   18.40
   2  -6  -7  209.18   17.80
   2   6   7  212.78   18.00
   2   6   7  224.48   17.80
  -3   6   7  546.55   27.10
  -3  -6  -7  492.45   27.70
   3   6  -7  536.25   26.30
   3   6  -7  589.74   29.00
   3   6   7  521.35   27.40
   3  -6  -7  590.94   26.20
   4  -6   7  933.41   35.00
   4   6  -7  921.81   35.80
   4   6  -7  975.80   41.60
  -4  -6  -7  919.51   39.00
   4   6  -7  901.31   37.00
  -4   6   7  962.90   41.60
   4   6   7  993.00   37.30
   4  -6  -7 1005.80   36.30
   4   6   7  939.81   40.80
   5   6  -7  372.26   25.50
   5  -6   7  329.27   18.50
   5   6  -7  340.57   18.10
  -5  -6  -7  343.37   22.50
   5   6  -7  344.57   19.40
   5   6   7  348.27   26.40
   5   6   7  366.86   19.40
   5  -6  -7  375.66   17.90
  -5  -6   7  364.56   22.30
  -6  -6  -7  412.06   24.80
   6   6  -7  398.46   28.10
   6  -6   7  412.26   20.90
   6   6  -7  384.96   18.00
   6   6  -7  413.16   17.00
   6   6   7  314.17   26.50
   6   6   7  386.86   19.00
  -6  -6   7  396.46   23.90
   7   6  -7  369.36   30.30
   7  -6   7  365.66   20.70
  -7  -6  -7  363.46   23.70
   7   6   7  387.96   29.20
  -7  -6   7  368.06   23.30
   8   6  -7   17.80   15.00
  -8  -6  -7   10.90   10.60
   8  -6   7   11.10    9.30
   8   6   7   41.10   17.10
  -8  -6   7   23.90   10.90
  -9  -6  -7  133.99   16.70
   9   6  -7  108.29   22.30
   9  -6   7   81.99   14.30
   9   6   7   71.39   20.30
  10  -6   7  334.37   23.90
  10   6  -7  328.27   33.30
 -10  -6  -7  331.07   28.60
  10   6   7  277.57   32.00
  11   6  -7  299.37   33.90
  11   6   7  282.97   33.80
  12   6  -7   97.79   25.70
  12   6   7   22.80   23.10
  13   6  -7  118.89   27.30
  13   6   7  179.88   33.00
   0   7   7  681.03   27.50
   0  -7  -7  651.93   31.60
   1   7  -7  347.77   22.50
  -1  -7  -7  337.07   22.70
  -1   7   7  339.37   16.50
   1   7   7  353.46   25.70
   1   7   7  327.07   19.70
   1  -7  -7  306.37   22.80
  -2  -7  -7 1099.89   45.70
   2   7  -7 1177.28   45.00
   2   7  -7 1095.49   43.50
   2   7   7 1144.39   44.00
   2  -7  -7 1184.38   44.50
   2   7   7 1127.29   44.50
   3   7  -7  680.13   33.80
  -3  -7  -7  719.83   34.70
   3   7  -7  756.22   32.20
   3  -7  -7  698.13   32.60
   3   7   7  785.22   34.30
   3   7   7  779.12   33.00
  -4  -7  -7  405.26   26.20
   4   7  -7  454.05   24.20
   4   7  -7  436.86   27.40
   4  -7  -7  462.55   24.00
   4   7   7  486.45   24.50
   4   7   7  479.55   27.90
   5   7  -7 1253.17   47.00
   5   7  -7 1341.37   46.10
  -5  -7  -7 1317.17   50.99
   5  -7   7 1357.26   45.40
   5   7  -7 1244.28   53.79
  -5  -7   7 1290.87   50.39
   5   7   7 1306.27   53.59
   5  -7  -7 1257.77   45.20
   6   7  -7 1402.36   48.90
   6  -7   7 1497.45   49.50
   6   7  -7 1448.56   47.80
  -6  -7  -7 1338.87   53.79
   6   7  -7 1375.46   58.29
   6   7   7 1441.66   49.80
   6   7   7 1462.85   59.29
  -6  -7   7 1354.96   53.29
  -7  -7  -7   11.30   11.50
   7  -7   7   26.60    8.60
   7   7  -7   33.40   15.70
   7   7   7   34.80   16.00
  -7  -7   7   22.30   11.10
   7   7   7   23.90    6.30
   8   7  -7   79.49   19.60
  -8  -7  -7   83.69   15.60
   8  -7   7   84.99   12.40
  -8  -7   7  103.19   15.20
   8   7   7   63.59   18.90
  -9  -7  -7   83.89   16.10
   9  -7   7   73.19   12.90
   9   7  -7   61.09   19.70
   9   7   7  101.89   23.90
  10   7  -7  182.98   28.70
 -10  -7  -7  161.08   23.20
  10   7   7  149.19   27.50
  11   7  -7   49.00   22.60
  11   7   7   81.29   24.90
  12   7  -7  245.98   33.80
  12   7   7  218.48   32.60
  13   7  -7   64.49   25.40
  13   7   7   24.30   22.50
   0   8   7  904.51   34.80
   0  -8  -7  978.70   41.90
  -1  -8  -7  511.45   29.60
  -1   8   7  525.45   21.80
   1   8   7  534.25   25.50
   1  -8  -7  487.95   27.80
  -2  -8  -7  193.08   20.10
   2   8  -7  220.28   18.70
   2  -8  -7  174.28   17.50
   2   8   7  212.68   17.30
   3   8  -7  238.48   21.80
  -3  -8  -7  232.98   21.60
   3  -8  -7  224.68   19.40
   3   8   7  247.98   19.90
   4   8  -7  669.43   30.70
  -4  -8  -7  651.13   33.80
   4   8  -7  656.23   34.30
   4   8   7  633.34   33.40
   4   8   7  658.63   30.70
   4  -8  -7  620.54   30.50
  -4  -8   7  642.14   33.50
   5   8  -7   34.00   13.90
  -5  -8  -7   64.29   14.30
   5   8  -7   29.70    8.60
   5   8  -7   61.19   12.10
   5  -8   7   55.39    8.80
   5   8   7   45.40   10.80
  -5  -8   7   38.80   12.30
   5   8   7   63.19   15.30
   5  -8  -7   36.30    9.70
   6   8  -7  237.28   24.50
   6   8  -7  247.18   18.50
   6   8  -7  234.08   15.70
   6  -8   7  222.28   14.80
  -6  -8  -7  223.88   21.90
  -6  -8   7  173.08   19.50
   6   8   7  166.68   22.50
   6   8   7  192.08   15.80
   7   8  -7  632.84   24.90
   7   8  -7  671.63   26.10
   7  -8   7  628.44   27.30
   7   8  -7  600.14   39.90
  -7  -8  -7  642.94   34.20
   7   8   7  667.33   39.60
   7   8   7  670.33   27.80
  -7  -8   7  675.33   35.00
  -8  -8  -7  500.25   31.20
   8  -8   7  483.45   30.20
   8   8  -7  500.15   36.40
  -8  -8   7  504.85   30.80
   8   8   7  524.85   37.40
   9   8  -7   15.00   16.80
  -9  -8  -7   10.00   12.50
   9   8   7   12.20   18.10
  -9  -8   7    5.00   11.60
 -10  -8  -7   14.30   16.20
  10   8  -7   42.70   20.30
  10   8   7   14.80   19.70
  11   8  -7   45.80   21.50
  11   8   7   -9.80   18.50
  12   8  -7   19.90   21.50
  12   8   7   23.20   23.00
  13   8  -7   93.79   29.60
  13   8   7   71.29   27.10
   0   9   7  717.93   30.10
   0  -9  -7  758.12   36.40
  -1   9   7  304.97   16.20
  -1  -9  -7  311.07   25.10
   1  -9  -7  319.27   23.30
   1   9   7  288.17   19.60
   2   9  -7  362.26   23.80
  -2  -9  -7  356.86   25.20
   2  -9  -7  394.16   25.80
   2   9   7  345.07   22.20
  -3  -9  -7  266.57   24.00
   3   9  -7  251.17   21.90
   3  -9  -7  260.57   21.50
   3   9   7  245.58   20.50
  -4  -9  -7   93.29   17.00
   4   9  -7   73.49   15.60
   4  -9  -7   81.09   13.70
  -4  -9   7   69.69   15.80
   4   9   7   65.89   14.60
   5   9  -7  589.64   31.80
  -5  -9  -7  610.74   33.70
   5   9  -7  699.93   31.30
   5  -9   7  646.24   26.30
   5   9  -7  655.83   36.90
  -5  -9   7  693.53   34.80
   5   9   7  607.74   35.50
   5  -9  -7  649.64   30.70
   6  -9   7   69.59    9.40
   6   9  -7   45.30   12.40
  -6  -9  -7   55.29   15.60
   6   9  -7   65.09   17.30
   6   9   7   67.99   11.70
   6   9   7   71.09   17.50
  -6  -9   7   41.10   14.20
  -7  -9  -7  122.89   18.90
   7   9  -7  116.39   21.50
   7   9  -7  117.99   13.10
  -7  -9   7  112.49   17.80
   7   9   7   96.69   20.90
   8   9  -7   64.89   19.80
  -8  -9  -7   53.89   15.30
  -8  -9   7   42.20   14.40
   8   9   7   15.20   17.30
   9   9  -7  112.79   23.50
  -9  -9  -7  117.19   19.60
  -9  -9   7  113.79   18.70
   9   9   7  112.59   24.40
  10   9  -7  375.36   38.70
 -10  -9  -7  354.06   30.80
  10   9   7  285.67   35.10
  11   9  -7   98.99   27.60
  11   9   7   97.69   26.20
  12   9  -7  -32.50   20.80
  12   9   7    9.40   24.10
  13   9  -7   35.40   25.00
  13   9   7   64.49   29.20
   0 -10  -7  523.45   31.20
   0  10   7  521.55   24.60
  -1 -10  -7  274.27   24.20
  -1  10   7  286.87   16.50
   1 -10  -7  302.57   23.70
   1  10   7  301.77   20.20
  -2 -10  -7  344.37   26.00
   2  10  -7  333.37   24.80
   2  10   7  325.47   21.90
   2 -10  -7  313.67   25.90
   3  10  -7  188.88   20.70
  -3 -10  -7  171.78   20.80
   3  10   7  195.18   20.70
   3 -10  -7  173.08   19.80
  -4 -10  -7  360.36   28.50
   4  10  -7  370.26   27.90
   4 -10  -7  337.57   24.50
   4  10   7  420.86   28.90
  -4 -10   7  357.66   28.80
   5 -10   7  113.59   11.40
   5  10  -7   92.19   18.60
  -5 -10  -7  107.89   19.00
  -5 -10   7   97.29   18.40
   5 -10  -7   87.49   14.30
   5  10   7  106.89   18.80
   6  10  -7  351.36   24.40
   6  10  -7  321.47   21.60
  -6 -10  -7  320.77   27.80
   6  10  -7  317.17   30.60
  -6 -10   7  356.96   28.70
   6  10   7  372.86   30.30
   7  10  -7  427.76   34.00
  -7 -10  -7  445.26   31.10
   7  10  -7  382.66   24.50
  -7 -10   7  407.06   30.50
   7  10   7  414.56   37.10
  -8 -10  -7  133.29   20.40
   8  10  -7  130.59   23.90
   8  10   7  133.89   26.10
  -8 -10   7   78.09   17.40
   9  10  -7  155.58   27.10
  -9 -10  -7  208.68   24.30
   9  10   7  212.08   30.00
  -9 -10   7  181.28   23.00
 -10 -10  -7   10.00   15.50
  10  10  -7    6.50   20.40
  10  10   7  -17.00   18.10
  11  10  -7   54.49   23.80
  11  10   7    9.90   23.20
  12  10  -7   46.00   24.00
  12  10   7   14.90   23.10
   0 -11  -7  202.18   22.50
   0  11   7  235.28   17.50
  -1  11   7  241.38   16.00
  -1 -11  -7  210.88   23.10
   1 -11  -7  241.38   24.70
   1  11   7  241.28   19.10
  -2  11   7  351.56   17.20
  -2 -11  -7  374.16   28.20
   2  11   7  413.16   25.80
   2 -11  -7  372.96   28.50
  -3 -11  -7   63.39   17.30
   3  11  -7   79.69   15.90
   3  11   7   80.59   16.20
   3 -11  -7   62.29   15.70
   4  11  -7   72.89   18.20
  -4 -11  -7   80.09   17.20
  -4 -11   7   51.79   15.90
   4  11   7   62.39   15.60
   4 -11  -7   53.29   14.50
  -5 -11  -7    9.20   14.90
   5  11  -7   24.80   15.20
   5  11   7   15.70   14.30
   5 -11  -7    8.10   11.70
  -5 -11   7   38.80   14.80
   6  11  -7  331.97   32.10
   6  11  -7  374.36   26.30
  -6 -11  -7  417.46   31.90
  -6 -11   7  344.57   30.50
   6  11   7  390.56   34.50
   7  11  -7  250.27   30.00
  -7 -11  -7  277.07   28.30
   7  11  -7  261.07   22.50
  -7 -11   7  245.78   26.50
   7  11   7  239.28   29.00
  -8 -11  -7    5.70   14.70
   8  11  -7   19.40   18.40
  -8 -11   7  -18.30   13.10
   8  11   7  -35.80   14.50
  -9 -11  -7  151.28   23.10
   9  11  -7  176.98   29.00
   9  11   7  210.88   30.50
 -10 -11  -7    6.10   17.10
  10  11  -7   11.50   20.10
  10  11   7    2.80   20.30
  11  11  -7   24.80   23.70
  11  11   7  -11.30   19.90
  12  11  -7   60.99   26.60
  12  11   7   86.99   28.80
   0 -12  -7   76.19   18.50
   0  12   7  109.49   13.70
  -1 -12  -7  336.17   28.80
  -1  12   7  360.86   19.90
   1 -12  -7  412.66   31.40
   1  12   7  372.26   23.80
  -2 -12  -7  205.08   24.10
  -2  12   7  194.28   13.10
   2 -12  -7  187.08   23.80
   2  12   7  184.98   19.80
   3  12  -7  216.08   23.50
  -3 -12  -7  252.57   26.70
   3 -12  -7  205.38   22.90
   3  12   7  169.68   21.60
   4  12  -7   74.49   19.10
  -4 -12  -7   58.49   17.20
   4  12   7   65.69   16.70
   4 -12  -7   63.09   16.90
  -5 -12  -7   12.20   14.40
   5  12  -7   15.40   15.30
   5  12   7   23.90   16.40
  -5 -12   7   37.50   17.10
   5 -12  -7   27.20   14.30
   6  12  -7  100.49   17.60
  -6 -12  -7   97.59   21.30
   6  12  -7  125.29   24.50
   6  12   7   88.39   22.00
  -6 -12   7  107.99   20.30
  -7 -12  -7   45.70   18.00
   7  12  -7   26.20   19.60
   7  12  -7   43.70   14.10
  -7 -12   7    9.80   15.10
   7  12   7    0.70   16.20
  -8 -12  -7   77.09   20.10
   8  12  -7   71.89   22.20
  -8 -12   7   68.09   18.90
   8  12   7  122.69   26.30
   9  12  -7  244.08   33.30
  -9 -12  -7  260.87   29.50
   9  12   7  230.08   32.50
 -10 -12  -7  277.47   37.30
  10  12  -7  230.38   33.90
  10  12   7  290.87   37.10
  11  12  -7   26.80   24.70
  11  12   7   53.19   25.90
   0 -13  -7   37.30   18.20
   0  13   7   30.80   11.10
  -1 -13  -7   91.49   19.30
  -1  13   7   75.29   11.30
   1 -13  -7  108.99   21.20
   1  13   7   76.89   13.90
  -2 -13  -7   30.80   17.40
   2 -13  -7   12.90   14.70
   2  13   7   26.10   13.70
  -3 -13  -7  618.44   40.20
   3  13  -7  511.35   35.10
   3  13   7  550.64   33.80
   3 -13  -7  542.15   35.90
   4  13  -7  181.08   23.60
  -4 -13  -7  227.28   26.20
   4 -13  -7  220.98   24.80
   4  13   7  239.08   26.30
  -5 -13  -7  182.78   25.20
   5  13  -7  275.97   30.10
   5  13   7  229.08   27.70
  -6 -13  -7  183.18   26.40
   6  13  -7  133.29   24.80
   6  13   7  171.48   26.10
  -6 -13   7  131.79   22.80
  -7 -13  -7   29.60   17.90
   7  13  -7   31.50   19.50
   7  13  -7   20.00   14.40
  -7 -13   7    6.60   14.60
   7  13   7   37.90   20.60
  -8 -13  -7  175.18   26.90
   8  13  -7  197.48   30.10
   8  13   7  166.58   28.50
   9  13  -7   -1.00   19.90
  -9 -13  -7   -3.40   16.10
   9  13   7   18.10   21.40
  10  13  -7  178.28   33.80
 -10 -13  -7  175.08   32.30
  10  13   7  224.78   34.30
  11  13  -7   54.49   26.90
  11  13   7   52.79   26.60
   0  14   7   23.00   10.60
   0 -14  -7   -3.60   16.50
  -1  14   7  255.87   18.30
  -1 -14  -7  315.57   32.60
   1 -14  -7  322.17   31.90
   1  14   7  306.17   24.00
  -2 -14  -7  372.96   32.80
   2  14   7  439.26   29.00
   2 -14  -7  398.26   34.30
   3  14  -7  123.69   20.50
  -3 -14  -7  108.39   21.60
   3  14   7  120.89   20.60
   3 -14  -7  122.99   22.80
   4  14  -7  291.37   30.50
  -4 -14  -7  294.07   32.60
   4 -14  -7  317.77   30.70
   4  14   7  250.87   27.00
   5  14  -7   57.79   18.50
  -5 -14  -7   55.99   19.50
   5  14   7    1.10   15.30
  -6 -14  -7   59.39   19.70
   6  14  -7   63.39   22.50
   6  14   7   64.39   21.50
  -7 -14  -7  102.99   23.50
   7  14  -7  104.19   19.60
   7  14  -7  109.19   25.00
   7  14   7  110.99   24.20
   8  14  -7   12.20   19.70
  -8 -14  -7   61.19   21.80
   8  14   7   77.79   26.00
   9  14  -7  250.47   36.60
  -9 -14  -7  258.27   32.30
   9  14   7  283.57   37.60
 -10 -14  -7   88.59   29.40
  10  14  -7   62.49   25.70
  10  14   7   42.40   24.40
   0  15   7  152.38   17.20
   0 -15  -7  148.49   25.70
  -1 -15  -7    5.20   18.70
   1 -15  -7   11.60   15.60
   1  15   7   11.10   11.30
  -2 -15  -7  105.89   22.50
   2 -15  -7   87.99   20.20
   2  15   7   69.19   16.30
  -3 -15  -7  336.87   34.90
   3  15   7  281.37   27.40
   3 -15  -7  266.07   30.90
  -4 -15  -7  239.38   29.90
   4  15  -7  210.98   27.50
   4  15   7  297.07   30.10
   4 -15  -7  313.87   31.40
   5  15  -7    0.60   15.80
  -5 -15  -7   28.80   18.10
   5  15   7    9.80   15.80
  -6 -15  -7    8.90   19.10
   6  15  -7   13.70   18.20
   6  15   7    5.70   18.20
  -7 -15  -7   71.89   23.20
   7  15  -7   92.09   20.60
   7  15  -7   79.09   23.70
   7  15   7   88.69   23.50
  -8 -15  -7    8.80   18.90
   8  15  -7   29.00   21.60
   8  15   7   54.69   22.70
  -9 -15  -7  237.78   36.50
   9  15  -7  186.58   32.80
   9  15   7  219.18   34.20
  10  15  -7   63.79   26.50
 -10 -15  -7   41.10   33.00
  10  15   7   32.60   26.40
   0  16   7   17.80   11.20
   0 -16  -7   32.60   20.00
  -1 -16  -7  -11.00   18.00
   1  16   7   24.50   13.00
   1 -16  -7   17.50   18.60
  -2 -16  -7  365.46   36.90
   2  16   7  385.36   29.30
   2 -16  -7  474.55   39.30
  -3 -16  -7  273.17   34.60
   3 -16  -7  269.87   32.90
   3  16   7  253.37   26.90
  -4 -16  -7  357.86   35.90
   4  16  -7  322.97   32.70
   4 -16  -7  256.37   31.40
   4  16   7  262.77   29.50
   5  16  -7   84.59   24.00
  -5 -16  -7  116.59   24.40
   5  16   7   72.89   21.40
   6  16  -7  178.28   28.10
  -6 -16  -7  135.39   28.10
   6  16   7  139.99   26.20
   7  16  -7   32.60   22.80
   7  16  -7  -12.40   15.40
  -7 -16  -7   13.50   19.90
   7  16   7   -8.50   19.60
   8  16  -7   18.90   22.20
  -8 -16  -7   29.50   21.60
   8  16   7   38.80   24.00
  -9 -16  -7  138.99   30.10
   9  16  -7  138.19   33.30
   9  16   7   72.49   27.90
   0 -17  -7   27.10   18.90
  -1 -17  -7  541.05   44.60
   1 -17  -7  486.95   40.00
   1  17   7  496.75   31.40
  -2 -17  -7   49.40   21.30
   2  17   7   47.80   15.60
   2 -17  -7   31.10   19.20
  -3 -17  -7   40.80   22.50
   3 -17  -7   41.20   21.20
   3  17   7   39.10   16.90
  -4 -17  -7   93.29   23.40
   4  17   7   80.69   20.00
   5  17  -7  183.08   29.40
  -5 -17  -7  124.09   29.90
   5  17   7  163.18   27.40
  -6 -17  -7   40.80   23.50
   6  17  -7   45.20   23.50
   6  17   7   26.20   21.40
   7  17  -7  167.38   30.70
  -7 -17  -7   87.19   26.50
   7  17  -7  121.09   25.00
   7  17   7  138.69   29.00
   8  17  -7   68.79   28.20
  -8 -17  -7   78.39   25.70
   8  17   7   98.49   26.60
   0 -18  -7  132.99   28.80
  -1 -18  -7   48.20   22.00
   1 -18  -7   33.80   25.50
  -2 -18  -7  171.58   28.30
   2  18   7  214.98   24.60
   2 -18  -7  178.58   32.70
  -3 -18  -7  190.18   34.40
   3  18   7  188.38   25.20
   3 -18  -7  182.48   31.20
  -4 -18  -7  214.78   31.80
   4  18   7  221.38   28.80
  -5 -18  -7  130.39   31.50
   5  18   7  135.89   26.20
   6  18  -7    6.90   22.70
  -6 -18  -7    6.00   22.10
   6  18   7   24.30   21.00
  -7 -18  -7   -9.40   21.40
   7  18  -7   16.90   21.80
   7  18   7   -2.20   20.90
   0 -19  -7   54.19   24.10
  -1 -19  -7   92.39   27.50
   1 -19  -7   42.20   22.30
  -2 -19  -7  200.48   34.50
   2 -19  -7  321.57   40.50
   2  19   7  254.17   28.20
  -3 -19  -7  121.49   27.30
   3 -19  -7   82.59   28.30
   3  19   7   99.69   21.20
  -4 -19  -7   39.60   21.60
   4  19   7   20.40   17.20
  -5 -19  -7   24.50   21.10
   5  19   7    6.70   17.80
  -6 -19  -7   94.29   29.20
   6  19   7   35.10   21.50
   0 -20  -7  -19.80   23.60
  -1 -20  -7   14.00   24.80
   1 -20  -7    5.20   22.70
  -2 -20  -7   54.89   28.00
   2 -20  -7   87.59   27.60
  -3 -20  -7   39.30   25.20
   3  20   7   32.90   17.70
  -4 -20  -7   87.19   29.90
   4  20   7   62.99   21.10
   0 -21  -7   79.19   33.80
   0   0   8 1857.71   66.49
   0   0  -8 2416.96   68.69
  -1   0   8 1034.50   37.30
   1   0   8 1101.99   38.00
  -1   0  -8 1018.10   38.40
   1   0  -8 1031.90   37.80
   2   0  -8  454.55   20.60
   2   0   8  451.05   20.90
  -2   0  -8  467.15   22.40
   2   0   8  469.45   22.00
  -2   0   8  461.75   21.10
   3   0   8   88.19   11.90
  -3   0  -8   85.69   10.60
  -4   0   8  110.19   10.50
   4   0   8   97.89   13.10
  -4   0  -8  123.59   11.60
   4   0  -8  110.79    7.80
   5   0   8 1373.86   51.69
  -5   0   8 1387.46   46.10
  -5   0  -8 1392.26   47.30
   5   0  -8 1433.86   50.59
  -6   0   8  125.09   10.80
   6   0   8  135.69   16.40
  -6   0  -8  124.49   11.70
   6   0  -8  143.59   15.90
  -7   0   8   34.20    6.90
  -7   0  -8   27.20    8.20
   7   0   8   25.50   11.50
   7   0  -8   22.30   11.30
  -8   0  -8   76.89   10.70
   8   0   8   71.39   15.70
   8   0  -8   56.89   13.60
  -8   0   8   74.59    8.90
   9   0   8   -1.00   12.20
  -9   0  -8    7.10    8.00
   9   0  -8   -0.50   12.30
  -9   0   8   -1.40    7.00
  10   0   8    9.50   15.10
  10   0  -8   12.60   13.90
  11   0   8  392.06   33.60
  11   0  -8  438.56   32.10
  12   0  -8   47.20   18.00
  12   0   8   25.30   17.00
  13   0   8   18.60   18.50
  13   0  -8   35.60   18.40
  14   0   8   32.20   20.30
  14   0  -8   28.60   19.50
   0  -1   8  131.99   11.70
   0   1   8  100.99   10.60
   0  -1  -8  158.18   14.00
   0   1  -8  127.59   12.50
   1  -1   8   34.60    8.40
  -1   1   8   45.00    9.00
   1   1  -8   38.90    9.90
  -1  -1  -8   44.80   11.00
   1  -1  -8   39.40    9.90
  -1  -1   8   19.50    9.20
   1   1   8   30.40    8.90
  -1   1  -8   29.00    9.40
   1   1   8   38.40    9.90
   2   1  -8  236.98   15.60
  -2   1   8  234.08   15.20
   2  -1   8  248.28   16.00
  -2  -1  -8  226.18   16.60
   2   1   8  208.58   15.00
  -2   1  -8  243.38   16.30
   2   1   8  231.88   15.80
  -2  -1   8  235.08   15.60
   2  -1  -8  220.38   14.70
   3  -1   8  133.19   12.70
   3   1  -8  122.79   10.30
  -3   1   8  121.09   10.70
  -3  -1  -8  108.59   12.00
  -3   1  -8   76.99   10.20
   3   1   8   93.39   12.30
  -3  -1   8  101.69   10.70
   3  -1  -8   94.49    9.10
   3   1   8   92.29    9.90
  -4  -1  -8  618.64   26.10
   4  -1   8  575.34   26.80
  -4   1   8  599.64   23.90
   4   1  -8  608.64   21.00
   4   1  -8  586.54   20.60
   4  -1  -8  572.74   20.20
   4   1   8  606.54   28.20
  -4   1  -8  582.84   24.90
  -4  -1   8  583.04   24.50
  -5   1   8  616.34   23.40
   5  -1   8  564.34   27.80
   5   1  -8  548.75   28.20
  -5  -1  -8  561.64   24.90
   5   1   8  528.05   28.80
  -5  -1   8  542.95   23.50
  -5   1  -8  551.04   23.90
  -6   1   8  571.04   22.70
   6  -1   8  576.84   29.00
   6   1  -8  548.85   28.30
  -6  -1  -8  540.55   24.90
   6  -1  -8  520.45   26.60
  -6  -1   8  565.84   23.50
   6   1   8  597.74   31.10
  -6   1  -8  570.44   24.30
  -7  -1  -8   23.60    8.30
   7  -1   8   16.90   10.20
  -7   1   8   18.00    6.40
   7   1  -8   17.50   10.90
  -7  -1   8    9.70    6.40
   7   1   8    6.80   10.80
   7  -1  -8   19.30   10.00
  -8  -1  -8  142.69   14.00
  -8   1   8  157.18   12.10
   8   1  -8  165.98   19.70
   8  -1   8  148.79   19.40
   8   1   8  156.28   20.20
   8  -1  -8  210.98   19.80
  -8   1  -8  177.38   14.30
  -8  -1   8  164.18   12.60
  -9   1   8  277.17   17.70
   9   1  -8  237.08   23.70
   9  -1   8  274.17   25.80
  -9  -1  -8  266.37   17.70
  -9   1  -8  240.48   17.30
  -9  -1   8  249.68   17.30
   9   1   8  271.97   27.60
   9  -1  -8  208.58   21.50
  10  -1   8  178.58   23.20
  10   1  -8  183.98   23.40
  10  -1  -8  148.79   20.20
  10   1   8  195.58   25.70
  11   1  -8   34.00   17.40
  11  -1   8   86.69   20.00
  11  -1  -8   23.70   15.00
  11   1   8   66.89   18.90
  12   1  -8  377.56   35.00
  12  -1   8  463.35   35.50
  12  -1  -8  410.76   32.20
  12   1   8  422.96   38.70
  13  -1   8   29.60   19.50
  13   1  -8   24.70   19.00
  13   1   8   15.00   17.90
  13  -1  -8   46.10   19.20
  14   1  -8  116.49   25.70
  14  -1   8   84.09   23.40
  14  -1  -8  108.09   36.00
  14   1   8   87.99   25.20
   0   2   8   56.49    8.00
   0   2  -8  124.89   13.10
   0  -2  -8  129.89   13.40
   0  -2   8   72.29    9.60
   1   2  -8 2912.21   87.99
  -1   2   8 2848.92   87.29
  -1  -2  -8 2973.00   88.79
   1   2   8 2757.12   87.69
  -1  -2   8 2783.22   87.59
  -1   2  -8 2651.03   87.19
   1   2   8 2798.32   87.29
   1  -2  -8 2906.11   87.79
  -2   2   8 1164.48   40.90
  -2  -2  -8 1120.79   41.80
   2   2  -8 1145.79   41.60
   2   2   8 1213.28   42.00
   2   2   8 1226.98   42.50
   2  -2  -8 1199.48   40.70
  -2   2  -8 1179.48   41.70
  -2  -2   8 1164.38   41.60
  -3   2   8   73.29    9.70
   3  -2   8   97.49   11.70
   3   2  -8   74.59    9.90
  -3  -2  -8   78.59   11.20
   3   2   8   83.39    9.90
   3   2   8   71.89   11.70
  -3  -2   8   87.79   10.80
   3  -2  -8   73.39    8.90
  -4   2   8 1109.19   38.80
   4   2  -8 1107.09   36.60
   4  -2   8 1110.49   41.60
   4   2  -8 1151.18   42.90
   4   2  -8 1112.59   36.10
  -4  -2  -8 1122.89   40.80
   4   2   8 1117.99   37.90
   4  -2  -8 1118.89   35.60
  -4  -2   8 1054.69   39.50
   4   2   8 1139.19   43.40
   5  -2   8 2502.15   83.99
  -5  -2  -8 2589.84   82.49
   5   2  -8 2612.94   85.89
  -5   2   8 2656.93   80.29
  -5  -2   8 2584.64   81.29
   5   2   8 2632.74   87.09
   6  -2   8  391.06   23.40
  -6   2   8  399.46   18.60
  -6  -2  -8  375.56   20.80
   6   2  -8  394.96   24.70
  -6  -2   8  411.76   19.80
   6   2   8  418.16   26.20
   7   2  -8   29.80   12.60
   7  -2   8    6.60   10.10
  -7   2   8   17.60    6.70
  -7  -2  -8   22.90    8.30
   7   2   8   -5.10   10.70
   7  -2  -8    0.10    9.00
  -7  -2   8   29.20    7.70
   8   2  -8   73.49   16.00
   8  -2   8   94.59   14.90
  -8  -2  -8   70.59   11.40
  -8   2   8  109.19   10.60
   8  -2  -8   91.19   14.00
  -8  -2   8  100.69   11.40
   8   2   8   93.69   17.50
  -9  -2  -8   26.50    9.10
   9   2  -8   17.50   13.10
   9  -2   8    7.20   12.10
  -9  -2   8    6.70    9.20
   9   2   8   19.30   14.60
  -9   2  -8   10.30    8.00
   9  -2  -8    0.40   11.00
  10  -2   8  140.79   21.00
  10   2  -8  107.49   21.10
  10   2   8  131.49   22.90
  10  -2  -8  116.59   18.30
  11  -2   8  750.52   41.60
  11   2  -8  759.32   44.70
  11  -2  -8  721.93   38.90
  11   2   8  739.93   44.40
  12   2  -8   56.79   20.60
  12  -2   8   79.39   20.60
  12  -2  -8   84.39   18.80
  12   2   8   95.49   24.60
  13  -2   8  276.77   31.10
  13   2  -8  243.18   31.80
  13   2   8  286.97   35.20
  13  -2  -8  231.58   33.50
  14  -2   8   -6.40   16.80
  14   2  -8   -3.90   19.80
  14   2   8   18.10   20.60
   0   3  -8  454.85   23.50
   0  -3  -8  455.05   22.50
   0   3   8  481.05   20.60
  -1   3   8  168.48   14.00
   1   3  -8  206.48   16.50
  -1  -3  -8  182.48   15.70
   1   3   8  205.38   14.40
   1  -3  -8  189.58   15.90
   1   3   8  190.58   14.20
  -2   3   8 2081.29   67.69
   2   3  -8 2087.79   67.89
  -2  -3  -8 2165.18   69.09
   2  -3  -8 2093.59   67.19
   2   3   8 2102.09   68.79
   2   3   8 2110.29   67.99
   3  -3   8 2359.56   74.49
  -3  -3  -8 2359.16   75.19
   3   3  -8 2363.36   72.69
  -3   3   8 2364.56   73.59
   3   3  -8 2403.36   73.89
   3   3   8 2305.07   74.19
   3   3   8 2233.38   76.09
   3  -3  -8 2249.47   72.19
  -3  -3   8 2267.97   74.29
  -4  -3  -8  366.36   21.40
  -4   3   8  431.16   20.10
   4   3  -8  397.16   23.50
   4   3  -8  377.46   17.50
   4  -3   8  393.86   20.90
   4   3  -8  385.16   18.70
  -4  -3   8  353.06   19.40
   4  -3  -8  373.96   17.00
   4   3   8  384.36   23.20
   4   3   8  366.26   18.50
   5   3  -8  431.16   16.20
  -5   3   8  436.56   20.90
   5   3  -8  464.35   16.10
   5   3  -8  426.86   26.90
   5  -3   8  426.26   23.00
  -5  -3  -8  464.85   23.20
   5   3   8  469.35   18.80
   5   3   8  500.95   27.20
  -5  -3   8  472.55   22.00
   6  -3   8  270.37   19.10
  -6   3   8  253.57   15.70
  -6  -3  -8  292.57   18.00
   6   3  -8  258.37   21.30
   6   3   8  238.18   22.40
  -6  -3   8  221.88   16.00
  -7   3   8   35.90    8.00
   7  -3   8   38.80   10.90
   7   3  -8   52.89   14.80
  -7  -3  -8   38.90    9.60
   7   3   8   30.30   13.40
  -7  -3   8   33.50    8.50
  -8   3   8  783.32   29.60
  -8  -3  -8  729.53   32.00
   8   3  -8  745.83   38.90
   8  -3   8  719.93   35.40
   8   3   8  700.03   40.60
  -8  -3   8  769.82   30.90
  -9  -3  -8  708.13   31.50
   9  -3   8  714.13   36.20
   9   3  -8  709.83   39.60
   9   3   8  747.73   41.60
  10   3  -8   80.09   20.70
  10  -3   8   84.79   17.70
  10  -3  -8   72.69   15.00
  10   3   8   85.99   20.20
  11  -3   8  126.79   20.60
  11   3  -8  108.69   23.20
  11   3   8   87.19   22.10
  12  -3   8  142.39   22.60
  12   3  -8  105.09   24.10
  12   3   8   91.39   23.30
  13   3  -8   92.59   24.90
  13  -3   8   86.59   21.60
  13   3   8   70.29   22.40
  14   3  -8   20.40   22.40
  14   3   8   10.00   20.20
   0  -4  -8 1686.73   57.29
   0   4   8 1686.83   54.59
   1   4  -8  966.40   37.80
  -1   4   8  969.00   37.30
  -1  -4  -8  928.91   38.00
   1   4   8  952.00   36.10
   1  -4  -8 1065.19   38.00
   2   4  -8 2692.43   81.19
  -2  -4  -8 2454.05   81.69
  -2   4   8 2632.24   81.29
   2   4  -8 2599.74   81.59
   2   4   8 2487.25   81.59
   2  -4  -8 2512.65   80.69
   2   4   8 2501.25   81.19
  -3  -4  -8   65.49   11.80
  -3   4   8   61.69   10.50
   3   4  -8   64.09   12.20
   3   4  -8   59.09    9.60
   3   4  -8   62.79   10.80
   3   4   8   65.39   12.20
   3  -4  -8   56.49    9.80
   3   4   8   57.99    9.90
   4  -4   8  191.18   15.10
   4   4  -8  205.08   18.90
  -4   4   8  200.78   15.40
   4   4  -8  183.98   14.60
   4   4  -8  182.48   13.70
  -4  -4  -8  209.28   17.80
   4   4   8  222.68   19.00
   4  -4  -8  241.88   14.20
   4   4   8  251.37   16.00
   5   4  -8  920.71   31.30
   5  -4   8  951.00   36.40
   5   4  -8  911.41   32.20
   5   4  -8  941.21   41.10
  -5  -4  -8  968.40   37.30
  -5   4   8  912.91   35.20
   5  -4  -8  897.91   29.90
   5   4   8  927.61   33.40
   5   4   8  924.81   40.90
  -6  -4  -8  354.76   21.00
   6  -4   8  315.47   20.00
  -6   4   8  337.77   19.00
   6   4  -8  329.67   24.60
   6   4   8  347.07   25.20
  -7   4   8   74.89   10.50
   7   4  -8   88.19   16.50
   7  -4   8   65.69   12.10
  -7  -4  -8   61.69   11.60
   7   4   8   68.39   15.90
  -8   4   8  223.78   16.00
  -8  -4  -8  196.48   17.50
   8   4  -8  225.68   25.00
   8  -4   8  188.38   18.90
   8   4   8  215.68   25.70
  -9  -4  -8  151.98   16.10
   9  -4   8  144.89   18.10
   9   4  -8  132.49   22.20
   9   4   8  148.99   24.00
  10  -4   8  239.68   23.70
  10   4  -8  188.38   25.40
  10   4   8  199.38   28.50
  11   4  -8   24.40   17.50
  11  -4   8   23.90   14.70
  11   4   8   46.70   21.20
  12  -4   8   60.39   17.80
  12   4  -8   21.30   19.90
  12   4   8    9.60   19.40
  13   4  -8   32.80   20.70
  13   4   8   75.69   24.00
  14   4  -8   10.40   21.20
  14   4   8   33.30   23.80
   0   5   8   30.60    7.90
   0  -5  -8   48.00   11.70
  -1   5   8  258.57   16.10
  -1  -5  -8  234.28   18.30
  -1   5   8  259.97   18.40
   1   5   8  236.88   16.70
   1   5   8  190.78   16.80
   1  -5  -8  251.57   17.80
  -2   5   8  708.63   30.70
  -2  -5  -8  739.93   32.20
   2   5  -8  668.63   30.40
   2   5   8  687.33   29.90
   2  -5  -8  654.43   29.70
   3   5  -8 1300.47   47.00
  -3  -5  -8 1364.96   48.80
   3   5  -8 1307.67   46.00
  -3   5   8 1296.27   47.20
   3   5  -8 1358.26   49.70
   3   5   8 1302.07   48.80
   3  -5  -8 1431.36   47.10
   3   5   8 1067.29   45.20
   4   5  -8  763.02   30.90
   4  -5   8  741.63   30.20
  -4  -5  -8  753.12   33.20
   4   5  -8  718.83   34.60
   4   5  -8  717.03   29.20
  -4   5   8  730.23   31.40
   4  -5  -8  781.22   29.80
   4   5   8  715.13   34.50
   4   5   8  776.72   31.10
   5   5  -8  259.37   16.10
  -5  -5  -8  281.37   19.50
   5   5  -8  272.97   22.40
  -5   5   8  258.17   18.20
   5  -5   8  264.77   17.10
   5   5  -8  266.47   14.90
   5  -5  -8  259.17   14.30
   5   5   8  264.87   16.60
   5   5   8  280.27   22.40
   6  -5   8  533.25   25.70
  -6   5   8  561.94   25.90
   6   5  -8  532.15   19.10
   6   5  -8  514.25   31.40
   6   5  -8  535.25   18.70
  -6  -5  -8  549.45   27.90
   6   5   8  618.54   33.20
   6   5   8  548.05   21.90
  -7  -5  -8   86.39   13.00
   7   5  -8   59.39   15.80
   7  -5   8   82.19   12.20
   7   5   8   61.89   16.50
   8  -5   8  124.39   15.70
  -8  -5  -8  148.49   16.60
   8   5  -8  146.69   21.60
   8   5   8  151.98   22.60
   9   5  -8  348.77   30.10
   9  -5   8  331.97   23.20
  -9  -5  -8  304.37   22.60
   9   5   8  346.27   34.30
  10   5  -8   37.20   17.80
 -10  -5  -8   42.40   19.00
  10  -5   8   30.70   13.50
  10   5   8   17.40   17.80
  11   5  -8   40.10   20.40
  11  -5   8   44.80   14.70
  11   5   8   34.30   19.40
  12   5  -8  187.78   29.20
  12   5   8  136.09   27.90
  13   5  -8   -7.80   21.60
  13   5   8   -1.40   19.80
   0   6  -8  780.02   34.40
   0   6   8  832.72   31.20
   0  -6  -8  846.12   35.50
   0   6   8  813.12   35.00
  -1  -6  -8  762.62   34.90
  -1   6   8  711.63   32.30
  -1   6   8  765.92   28.40
   1   6  -8  843.62   33.80
   1   6   8  753.02   31.40
   1   6   8  775.92   33.40
   1  -6  -8  772.02   34.10
   2   6  -8  727.13   32.70
  -2   6   8  775.42   37.10
  -2  -6  -8  783.42   34.30
   2   6   8  758.32   32.70
   2  -6  -8  806.92   33.90
   2   6   8  764.42   33.20
   3   6  -8  137.79   16.40
   3   6  -8  115.19   14.50
  -3  -6  -8  120.19   15.90
   3  -6  -8  113.69   14.10
   3   6   8  131.59   13.80
   3   6   8  124.29   15.80
   4   6  -8 1009.60   42.90
   4   6  -8  971.30   37.50
   4   6  -8 1026.50   39.00
   4  -6   8 1038.50   37.70
  -4  -6  -8  963.00   40.20
   4   6   8  978.90   42.70
   4  -6  -8  967.00   37.50
   5   6  -8  443.86   28.10
   5   6  -8  424.56   20.60
   5   6  -8  399.46   21.70
   5  -6   8  425.76   21.20
  -5  -6  -8  428.96   25.10
   5  -6  -8  395.76   19.90
   5   6   8  419.06   21.80
   5   6   8  449.26   27.90
   6   6  -8  162.58   12.60
   6  -6   8  168.48   14.70
   6   6  -8  153.68   11.40
   6   6  -8  166.78   20.80
  -6  -6  -8  138.19   16.40
   6   6   8  164.38   13.40
   6   6   8  148.49   20.20
   7   6  -8  184.28   22.90
   7  -6   8  196.38   16.70
  -7  -6  -8  231.08   19.90
   7   6   8  177.58   22.80
   8  -6   8  423.46   24.50
   8   6  -8  457.85   32.90
  -8  -6  -8  422.36   26.20
   8   6   8  397.66   32.50
  -9  -6  -8  213.78   20.10
   9  -6   8  236.18   20.60
   9   6  -8  184.78   25.80
   9   6   8  221.38   29.20
  10  -6   8  356.46   25.30
  10   6  -8  325.67   33.20
 -10  -6  -8  341.07   30.10
  10   6   8  322.67   34.30
  11   6  -8   35.70   21.80
  11   6   8   45.40   21.10
  12   6  -8   -8.90   17.50
  12   6   8   53.29   24.20
  13   6  -8   31.60   23.90
  13   6   8   33.00   22.60
   0  -7  -8   88.09   15.00
   0   7   8   71.99   10.20
  -1   7   8    3.60    6.00
  -1  -7  -8    6.40   11.30
   1  -7  -8    2.00   11.20
   1   7   8    9.80    7.80
   2   7  -8  163.38   16.20
  -2  -7  -8  162.18   17.60
   2   7   8  206.78   20.90
   2  -7  -8  173.98   17.20
   2   7   8  193.28   17.40
   3   7  -8  436.46   23.90
  -3  -7  -8  397.16   25.00
   3   7  -8  442.86   26.30
   3   7   8  423.66   26.00
   3  -7  -8  419.26   24.20
   3   7   8  440.86   24.30
   4   7  -8   29.60   12.60
  -4  -7  -8    1.10   10.60
   4   7  -8   24.90    8.60
   4   7  -8   27.80   10.30
   4  -7  -8   25.10    9.90
   4   7   8   24.80   11.60
   4   7   8   46.40   10.40
   5   7  -8  198.78   21.80
   5   7  -8  205.58   15.20
  -5  -7  -8  225.88   20.40
   5   7  -8  226.28   18.40
   5  -7   8  217.58   15.20
   5   7   8  179.98   21.10
   5  -7  -8  215.78   16.10
  -6  -7  -8  126.49   16.80
   6   7  -8  146.59   20.30
   6   7  -8  132.29   12.00
   6  -7   8  144.09   13.60
   6   7  -8  140.39   13.20
   6   7   8  103.59   18.60
   6   7   8  140.19   13.70
  -7  -7  -8   57.39   13.90
   7   7  -8   51.09   16.90
   7   7  -8   41.60    5.40
   7  -7   8   50.59   10.50
   7   7  -8   37.50    5.50
   7   7   8   30.50    7.00
   7   7   8   31.60   15.90
   8   7  -8  364.26   33.30
   8  -7   8  275.87   19.60
  -8  -7  -8  284.37   23.60
   8   7   8  258.87   29.10
   9   7  -8  641.94   43.70
  -9  -7  -8  637.14   34.90
   9  -7   8  691.73   32.20
   9   7   8  643.24   44.40
  10   7  -8   81.29   22.60
 -10  -7  -8   87.79   19.70
  10   7   8   80.29   24.20
  11   7  -8   21.10   19.50
  11   7   8   35.60   19.80
  12   7  -8   77.09   24.10
  12   7   8   82.19   25.50
  13   7  -8   62.89   26.80
  13   7   8   32.50   23.50
   0  -8  -8  137.09   17.00
   0   8   8  162.08   13.90
  -1  -8  -8  350.46   25.10
  -1   8   8  318.37   17.10
   1  -8  -8  373.36   25.00
   1   8   8  319.47   20.20
  -2  -8  -8  364.36   26.10
   2  -8  -8  387.46   25.10
   2   8   8  358.16   22.00
  -3  -8  -8   86.59   15.50
   3   8  -8   65.69   14.30
   3   8   8  111.69   15.90
   3  -8  -8   69.99   13.00
   4   8  -8 1154.48   49.80
  -4  -8  -8 1181.28   49.60
   4   8  -8 1187.88   46.00
   4   8  -8 1161.48   47.30
   4   8   8 1238.28   50.49
   4   8   8 1202.98   49.60
   4  -8  -8 1172.68   45.80
  -5  -8  -8  246.98   22.50
   5  -8   8  186.98   14.90
   5   8  -8  209.28   18.80
   5   8  -8  209.08   23.40
   5   8  -8  205.38   16.60
   5   8   8  214.78   18.20
   5  -8  -8  217.88   18.10
   5   8   8  253.87   24.60
  -6  -8  -8   11.40   12.20
   6  -8   8   39.10    8.70
   6   8  -8   35.50   16.40
   6   8  -8   46.10   10.70
   6   8  -8   42.00    9.30
   6   8   8   39.60   15.50
   7   8  -8   71.19    8.90
   7   8  -8   73.79    9.80
  -7  -8  -8   64.89   16.00
   7   8  -8   68.29   18.50
   7  -8   8   66.29   10.80
   7   8   8   65.99   10.60
   7   8   8   40.00   17.20
   8  -8   8  348.27   21.20
  -8  -8  -8  399.26   28.80
   8   8  -8  313.47   31.80
   8   8   8  375.46   34.70
  -9  -8  -8    7.30   12.40
   9   8  -8   17.20   17.10
   9   8   8   37.90   20.60
  10   8  -8  193.18   29.30
 -10  -8  -8  201.58   23.90
  10   8   8  234.18   32.90
  11   8  -8   89.59   24.50
  11   8   8   88.59   25.20
  12   8  -8   55.09   24.10
  12   8   8   50.39   23.70
  13   8  -8   13.80   26.20
  13   8   8   65.29   28.70
   0   9   8   64.29   10.60
   0  -9  -8   65.39   14.50
  -1  -9  -8  469.55   30.20
  -1   9   8  453.85   21.30
   1  -9  -8  504.45   28.70
   1   9   8  480.05   25.00
  -2  -9  -8  574.94   32.20
   2   9   8  546.55   29.30
   2  -9  -8  610.74   31.20
  -3  -9  -8   90.89   16.90
   3   9  -8   79.79   16.10
   3   9   8   84.59   14.70
   3  -9  -8  129.79   16.90
   4   9  -8  273.97   25.10
  -4  -9  -8  265.67   24.90
   4  -9  -8  195.98   19.30
   4   9   8  237.88   22.80
   5   9  -8  272.87   21.10
   5  -9   8  229.28   16.10
  -5  -9  -8  266.27   24.50
   5   9  -8  233.08   25.10
   5   9  -8  256.57   18.90
   5   9   8  234.88   24.30
   5  -9  -8  244.48   19.90
   6   9  -8  166.18   17.60
   6   9  -8  173.58   23.40
  -6  -9  -8  197.38   22.50
   6  -9   8  184.68   14.20
   6   9  -8  119.19   14.00
   6   9   8  158.48   22.50
   6   9   8  208.58   18.30
   7   9  -8   56.19   10.80
   7   9  -8   73.19   19.20
   7  -9   8   93.19   12.70
  -7  -9  -8   69.59   16.30
   7   9   8  112.39   21.30
  -8  -9  -8   16.90   14.10
   8   9  -8  -12.10   17.10
   8   9   8   29.90   18.20
  -9  -9  -8  314.77   28.80
   9   9  -8  390.86   38.50
   9   9   8  327.97   35.60
  10   9  -8   72.29   23.20
 -10  -9  -8   89.99   19.80
  10   9   8  116.49   25.70
  11   9  -8   12.80   19.70
  11   9   8    9.90   21.00
  12   9  -8   16.00   22.00
  12   9   8  -30.40   19.80
   0 -10  -8  490.25   30.60
   0  10   8  501.85   24.20
  -1  10   8  532.75   23.80
  -1 -10  -8  534.25   32.10
   1 -10  -8  596.74   32.50
   1  10   8  539.65   27.30
  -2  10   8  310.57   15.30
  -2 -10  -8  256.87   24.50
   2  10   8  313.57   22.60
   2 -10  -8  279.97   25.20
  -3 -10  -8   27.00   14.40
   3  10  -8   20.20   12.30
   3  10   8   30.40   13.10
   3 -10  -8   33.80   13.00
   4  10  -8   44.90   16.30
  -4 -10  -8    5.80   13.50
   4  10   8    5.40   11.70
   4 -10  -8    9.50   11.30
   5  10  -8   25.50   12.60
  -5 -10  -8    5.20   14.30
   5 -10   8   21.30    8.20
   5  10  -8   27.20   15.50
   5  10   8   19.90   14.10
   5 -10  -8   22.10   11.10
   6  10  -8   32.70   16.60
   6  10  -8   54.59   11.80
   6 -10   8   53.69    9.90
  -6 -10  -8   18.30   12.70
   6  10  -8   54.99   13.20
   6  10   8   34.80   16.20
  -7 -10  -8   36.70   15.30
   7  10  -8   32.60   11.30
   7  10  -8   38.90   18.50
   7  10   8   33.70   17.10
  -8 -10  -8  528.85   35.70
   8  10  -8  562.54   40.30
   8  10   8  578.54   43.40
   9  10  -8  154.98   27.40
  -9 -10  -8  180.88   23.60
   9  10   8  175.18   29.00
 -10 -10  -8  255.97   28.00
  10  10  -8  180.38   30.30
  10  10   8  182.38   30.40
  11  10  -8   56.89   24.40
  11  10   8   38.40   23.70
  12  10  -8    1.90   21.70
  12  10   8   29.40   27.30
   0 -11  -8   45.90   15.30
   0  11   8   81.49   11.90
  -1  11   8   81.49   11.00
  -1 -11  -8   88.59   19.40
   1 -11  -8  109.29   19.30
   1  11   8   89.99   13.70
  -2 -11  -8  316.27   29.10
  -2  11   8  265.47   15.00
   2 -11  -8  266.17   25.50
   2  11   8  236.28   21.90
   3  11  -8  365.66   27.20
  -3 -11  -8  333.57   27.90
   3 -11  -8  354.46   27.50
   3  11   8  340.07   26.50
  -4 -11  -8  378.66   31.10
   4  11  -8  331.97   27.80
   4  11   8  341.07   28.20
   4 -11  -8  312.57   26.30
   5 -11   8   57.89    9.80
  -5 -11  -8   70.09   18.60
   5  11  -8   71.09   18.20
   5 -11  -8   59.89   14.20
   5  11   8   49.40   16.20
   6  11  -8  529.85   32.40
  -6 -11  -8  538.45   36.20
   6  11  -8  523.35   37.40
   6  11   8  567.34   37.60
   7  11  -8  254.37   29.80
  -7 -11  -8  194.98   24.30
   7  11  -8  221.78   20.70
   7  11   8  176.98   26.20
   8  11  -8  237.88   30.70
  -8 -11  -8  271.27   28.30
   8  11   8  270.07   31.90
  -9 -11  -8  393.46   33.70
   9  11  -8  364.26   38.00
   9  11   8  355.16   37.70
  10  11  -8   54.99   25.20
 -10 -11  -8   17.40   17.90
  10  11   8   20.90   22.00
  11  11  -8  -20.20   20.30
  11  11   8    1.80   20.70
  12  11  -8  108.99   30.30
  12  11   8   84.69   28.90
   0  12   8  241.78   18.60
   0 -12  -8  170.48   22.10
  -1 -12  -8  465.45   35.00
  -1  12   8  471.65   23.60
   1  12   8  501.65   28.10
   1 -12  -8  530.45   33.50
  -2  12   8  382.46   18.80
  -2 -12  -8  458.45   33.70
   2 -12  -8  425.56   31.70
   2  12   8  380.56   25.60
  -3 -12  -8   25.60   16.90
   3  12  -8   17.70   13.20
   3 -12  -8   29.10   15.90
   3  12   8   28.10   14.40
  -4 -12  -8  220.88   26.40
   4  12  -8  190.48   25.10
   4 -12  -8  217.68   23.50
   4  12   8  158.88   21.70
   5  12  -8  343.97   32.50
  -5 -12  -8  370.06   32.30
   5  12   8  365.56   30.40
   5 -12  -8  393.46   29.60
   6  12  -8  170.88   25.70
   6  12  -8  156.58   21.00
  -6 -12  -8  215.78   26.20
   6  12   8  133.49   23.20
   7  12  -8   88.09   22.90
  -7 -12  -8   56.99   19.10
   7  12  -8   75.89   16.20
   7  12   8   42.60   19.60
  -8 -12  -8   51.89   18.20
   8  12  -8   73.09   23.10
   8  12   8   26.70   20.40
  -9 -12  -8   70.99   22.20
   9  12  -8   82.09   25.10
   9  12   8   32.20   20.90
 -10 -12  -8   10.10   19.30
  10  12  -8   31.90   24.20
  10  12   8   16.80   23.50
  11  12  -8  138.19   31.50
  11  12   8  157.18   33.90
   0  13   8  101.09   14.50
   0 -13  -8  131.49   21.60
  -1  13   8   57.49   10.70
  -1 -13  -8   66.59   17.80
   1 -13  -8   34.50   16.10
   1  13   8   56.79   13.30
  -2 -13  -8  723.73   44.10
   2 -13  -8  767.72   43.10
   2  13   8  699.03   37.00
  -3 -13  -8  174.68   24.20
   3 -13  -8  134.99   20.50
   3  13   8  174.48   21.30
  -4 -13  -8  268.07   29.20
   4  13  -8  226.48   26.30
   4 -13  -8  201.48   24.70
   4  13   8  230.88   25.20
   5  13  -8  119.89   22.70
  -5 -13  -8  118.99   23.00
   5  13   8   68.89   20.40
   5 -13  -8  131.39   20.00
   6  13  -8   95.39   19.00
  -6 -13  -8   86.99   21.60
   6  13  -8  100.69   24.20
   6  13   8   88.69   20.50
   7  13  -8    2.00   17.80
   7  13  -8    2.30   12.80
  -7 -13  -8  -18.10   15.60
   7  13   8   -2.90   18.00
  -8 -13  -8  362.56   34.30
   8  13  -8  309.17   37.90
   8  13   8  291.57   34.70
   9  13  -8   19.30   21.40
  -9 -13  -8   -2.00   17.50
   9  13   8   30.80   20.60
  10  13  -8   39.10   25.90
 -10 -13  -8   31.90   22.60
  10  13   8   42.00   25.20
  11  13  -8    9.00   23.40
  11  13   8    6.10   25.50
   0 -14  -8  363.96   34.30
   0  14   8  309.47   22.30
  -1  14   8  296.67   19.20
  -1 -14  -8  282.57   32.00
   1 -14  -8  290.37   29.40
   1  14   8  314.07   23.40
  -2 -14  -8   77.79   19.80
   2  14   8   74.49   15.90
   2 -14  -8   65.79   20.10
  -3 -14  -8   32.90   17.20
   3  14   8   29.10   15.30
   3 -14  -8   46.90   18.70
   4  14  -8   20.90   16.00
  -4 -14  -8   53.19   20.30
   4 -14  -8   26.30   16.60
   4  14   8   59.09   19.10
  -5 -14  -8  329.87   34.60
   5  14  -8  365.66   35.00
   5 -14  -8  277.17   29.50
   5  14   8  290.47   31.80
   6  14  -8   89.79   20.80
  -6 -14  -8  106.49   22.40
   6  14  -8  103.79   23.00
   6  14   8   92.29   22.90
   7  14  -8  297.47   35.80
   7  14  -8  288.27   29.00
  -7 -14  -8  185.58   27.00
   7  14   8  264.47   31.90
   8  14  -8   12.80   19.90
  -8 -14  -8   14.30   19.00
   8  14   8  -19.70   19.40
   9  14  -8  102.09   28.00
  -9 -14  -8   47.10   21.60
   9  14   8   60.09   24.20
  10  14  -8   58.29   25.80
 -10 -14  -8   57.59   29.00
  10  14   8   22.00   23.10
   0  15   8  266.07   21.20
   0 -15  -8  266.87   31.80
  -1 -15  -8   90.39   23.60
   1  15   8   74.89   14.90
   1 -15  -8   62.39   19.20
  -2 -15  -8   41.40   18.40
   2  15   8   55.29   15.60
   2 -15  -8   32.90   17.00
  -3 -15  -8   59.99   19.50
   3  15   8  120.29   20.80
   3 -15  -8   42.40   19.90
  -4 -15  -8  467.45   37.50
   4  15   8  423.06   32.70
   4 -15  -8  437.26   35.60
   5  15  -8   90.59   22.20
  -5 -15  -8  162.58   25.80
   5  15   8  132.49   23.20
  -6 -15  -8  158.68   28.00
   6  15  -8  158.38   26.70
   6  15   8  181.18   27.90
   7  15  -8   58.89   23.00
   7  15  -8   49.40   19.10
  -7 -15  -8   49.70   21.80
   7  15   8   37.10   20.70
  -8 -15  -8   91.39   23.70
   8  15  -8  109.99   27.00
   8  15   8   60.89   23.80
   9  15  -8    5.30   21.70
  -9 -15  -8   20.20   21.50
   9  15   8   -5.90   23.30
   0 -16  -8    0.10   18.40
   0  16   8    8.40   11.10
  -1 -16  -8   96.09   24.40
   1 -16  -8   42.10   21.10
   1  16   8   55.29   15.00
  -2 -16  -8   45.50   21.90
   2  16   8   53.99   16.10
   2 -16  -8  103.79   23.50
  -3 -16  -8   30.50   20.70
   3  16   8   30.30   16.00
   3 -16  -8   39.00   18.80
  -4 -16  -8   73.29   21.70
   4 -16  -8   66.29   20.80
   4  16   8   30.00   17.90
  -5 -16  -8  204.78   32.10
   5  16  -8  211.98   30.20
   5  16   8  169.38   26.50
  -6 -16  -8   50.69   21.10
   6  16  -8   60.09   22.10
   6  16   8   58.99   21.50
   7  16  -8  106.39   23.90
  -7 -16  -8  122.39   27.40
   7  16  -8  128.59   29.50
   7  16   8   98.49   25.10
  -8 -16  -8   32.90   21.90
   8  16  -8   30.40   23.70
   8  16   8   23.60   21.20
   9  16  -8   23.00   25.40
  -9 -16  -8    4.90   20.90
   9  16   8    7.60   21.50
   0 -17  -8   11.90   18.90
  -1 -17  -8   88.59   26.00
   1 -17  -8  123.89   26.80
   1  17   8   96.69   16.80
  -2 -17  -8  123.59   28.50
   2 -17  -8  114.49   23.90
   2  17   8   96.69   18.50
  -3 -17  -8  224.58   32.60
   3  17   8  161.78   23.60
   3 -17  -8  164.18   28.30
  -4 -17  -8  158.18   29.60
   4  17   8  173.08   24.00
   4 -17  -8  117.89   26.00
  -5 -17  -8   11.20   20.70
   5  17   8   10.10   18.60
  -6 -17  -8   35.50   21.00
   6  17  -8    1.80   21.50
   6  17   8   46.00   21.70
   7  17  -8   35.10   22.40
  -7 -17  -8   35.60   21.40
   7  17  -8   64.29   22.40
   7  17   8   40.90   22.50
  -8 -17  -8   80.49   26.50
   8  17  -8   24.90   25.40
   8  17   8  124.59   29.80
   0 -18  -8   56.49   21.10
  -1 -18  -8   11.00   22.40
   1 -18  -8   -8.80   18.40
  -2 -18  -8  286.97   35.50
   2  18   8  290.47   28.30
   2 -18  -8  377.06   41.20
  -3 -18  -8   27.10   23.40
   3 -18  -8   13.00   21.00
   3  18   8   31.00   17.10
  -4 -18  -8  128.69   29.70
   4  18   8  157.18   26.00
  -5 -18  -8  162.68   30.90
   5  18   8  154.28   27.80
  -6 -18  -8   -1.00   19.00
   6  18   8  -22.30   18.30
  -7 -18  -8   18.00   24.00
   7  18  -8   32.20   23.00
   7  18   8    6.30   21.90
   0 -19  -8   20.70   23.90
  -1 -19  -8   60.19   23.00
   1 -19  -8   76.19   27.60
  -2 -19  -8    1.90   19.60
   2 -19  -8    4.00   21.10
   2  19   8   18.80   16.50
  -3 -19  -8  298.97   40.50
   3 -19  -8  267.47   37.20
   3  19   8  301.47   31.40
  -4 -19  -8   29.80   25.10
   4  19   8   43.00   18.50
  -5 -19  -8  164.38   34.10
   5  19   8  179.18   27.30
   0 -20  -8   12.90   22.60
  -1 -20  -8  -15.00   21.20
   1 -20  -8    9.90   19.30
  -2 -20  -8  140.59   30.90
   2 -20  -8  146.39   33.10
  -3 -20  -8   11.80   25.60
   3  20   8   26.10   17.30
  -4 -20  -8  211.18   34.60
   4  20   8  144.09   26.10
   0   0  -9    3.00    9.10
   0   0   9    2.30    6.20
   1   0  -9  682.63   27.80
  -1   0   9  626.64   27.90
   1   0   9  691.83   27.60
  -1   0  -9  662.63   28.30
  -2   0  -9  772.32   31.40
  -2   0   9  819.82   30.90
   2   0  -9  759.12   30.00
   2   0   9  762.52   31.20
   2   0   9  767.52   30.30
   3   0  -9 4146.29  121.79
  -3   0   9 4002.30  123.19
  -3   0  -9 4143.09  124.39
   3   0   9 4089.69  125.49
  -4   0  -9  768.42   31.10
   4   0   9  767.72   32.80
  -4   0   9  731.93   29.30
   4   0  -9  763.02   26.40
   5   0   9  723.73   33.20
  -5   0   9  764.82   29.30
  -5   0  -9  752.82   30.30
   6   0   9   16.20   10.30
  -6   0  -9   10.70    8.00
  -6   0   9   26.30    7.10
   6   0  -9   22.50   10.80
  -7   0  -9   57.89    9.90
  -7   0   9   62.29    8.90
   7   0  -9   57.49   13.40
   7   0   9   32.40   12.40
  -8   0   9   39.30    8.40
   8   0   9   63.09   16.10
  -8   0  -9   54.89   10.80
   8   0  -9   43.70   12.80
   9   0  -9    5.50   12.90
  -9   0  -9    5.70    8.90
   9   0   9   -5.00   13.40
  10   0   9  112.59   20.90
  10   0  -9  109.49   19.60
  11   0  -9  410.06   31.70
  11   0   9  373.86   31.70
  12   0   9   89.79   22.20
  12   0  -9   88.19   20.60
  13   0   9  159.48   28.00
  13   0  -9  106.79   23.60
  14   0   9    5.40   19.00
  14   0  -9   14.10   19.90
   0   1   9   30.60    6.90
   0  -1   9   57.89    8.90
   0   1  -9   68.09   11.10
   0  -1  -9   78.69   11.20
  -1   1   9  325.77   18.70
  -1  -1  -9  398.96   21.40
   1  -1   9  379.16   19.30
   1   1  -9  357.56   19.60
   1   1   9  373.86   19.40
  -1   1  -9  334.27   20.60
   1   1   9  380.86   19.80
  -1  -1   9  349.47   19.10
   1  -1  -9  366.46   20.30
   2   1  -9 1101.99   38.90
  -2  -1  -9 1059.19   39.90
  -2   1   9 1060.99   38.40
  -2  -1   9 1073.49   39.00
   2   1   9 1101.59   39.60
   2   1   9 1028.30   38.60
   2  -1  -9 1037.60   38.10
  -2   1  -9 1056.49   38.80
   3  -1   9  212.18   16.90
   3   1  -9  171.48   13.60
  -3   1   9  163.78   13.80
  -3  -1  -9  195.78   17.00
   3   1   9  213.18   16.50
  -3  -1   9  201.38   14.70
  -3   1  -9  208.98   15.60
   3   1   9  228.98   14.40
   3  -1  -9  194.08   13.50
   4   1  -9 3383.56   98.99
   4   1  -9 3386.76   98.59
  -4   1   9 3288.17  101.39
   4  -1   9 3282.67  104.39
  -4  -1  -9 3365.16  103.69
  -4   1  -9 3246.08  102.39
  -4  -1   9 3310.87  102.19
   4   1   9 3267.37  105.49
   4  -1  -9 3388.06   98.39
  -5   1   9  364.06   18.10
   5  -1   9  379.16   22.10
   5   1  -9  392.96   22.60
  -5  -1  -9  362.36   20.40
   5   1   9  338.57   22.70
  -5   1  -9  361.16   19.80
  -5  -1   9  333.67   18.50
   6  -1   9  121.69   15.30
  -6  -1  -9  125.89   13.60
   6   1  -9  125.89   16.50
  -6   1   9  150.28   12.10
   6   1   9  157.48   17.80
  -6   1  -9  141.69   12.90
  -6  -1   9  141.59   12.40
  -7   1   9   48.00    8.10
  -7  -1  -9   32.60    9.70
   7  -1   9   23.40   11.60
   7   1  -9   28.50   12.30
  -7  -1   9   43.50    8.10
  -7   1  -9   22.80    8.50
   7   1   9   28.00   12.60
   7  -1  -9   24.90   11.10
  -8   1   9  496.55   22.20
   8  -1   9  492.15   30.50
  -8  -1  -9  519.05   25.00
   8   1  -9  472.95   29.20
  -8   1  -9  476.95   24.20
   8   1   9  486.75   32.30
   8  -1  -9  469.45   28.20
  -8  -1   9  477.75   22.50
   9  -1   9  231.88   23.40
  -9  -1  -9  257.37   18.90
   9   1  -9  285.07   26.40
  -9   1  -9  229.28   18.00
   9   1   9  248.48   25.90
  -9  -1   9  251.57   24.60
   9  -1  -9  227.48   22.30
  10   1  -9  248.58   26.10
  10  -1   9  240.78   26.30
  10  -1  -9  245.88   24.40
  10   1   9  244.38   27.00
  11   1  -9   27.50   16.80
  11  -1   9    8.80   13.40
  11  -1  -9   19.90   14.30
  11   1   9   23.10   17.80
  12   1  -9    8.20   16.70
  12  -1   9    6.70   15.40
  12  -1  -9   20.60   15.50
  12   1   9   26.70   18.60
  13  -1   9    7.80   18.70
  13   1  -9   21.90   18.80
  13   1   9  -15.60   17.60
  13  -1  -9  -13.40   15.40
  14  -1   9   25.50   18.90
  14   1  -9    8.90   18.90
  14   1   9   20.90   21.80
   0  -2  -9  273.77   17.60
   0   2  -9  274.87   19.10
   1   2  -9  237.78   16.80
  -1   2   9  284.17   16.70
  -1  -2  -9  314.67   18.30
  -1  -2   9  228.68   16.10
  -1   2  -9  235.68   16.80
   1   2   9  252.27   16.40
   1   2   9  243.58   17.10
   1  -2  -9  238.98   17.60
   2   2  -9  443.66   21.70
  -2  -2  -9  373.86   21.00
  -2   2   9  419.36   20.90
   2  -2  -9  362.86   20.00
  -2   2  -9  418.96   21.70
   2   2   9  410.76   21.80
  -2  -2   9  444.36   21.70
   2   2   9  399.96   21.10
   3  -2   9 2698.43   84.99
  -3  -2  -9 2679.43   84.99
  -3   2   9 2647.83   83.29
   3   2  -9 2703.93   83.49
  -3  -2   9 2646.54   84.19
  -3   2  -9 2637.44   83.89
   3   2   9 2687.23   83.69
   3  -2  -9 2667.23   82.09
   3   2   9 2640.24   86.19
  -4  -2  -9   77.49   11.60
   4   2  -9   86.89    9.30
  -4   2   9   91.79   10.40
   4   2  -9   78.19    8.60
   4  -2   9   66.89   12.10
   4   2   9   91.79   10.10
  -4   2  -9   86.99   11.30
  -4  -2   9   91.99   11.40
   4  -2  -9   82.59    8.60
   4   2   9  102.19   14.00
  -5   2   9  275.17   16.20
   5  -2   9  232.88   17.60
  -5  -2  -9  243.58   17.60
   5   2  -9  245.48    9.70
   5   2  -9  248.58   19.60
   5   2  -9  243.88    9.90
  -5  -2   9  256.27   16.60
   5   2   9  235.38   19.80
  -5   2  -9  243.48   16.90
   6  -2   9   51.79   11.10
  -6   2   9   51.89    8.50
   6   2  -9   17.30   12.40
  -6  -2  -9   41.90    9.70
  -6   2  -9   52.89    9.80
   6   2   9   44.80   12.90
  -6  -2   9   70.09    9.80
   7   2  -9  383.76   26.30
  -7  -2  -9  343.57   20.50
   7  -2   9  328.87   23.20
  -7   2   9  330.37   17.70
  -7   2  -9  308.57   19.00
   7   2   9  355.46   27.20
  -7  -2   9  316.37   18.50
  -8  -2  -9  213.78   17.10
   8   2  -9  210.58   23.50
  -8   2   9  206.28   15.00
   8  -2   9  221.38   21.50
   8   2   9  207.98   23.10
  -8   2  -9  215.78   17.10
  -8  -2   9  240.48   16.60
   9  -2   9  602.74   35.10
  -9  -2  -9  663.83   30.30
   9   2  -9  673.33   37.20
   9   2   9  634.44   39.60
  -9   2  -9  630.54   29.20
  10   2  -9  415.56   35.00
  10  -2   9  477.55   32.30
  10  -2  -9  443.16   29.40
  10   2   9  468.15   35.90
  11   2  -9  199.78   26.90
  11  -2   9  230.48   26.60
  11   2   9  200.68   26.90
  12  -2   9   34.90   16.50
  12   2  -9   62.09   20.60
  12   2   9   31.10   18.40
  13  -2   9   43.70   19.30
  13   2  -9   48.80   21.40
  13   2   9   64.89   24.70
  14   2  -9   42.80   23.30
  14  -2   9   35.20   20.10
  14   2   9   43.90   23.10
   0   3  -9  196.68   16.00
   0  -3  -9  213.58   16.50
   0   3   9  216.48   14.30
  -1  -3  -9  411.16   22.00
  -1   3   9  433.76   21.10
   1   3  -9  440.36   21.90
   1   3   9  398.06   20.60
   1  -3  -9  430.26   22.30
   1   3   9  377.36   21.00
  -1   3  -9  381.46   21.30
   2   3  -9  317.87   19.80
  -2   3   9  346.37   19.80
  -2  -3  -9  315.87   20.80
   2   3   9  367.26   20.50
   2   3   9  352.66   19.70
   2  -3  -9  365.66   19.80
  -2  -3   9  362.76   20.50
   3   3  -9 1557.74   51.99
   3  -3   9 1615.44   54.19
   3   3  -9 1589.94   53.29
  -3  -3  -9 1562.24   54.89
  -3   3   9 1536.15   53.09
  -3  -3   9 1586.14   53.89
   3   3   9 1557.94   53.49
   3  -3  -9 1487.95   51.59
   3   3   9 1616.64   56.39
  -4   3   9 1695.93   55.19
   4  -3   9 1669.83   56.59
  -4  -3  -9 1575.24   56.49
   4   3  -9 1609.14   58.59
   4   3  -9 1633.04   53.99
   4   3  -9 1626.94   52.59
  -4  -3   9 1599.04   55.49
   4   3   9 1613.44   54.49
   4  -3  -9 1651.73   52.29
   4   3   9 1640.34   58.99
  -5   3   9  256.17   16.50
  -5  -3  -9  260.47   18.90
   5  -3   9  233.18   17.30
   5   3  -9  252.27   12.90
   5   3  -9  267.47   21.00
   5   3  -9  246.18   12.20
   5   3   9  298.67   15.00
  -5  -3   9  282.47   17.50
   5  -3  -9  274.77   11.20
   5   3   9  269.37   21.20
   6   3  -9  263.57   21.90
  -6  -3  -9  279.27   19.00
  -6   3   9  285.37   16.90
   6  -3   9  290.47   20.20
  -6  -3   9  290.37   17.90
   6   3   9  234.58   22.70
  -7   3   9   54.79    9.20
  -7  -3  -9   46.00   10.80
   7   3  -9   32.20   13.90
   7  -3   9   37.60   10.90
  -7  -3   9   51.49    9.70
   7   3   9   41.90   14.50
   8   3  -9   44.50   15.60
  -8  -3  -9   23.00    9.90
   8  -3   9   40.70   12.70
  -8   3   9   34.10    8.70
   8   3   9   47.60   15.80
  -8  -3   9   45.40    9.50
   9   3  -9  135.89   21.00
   9  -3   9  154.88   19.70
  -9  -3  -9  155.88   15.80
   9   3   9  160.38   25.00
  10  -3   9  390.86   28.90
  10   3  -9  344.77   32.50
  10   3   9  344.67   33.10
  11  -3   9  235.68   25.70
  11   3  -9  224.08   28.50
  11   3   9  195.28   27.50
  12  -3   9   13.90   16.50
  12   3  -9   77.29   22.30
  12   3   9   26.40   18.80
  13  -3   9  250.57   29.80
  13   3  -9  252.87   32.20
  13   3   9  297.17   35.80
  14  -3   9  134.89   29.20
  14   3  -9  184.28   31.90
  14   3   9   81.19   27.50
   0   4  -9  586.94   28.20
   0  -4  -9  585.04   28.20
   0   4   9  605.74   24.80
   1   4  -9  704.63   30.40
  -1   4   9  713.23   27.30
  -1   4   9  684.63   29.80
  -1  -4  -9  716.53   31.80
   1   4   9  748.43   30.20
   1  -4  -9  734.73   31.30
   2   4  -9  204.68   17.40
  -2  -4  -9  182.58   17.00
  -2   4   9  202.08   16.80
   2   4   9  210.88   16.60
   2  -4  -9  210.38   16.80
  -3  -4  -9  525.05   26.80
   3   4  -9  500.45   24.90
  -3   4   9  482.45   24.70
   3   4  -9  534.55   23.90
   3   4   9  533.05   25.20
   3   4   9  531.25   26.90
   3  -4  -9  560.84   24.20
   4   4  -9  233.38   21.20
  -4   4   9  199.08   16.20
   4   4  -9  254.37   16.70
   4  -4   9  203.28   16.50
  -4  -4  -9  209.78   18.00
   4   4  -9  197.08   14.40
   4  -4  -9  224.28   15.10
   4   4   9  224.38   21.00
   4   4   9  260.27   16.90
  -5  -4  -9  668.03   30.20
   5   4  -9  617.64   32.90
   5   4  -9  683.03   24.80
  -5   4   9  683.63   28.70
   5  -4   9  628.24   28.90
   5   4  -9  652.73   25.80
   5  -4  -9  661.33   23.90
   5   4   9  654.73   26.80
   5   4   9  643.14   33.30
   6  -4   9  171.98   16.50
   6   4  -9  166.98   19.80
  -6  -4  -9  189.88   17.20
  -6   4   9  202.48   15.50
   6   4   9  198.58   21.00
   6   4   9  205.78   11.40
   7  -4   9  100.59   13.80
  -7   4   9  106.49   12.40
  -7  -4  -9   95.59   13.80
   7   4  -9  103.19   19.00
   7   4   9  124.69   18.80
   8   4  -9  118.29   20.60
   8  -4   9  113.49   16.00
  -8  -4  -9   93.89   14.00
   8   4   9   79.49   18.00
  -9  -4  -9   32.20   10.80
   9  -4   9   61.19   14.40
   9   4  -9   31.00   17.10
   9   4   9   16.70   16.00
  10  -4   9  437.86   29.70
  10   4  -9  388.46   33.20
  10   4   9  474.25   38.30
  11   4  -9   40.40   20.90
  11  -4   9   58.09   17.00
  11   4   9   62.19   22.60
  12   4  -9  155.58   27.30
  12  -4   9  144.39   22.30
  12   4   9  132.39   26.50
  13   4  -9  200.98   31.50
  13  -4   9  196.18   30.60
  13   4   9  187.08   31.30
   0  -5  -9   -8.40    8.70
   0   5   9   -1.90    7.50
   0   5   9   -9.00    6.50
  -1   5   9 2115.79   69.69
  -1   5   9 2037.60   65.59
  -1  -5  -9 2073.19   70.59
   1  -5  -9 2139.69   70.09
   1   5   9 2090.39   69.69
   1   5   9 2066.49   68.19
  -2   5   9 1120.99   42.40
  -2  -5  -9 1046.60   43.60
   2   5  -9 1121.99   42.50
   2  -5  -9 1183.28   43.10
   2   5   9 1106.69   42.50
   2   5   9 1136.39   42.20
  -3  -5  -9  301.07   21.40
   3   5  -9  286.87   19.30
  -3   5   9  255.57   19.40
   3  -5  -9  280.17   18.30
   3   5   9  264.17   19.90
  -4   5   9  437.36   23.30
   4   5  -9  410.76   21.10
   4   5  -9  425.96   26.30
  -4  -5  -9  420.06   24.60
   4   5  -9  461.85   23.20
   4  -5   9  425.56   22.20
   4   5   9  442.66   22.10
   4   5   9  454.25   26.30
   4  -5  -9  400.66   21.10
   5  -5   9   82.09   11.30
   5   5  -9   59.29    8.60
  -5  -5  -9   58.29   12.00
   5   5  -9   69.29   14.60
   5   5  -9   74.69   10.60
   5  -5  -9   73.09    8.70
   5   5   9   62.59   10.30
   5   5   9   81.89   15.00
   6   5  -9  396.36   29.60
   6   5  -9  432.56   17.40
   6   5  -9  416.56   16.60
  -6  -5  -9  415.46   25.00
   6  -5   9  423.56   23.30
   6   5   9  427.16   28.70
   6   5   9  405.16   19.20
   7   5  -9  132.89   20.30
   7  -5   9  127.99   14.90
  -7  -5  -9  132.29   15.80
   7   5   9  105.79   19.30
  -8  -5  -9   23.40   11.30
   8  -5   9   27.30   11.20
   8   5  -9   13.90   15.10
   8   5   9   17.40   15.20
  -9  -5  -9   66.89   14.00
   9   5  -9   61.49   18.60
   9  -5   9   63.09   14.30
   9   5   9   66.79   19.80
  10  -5   9  255.87   24.30
 -10  -5  -9  258.07   26.90
  10   5  -9  305.57   33.00
  10   5   9  218.18   29.50
  11   5  -9  370.96   36.30
  11  -5   9  408.46   28.70
  11   5   9  411.16   39.30
  12   5  -9   -1.30   19.40
  12  -5   9    1.40   17.40
  12   5   9  -36.80   17.80
  13   5  -9   46.70   22.70
  13   5   9   42.00   23.20
   0   6   9 1101.79   46.10
   0  -6  -9 1075.69   44.00
   0   6   9 1094.29   39.30
   1   6  -9   91.69   13.30
  -1   6   9   82.39    9.50
  -1  -6  -9   72.49   13.30
   1  -6  -9   82.09   12.90
   1   6   9   81.19   13.10
   1   6   9   99.79   11.90
   2   6  -9   37.00   10.50
   2   6  -9   38.30   11.70
  -2  -6  -9   41.50   11.80
   2   6   9   28.60   10.80
   2  -6  -9   27.70   11.20
   2   6   9   35.10   10.90
   3   6  -9  127.49   14.10
   3   6  -9   95.59   13.50
  -3  -6  -9   86.69   14.80
   3   6   9  117.49   14.00
   3   6   9  112.09   15.20
   3  -6  -9   97.39   13.50
   4  -6   9 1450.75   50.59
   4   6  -9 1376.76   51.59
   4   6  -9 1408.06   55.29
  -4  -6  -9 1477.55   54.49
   4  -6  -9 1390.76   49.80
   4   6   9 1437.96   55.79
   5   6  -9  248.78   18.10
   5   6  -9  256.07   23.80
   5  -6   9  234.58   16.80
  -5  -6  -9  253.67   20.70
   5   6  -9  269.67   16.70
   5   6   9  276.67   18.00
   5   6   9  263.17   24.90
   5  -6  -9  288.57   16.40
   6   6  -9  781.92   28.70
   6  -6   9  762.02   32.70
   6   6  -9  755.42   29.70
  -6  -6  -9  730.43   35.40
   6   6  -9  848.32   40.90
   6   6   9  779.32   40.20
   6   6   9  751.12   30.80
   7  -6   9  295.27   20.70
  -7  -6  -9  365.46   24.40
   7   6  -9  297.87   28.30
   7   6   9  342.97   28.60
   7   6   9  322.47   14.40
   8   6  -9   60.59   17.90
  -8  -6  -9   33.20   12.40
   8  -6   9   54.29   11.90
   8   6   9   37.20   17.80
   9   6  -9  224.98   27.50
   9  -6   9  248.58   21.70
  -9  -6  -9  255.47   22.00
   9   6   9  223.78   28.70
 -10  -6  -9   57.39   16.70
  10   6  -9   66.99   21.90
  10  -6   9   21.60   12.50
  10   6   9   68.49   22.00
  11   6  -9   21.70   18.90
  11   6   9   -4.20   16.90
  12   6  -9  187.68   29.90
  12   6   9  142.09   28.20
  13   6  -9   15.00   23.40
  13   6   9  -26.20   18.30
   0  -7  -9  141.19   16.50
   0   7   9  163.58   13.90
  -1   7   9  186.18   12.90
  -1  -7  -9  169.18   18.40
   1   7   9  202.58   16.90
   1  -7  -9  179.68   17.80
  -2  -7  -9  198.98   19.30
   2  -7  -9  199.58   18.00
   2   7   9  212.88   18.60
   3   7  -9  328.27   22.70
   3   7  -9  341.07   21.80
  -3  -7  -9  336.47   24.20
   3   7   9  352.66   23.50
   3   7   9  360.36   23.40
   3  -7  -9  335.67   22.20
   4   7  -9  588.34   30.20
   4   7  -9  630.24   28.60
  -4  -7  -9  644.44   32.00
   4   7  -9  647.64   34.70
   4   7   9  579.64   32.10
   4  -7  -9  620.24   29.50
   4   7   9  649.93   30.00
  -5  -7  -9  177.58   19.10
   5   7  -9  201.28   17.50
   5  -7   9  166.68   14.70
   5   7  -9  165.18   20.60
   5  -7  -9  166.58   14.70
   5   7   9  140.59   19.30
   6  -7   9  118.69   13.10
   6   7  -9  103.29   11.30
   6   7  -9  134.49   20.10
   6   7  -9   89.99   11.60
  -6  -7  -9   59.89   14.10
   6   7   9   84.39   11.80
   6   7   9   66.19   17.80
   7   7  -9 2064.79   65.39
   7   7  -9 2128.59   82.49
  -7  -7  -9 2238.28   77.59
   7   7  -9 2194.88   65.29
   7  -7   9 2157.18   72.19
   7   7   9 2126.59   68.49
   7   7   9 2200.28   83.19
   8   7  -9   96.59   20.80
  -8  -7  -9   71.19   15.20
   8  -7   9   79.89   13.10
   8   7   9   46.40   18.30
   9  -7   9   10.40   10.20
   9   7  -9   29.70   18.40
  -9  -7  -9    4.60   11.50
   9   7   9    5.90   17.30
 -10  -7  -9   -6.80   13.00
  10   7  -9   21.60   19.90
  10   7   9  -29.60   15.50
  11   7  -9  271.47   33.70
  11   7   9  256.07   33.80
  12   7  -9   93.79   25.80
  12   7   9   43.40   24.30
  13   7  -9   81.59   28.20
  13   7   9  106.89   30.70
   0  -8  -9 2830.92   94.49
   0   8   9 2784.42   88.49
  -1   8   9  829.02   31.70
  -1  -8  -9  810.82   39.50
   1  -8  -9  903.61   39.70
   1   8   9  877.71   35.60
  -2   8   9 1881.21   61.19
  -2  -8  -9 1961.70   71.09
   2  -8  -9 1998.00   69.59
   2   8   9 1945.11   67.89
  -3  -8  -9   24.70   12.00
   3  -8  -9   17.10   11.10
   3   8   9   14.10   10.60
   4   8  -9  811.42   36.90
   4   8  -9  861.81   41.70
   4   8  -9  850.11   39.40
  -4  -8  -9  841.92   40.00
   4   8   9  804.12   39.20
   4  -8  -9  797.42   35.80
   5   8  -9  129.79   16.00
   5   8  -9  165.48   21.30
  -5  -8  -9  156.68   19.30
   5  -8   9  147.09   14.30
   5   8  -9  185.98   16.40
   5  -8  -9  163.28   16.00
   5   8   9  195.28   18.00
   5   8   9  176.78   21.00
  -6  -8  -9   23.40   12.10
   6   8  -9   13.70    9.40
   6   8  -9   -0.30    6.90
   6  -8   9    3.50    7.50
   6   8  -9   28.60   16.20
   6   8   9    2.20    6.20
   6   8   9    9.00   13.70
   7   8  -9   16.30   16.00
   7  -8   9    7.20    8.20
   7   8  -9    8.10    7.70
  -7  -8  -9  -14.30   11.00
   7   8  -9   16.10    7.20
   7   8   9    2.00   13.90
   7   8   9    3.60    8.10
   8  -8   9   77.19   12.70
   8   8  -9   80.19   20.50
  -8  -8  -9  103.79   17.90
   8   8   9  101.29   22.80
  -9  -8  -9  313.27   28.20
   9   8  -9  358.06   36.60
   9   8   9  350.26   36.40
  10   8  -9   85.99   23.70
 -10  -8  -9  103.79   19.40
  10   8   9  132.59   27.30
  11   8  -9   36.80   22.80
  11   8   9    7.40   22.00
  12   8  -9   78.89   27.50
  12   8   9   61.69   24.30
  13   8  -9  111.89   29.10
  13   8   9  131.19   31.70
   0  -9  -9  110.39   16.80
   0   9   9  130.39   13.40
  -1   9   9 1613.04   53.79
  -1  -9  -9 1613.94   62.09
   1   9   9 1656.43   57.29
   1  -9  -9 1573.14   61.29
  -2  -9  -9  871.71   42.10
  -2   9   9  875.11   31.20
   2   9   9  867.71   38.30
   2  -9  -9  869.61   39.90
  -3  -9  -9  316.87   26.40
   3  -9  -9  293.87   23.80
   3   9   9  317.17   23.20
   4   9  -9  234.38   23.90
   4   9  -9  248.18   21.50
  -4  -9  -9  253.87   22.70
   4   9   9  271.27   23.30
   4  -9  -9  215.68   20.60
   5   9  -9   15.50   11.40
   5  -9   9   15.40    8.20
   5   9  -9   28.50   15.00
  -5  -9  -9   25.90   13.80
   5   9   9    5.80   13.30
   5  -9  -9   14.80   10.30
  -6  -9  -9    1.90   12.60
   6   9  -9   19.60   15.40
   6  -9   9   18.40    7.70
   6   9  -9    8.10   10.40
   6   9  -9   27.10    9.70
   6   9   9    6.70   14.70
   6   9   9   17.30   10.00
   7   9  -9  881.71   36.80
   7   9  -9  939.81   48.90
  -7  -9  -9  893.81   44.10
   7  -9   9  870.81   35.70
   7   9   9  898.71   48.70
   8   9  -9   10.40   18.00
  -8  -9  -9    2.60   13.60
   8   9   9   18.00   17.30
   9   9  -9   16.40   18.50
  -9  -9  -9   -1.80   13.40
   9   9   9   16.90   17.60
 -10  -9  -9  -14.00   13.90
  10   9  -9   18.20   20.50
  10   9   9  -22.90   18.60
  11   9  -9  -10.90   19.20
  11   9   9   18.70   21.40
  12   9  -9  -11.00   20.20
  12   9   9  -16.80   19.90
   0  10   9 1058.19   40.60
   0 -10  -9 1051.09   48.40
  -1 -10  -9   27.90   15.30
  -1  10   9   68.09    9.80
   1 -10  -9   31.00   13.40
   1  10   9   30.50   10.60
  -2  10   9   10.00    6.20
  -2 -10  -9    3.30   14.10
   2  10   9   -1.00    9.20
   2 -10  -9  -14.40   12.40
  -3 -10  -9  210.38   22.90
   3  10   9  228.88   22.00
  -4 -10  -9  249.28   24.70
   4  10  -9  299.27   28.40
   4 -10  -9  295.17   23.50
   4  10   9  312.37   25.20
   5  10  -9  223.28   25.50
   5 -10   9  189.88   15.50
   5  10  -9  221.48   21.40
  -5 -10  -9  196.58   23.00
   5 -10  -9  183.38   19.30
   5  10   9  218.38   24.10
   6 -10   9  943.71   36.50
   6  10  -9  942.21   42.30
   6  10  -9  839.92   47.20
  -6 -10  -9  929.01   46.70
   6  10   9 1028.70   49.60
   7  10  -9   12.30   18.60
   7  10  -9   16.30   10.40
  -7 -10  -9   21.00   15.10
   7  10   9   25.10   17.10
   8  10  -9  159.88   26.20
  -8 -10  -9  131.19   21.40
   8  10   9   99.59   24.50
   9  10  -9  121.99   25.80
  -9 -10  -9  136.39   21.90
   9  10   9  130.19   26.30
 -10 -10  -9   98.59   20.60
  10  10  -9   35.50   21.70
  10  10   9  104.29   27.70
  11  10  -9   16.50   24.30
  11  10   9   40.70   23.50
  12  10  -9   50.09   27.10
  12  10   9   55.39   27.20
   0  11   9  152.88   15.60
   0 -11  -9  157.08   22.60
  -1  11   9   18.00    8.00
  -1 -11  -9   -2.80   14.20
   1 -11  -9    4.10   13.40
   1  11   9   15.20    9.80
  -2 -11  -9   87.89   18.10
  -2  11   9   80.99    9.60
   2  11   9   81.49   14.10
   2 -11  -9   36.60   14.40
  -3 -11  -9  155.18   22.20
   3  11   9  171.68   20.70
   3 -11  -9  135.39   19.30
  -4 -11  -9   68.89   17.10
   4  11  -9   47.00   16.00
   4 -11  -9   73.29   15.70
   4  11   9   25.50   13.40
   5 -11   9  501.45   23.80
   5  11  -9  429.06   29.40
   5  11  -9  460.55   35.40
  -5 -11  -9  484.45   32.80
   5  11   9  400.46   31.00
   5 -11  -9  427.06   28.00
   6  11  -9  430.36   29.50
   6  11  -9  454.45   35.50
  -6 -11  -9  415.96   33.30
   6  11   9  476.85   34.90
   7  11  -9  109.99   23.10
   7  11  -9  124.19   17.20
  -7 -11  -9  141.79   22.90
   7  11   9   78.59   21.30
  -8 -11  -9  345.67   32.20
   8  11  -9  403.06   38.60
   8  11   9  318.97   34.60
  -9 -11  -9   45.30   17.60
   9  11  -9  100.09   26.50
   9  11   9   67.59   23.10
 -10 -11  -9  274.97   30.90
  10  11  -9  265.87   35.30
  10  11   9  276.77   37.20
  11  11  -9   10.70   22.20
  11  11   9   29.30   23.00
  12  11  -9   31.10   25.90
  12  11   9   11.30   25.50
   0 -12  -9  900.71   46.60
   0  12   9  798.32   35.60
  -1  12   9  137.19   13.70
  -1 -12  -9  110.69   20.10
   1 -12  -9   96.89   20.70
   1  12   9   99.59   15.20
  -2  12   9   26.10    7.40
  -2 -12  -9   18.40   15.30
   2  12   9   11.90   11.50
   2 -12  -9   17.50   15.60
  -3 -12  -9   95.09   19.80
   3  12   9  107.79   17.90
   3 -12  -9  106.49   19.40
   4  12  -9   57.69   17.50
  -4 -12  -9   57.39   19.30
   4 -12  -9  111.59   19.10
   4  12   9   86.89   18.70
  -5 -12  -9   69.59   19.80
   5  12  -9   29.20   19.00
   5  12   9   63.39   17.40
   5 -12  -9   50.69   16.30
   6  12  -9   89.59   21.10
  -6 -12  -9   53.59   17.20
   6  12  -9   38.60   14.70
   6  12   9   37.90   17.80
  -7 -12  -9   91.29   21.10
   7  12  -9   72.69   21.90
   7  12  -9   70.79   16.50
   7  12   9  139.69   25.30
   8  12  -9  122.99   26.10
  -8 -12  -9  137.49   23.90
   8  12   9  171.98   29.20
   9  12  -9  570.24   47.20
  -9 -12  -9  538.55   39.60
   9  12   9  608.74   47.50
 -10 -12  -9  105.69   24.10
  10  12  -9   72.09   27.00
  10  12   9   95.79   27.10
  11  12  -9   82.79   28.10
  11  12   9  102.99   28.80
   0 -13  -9   20.20   16.00
   0  13   9   28.20   10.90
  -1  13   9  168.28   15.70
  -1 -13  -9  181.48   25.90
   1  13   9  188.78   19.30
   1 -13  -9  160.98   24.90
  -2 -13  -9  333.57   32.00
   2  13   9  362.56   27.00
   2 -13  -9  370.46   32.10
  -3 -13  -9  200.98   25.90
   3  13   9  149.59   20.10
   3 -13  -9  147.09   23.10
  -4 -13  -9  385.76   35.30
   4 -13  -9  342.27   30.20
   4  13   9  384.66   31.40
   5  13  -9   43.70   18.20
  -5 -13  -9   68.79   21.60
   5  13   9   48.30   18.10
   5 -13  -9   58.59   17.30
   6  13  -9   -3.00   12.50
   6  13  -9  -16.10   16.10
  -6 -13  -9  -14.10   14.00
   6  13   9    7.20   16.10
   7  13  -9  -15.20   18.60
  -7 -13  -9    0.60   16.80
   7  13  -9   16.30   14.70
   7  13   9   27.10   20.60
   8  13  -9   74.59   23.80
  -8 -13  -9   60.69   20.50
   8  13   9   82.59   23.60
  -9 -13  -9   11.20   17.90
   9  13  -9   33.80   23.90
   9  13   9   24.00   21.30
  10  13  -9   82.39   28.50
 -10 -13  -9   73.59   25.40
  10  13   9   72.19   26.30
  11  13  -9   -6.90   21.40
  11  13   9  -20.90   21.60
   0 -14  -9   14.60   16.10
   0  14   9   32.90   11.10
  -1  14   9   74.19   12.40
  -1 -14  -9   65.29   20.20
   1 -14  -9   56.59   18.50
   1  14   9   78.39   15.00
  -2 -14  -9  351.26   34.20
   2  14   9  362.56   26.90
   2 -14  -9  351.86   30.70
  -3 -14  -9  600.74   41.70
   3  14   9  741.13   39.50
   3 -14  -9  684.73   41.70
  -4 -14  -9   46.30   21.00
   4  14   9   30.80   15.60
   4 -14  -9   62.29   19.00
  -5 -14  -9   15.40   19.20
   5  14  -9   48.50   19.30
   5  14   9   27.60   17.90
   5 -14  -9   26.30   16.20
   6  14  -9  180.48   27.90
   6  14  -9  199.28   25.80
  -6 -14  -9  130.29   24.10
   6  14   9  168.88   26.70
   7  14  -9   14.50   15.60
  -7 -14  -9   23.30   17.20
   7  14  -9   32.40   20.90
   7  14   9   11.00   19.80
   8  14  -9   33.00   22.40
  -8 -14  -9   23.80   20.20
   8  14   9   10.00   19.50
  -9 -14  -9   84.69   23.80
   9  14  -9   61.59   27.20
   9  14   9   71.09   27.00
 -10 -14  -9   56.29   26.70
  10  14  -9   -4.50   20.90
  10  14   9   41.10   23.80
   0 -15  -9   23.90   19.00
   0  15   9    0.80   10.10
  -1 -15  -9  281.07   33.40
   1 -15  -9  226.48   27.90
   1  15   9  248.68   23.60
  -2 -15  -9   88.59   21.80
   2  15   9  105.29   18.40
   2 -15  -9   80.39   20.30
  -3 -15  -9  482.35   40.30
   3 -15  -9  412.06   36.60
   3  15   9  472.65   32.80
  -4 -15  -9  109.99   23.90
   4 -15  -9  121.59   22.90
   4  15   9  150.28   24.10
  -5 -15  -9  121.39   24.60
   5 -15  -9   57.49   19.00
   5  15   9  100.69   21.80
  -6 -15  -9    0.70   18.80
   6  15  -9   52.49   23.20
   6  15  -9   24.10   16.70
   6  15   9   19.70   19.20
   7  15  -9   13.00   20.60
   7  15  -9   24.80   17.30
  -7 -15  -9   63.19   22.90
   7  15   9   12.20   18.40
   8  15  -9  270.17   35.90
  -8 -15  -9  266.77   34.40
   8  15   9  329.77   39.40
  -9 -15  -9   49.30   21.40
   9  15  -9  116.99   29.10
   9  15   9   88.19   26.70
   0  16   9    1.80   15.90
   0 -16  -9    9.70   19.30
  -1 -16  -9   -9.70   18.20
   1 -16  -9   19.30   19.70
   1  16   9   13.50   12.80
  -2 -16  -9   47.10   22.70
   2 -16  -9   16.30   18.60
   2  16   9   12.50   13.90
  -3 -16  -9  356.16   38.80
   3  16   9  362.96   30.50
   3 -16  -9  354.36   34.70
  -4 -16  -9    2.40   19.90
   4 -16  -9  -27.30   15.30
   4  16   9   -7.70   15.10
  -5 -16  -9    7.00   19.80
   5  16   9   28.80   18.70
   6  16  -9   92.89   24.40
  -6 -16  -9   97.29   24.40
   6  16  -9   90.29   21.60
   6  16   9  139.69   27.20
   7  16  -9   49.70   25.10
  -7 -16  -9   27.00   20.00
   7  16  -9   56.79   19.60
   7  16   9   47.40   21.90
  -8 -16  -9   43.20   23.30
   8  16  -9   56.49   25.60
   8  16   9   92.89   26.40
   9  16  -9  118.09   31.10
  -9 -16  -9  161.08   31.20
   9  16   9  122.09   31.40
   0 -17  -9   -2.50   20.40
  -1 -17  -9   65.69   23.60
   1  17   9  106.79   18.00
   1 -17  -9  170.78   29.40
  -2 -17  -9  220.28   33.70
   2 -17  -9  173.38   29.30
   2  17   9  216.28   24.60
  -3 -17  -9   11.20   18.50
   3 -17  -9  -14.20   18.80
   3  17   9   24.30   15.10
  -4 -17  -9  582.04   46.70
   4  17   9  542.25   36.90
   4 -17  -9  475.55   40.30
  -5 -17  -9  213.68   33.60
   5  17   9  220.78   30.00
   6  17  -9   37.50   21.60
  -6 -17  -9   70.49   26.20
   6  17   9   30.30   21.30
  -7 -17  -9    6.70   21.80
   7  17  -9   14.10   21.40
   7  17   9  -11.70   17.80
   8  17  -9   21.40   23.80
  -8 -17  -9   51.09   25.20
   8  17   9   23.50   21.00
   0 -18  -9   50.19   21.70
  -1 -18  -9   53.09   24.50
   1 -18  -9   18.70   19.70
  -2 -18  -9  509.45   49.20
   2  18   9  428.16   33.20
   2 -18  -9  460.55   46.60
  -3 -18  -9  467.65   41.60
   3 -18  -9  461.15   44.10
   3  18   9  415.56   33.80
  -4 -18  -9   92.89   26.50
   4  18   9   68.39   21.40
   4 -18  -9   44.20   22.70
  -5 -18  -9  151.38   28.80
   5  18   9  152.48   25.70
  -6 -18  -9   16.40   23.30
   6  18  -9   25.90   20.20
   6  18   9   -1.40   19.70
  -7 -18  -9   13.20   24.70
   7  18   9  -17.50   18.10
   0 -19  -9   57.89   23.20
  -1 -19  -9   42.10   25.30
   1 -19  -9   85.29   27.10
  -2 -19  -9   33.00   24.90
   2 -19  -9   11.10   22.40
  -3 -19  -9   -7.30   18.10
   3  19   9   23.50   16.80
   3 -19  -9   41.20   23.80
  -4 -19  -9   75.39   27.30
   4  19   9  118.49   23.70
  -5 -19  -9   64.29   25.00
   5  19   9   -0.40   18.00
   0 -20  -9   29.70   26.30
  -1 -20  -9   18.70   21.80
   1 -20  -9    2.30   23.40
  -2 -20  -9  -27.10   22.20
   2 -20  -9   22.90   25.60
  -3 -20  -9   58.79   27.40
   3  20   9    9.50   17.20
   3 -20  -9   18.10   24.90
   1   0 -10   22.40    9.20
  -1   0  10    3.10    8.00
   1   0  10    7.30    7.50
  -1   0 -10    2.70    9.10
   2   0  10 1030.20   37.80
   2   0 -10  957.40   36.30
  -2   0  10  931.71   36.50
   2   0  10  954.60   36.30
  -2   0 -10  940.01   37.40
   3   0  10  110.99   11.30
   3   0  10  109.99   13.10
   3   0 -10   97.69   11.00
  -3   0 -10  118.89   13.50
  -3   0  10  110.19   12.00
   4   0 -10 1799.02   56.89
  -4   0  10 1752.12   59.49
  -4   0 -10 1843.72   60.99
   4   0  10 1814.62   62.99
   5   0  10  585.14   29.40
  -5   0 -10  586.34   27.00
  -5   0  10  616.54   25.80
   5   0 -10  571.34   18.60
   5   0 -10  581.54   18.60
  -6   0 -10   50.19   10.20
   6   0  10   67.49   13.10
  -6   0  10   44.80    8.90
   7   0  10    3.20   11.50
  -7   0 -10    7.40    8.50
  -7   0  10   -2.40    6.30
   8   0  10  203.08   22.40
   8   0 -10  217.68   21.90
  -8   0  10  242.78   16.40
  -8   0 -10  277.57   19.00
  -9   0 -10   80.29   12.80
   9   0 -10   61.89   15.20
   9   0  10   64.39   16.60
  10   0 -10  235.28   25.40
  10   0  10  271.67   28.40
  11   0  10  405.86   36.40
  11   0 -10  426.46   33.00
  12   0  10    8.80   18.20
  12   0 -10  -12.20   15.20
  13   0  10   22.80   19.20
  14   0  10    0.50   18.90
   0  -1 -10   26.20   10.70
   0   1  10    3.60    4.60
   0   1 -10   18.90    9.30
   0  -1  10    0.50    4.40
   1  -1  10   80.89   11.20
   1   1 -10   77.99   12.20
  -1  -1 -10   69.09   12.40
  -1   1  10   49.30    9.60
  -1   1 -10   73.19   12.10
   1   1  10   64.19   10.50
  -1  -1  10   59.59   10.10
   1  -1 -10   65.69   10.90
   2  -1  10  494.25   22.50
   2   1 -10  460.35   23.40
  -2   1  10  466.25   23.30
  -2  -1 -10  443.66   23.70
  -2   1 -10  482.85   24.40
   2  -1 -10  498.75   23.30
   2   1  10  489.45   23.40
   2   1  10  495.95   24.10
  -2  -1  10  535.75   23.70
   3   1 -10   15.40    8.20
   3  -1  10   10.60    8.60
  -3   1  10   20.40    8.30
  -3  -1 -10   17.10    9.30
   3  -1 -10    5.20    7.20
   3   1  10   17.50    9.30
  -3   1 -10   13.10    9.10
   3   1  10   10.40    7.60
  -3  -1  10   10.70    8.00
   4  -1  10  569.24   27.90
  -4   1  10  612.74   25.90
   4   1 -10  595.04   23.70
  -4  -1 -10  546.75   26.90
  -4  -1  10  599.94   26.40
   4   1  10  586.64   24.60
   4   1  10  554.44   28.40
   4  -1 -10  593.94   23.00
  -4   1 -10  581.24   26.60
   5   1 -10  556.74   18.50
   5   1 -10  538.25   18.40
  -5  -1 -10  556.64   26.70
  -5   1  10  549.35   24.10
   5  -1  10  532.05   27.40
   5  -1 -10  519.05   17.60
  -5   1 -10  527.05   25.60
   5   1  10  570.14   28.90
  -5  -1  10  547.25   24.70
  -6  -1 -10 1158.48   44.00
  -6   1  10 1106.59   41.30
   6  -1  10 1159.18   46.70
  -6  -1  10 1172.38   42.40
  -6   1 -10 1217.88   43.50
   6   1  10 1203.08   48.80
  -7  -1 -10   19.40    9.40
   7   1 -10   10.10   11.00
   7  -1  10   16.30   10.80
  -7   1  10   19.20    7.50
  -7   1 -10   14.80    9.00
  -7  -1  10   19.00    7.90
   7   1  10   -0.10   11.20
   8  -1  10   10.40   11.30
  -8   1  10    2.20    7.00
   8   1 -10   19.90   13.70
  -8  -1 -10    6.00    8.90
  -8  -1  10    8.20    7.60
   8   1  10   -7.20   11.90
  -8   1 -10    2.30    8.70
   9   1 -10  167.78   21.50
  -9  -1 -10  182.48   17.50
   9  -1  10  209.38   23.60
  -9   1 -10  195.78   17.50
   9   1  10  184.68   24.20
  10  -1  10   61.69   18.50
  10   1 -10   68.69   17.40
  10   1  10   83.29   20.30
  11  -1  10  494.75   36.40
  11   1 -10  484.35   36.30
  11   1  10  494.15   37.90
  12   1 -10  450.75   38.40
  12  -1  10  394.96   33.30
  12   1  10  444.76   38.00
  13   1 -10  147.79   26.40
  13  -1  10  151.38   26.70
  13   1  10  152.38   26.80
  14  -1  10   27.50   21.90
  14   1  10   29.20   21.80
  -1  -2 -10  762.92   32.20
  -1   2  10  766.92   31.20
   1   2 -10  762.72   32.40
  -1  -2  10  805.12   31.80
  -1   2 -10  764.02   32.00
   1   2  10  760.32   31.30
   1  -2 -10  776.02   32.20
   1   2  10  810.72   32.00
  -2   2  10  239.88   17.20
  -2  -2 -10  236.98   18.40
   2   2 -10  259.67   17.00
  -2   2 -10  247.48   17.10
   2   2  10  229.58   16.60
  -2  -2  10  216.98   16.00
   2  -2 -10  205.48   16.20
   2   2  10  261.17   17.90
  -3  -2 -10  877.81   35.90
  -3   2  10  827.72   33.60
   3  -2  10  872.31   35.20
   3   2 -10  865.31   33.90
   3   2  10  889.31   34.20
   3   2  10  912.51   37.00
   3  -2 -10  855.01   32.70
  -3  -2  10  906.91   35.10
  -3   2 -10  881.51   35.10
   4  -2  10  504.95   25.60
  -4   2  10  490.65   23.90
   4   2 -10  524.85   21.70
   4   2 -10  521.15   22.70
  -4  -2 -10  527.55   26.30
   4   2  10  559.94   23.90
   4   2  10  526.05   27.70
   4  -2 -10  494.35   21.50
  -4  -2  10  500.35   24.90
  -4   2 -10  548.25   25.70
   5   2 -10   32.10    5.30
   5   2 -10   30.40    5.80
   5  -2  10   37.80   10.50
  -5   2  10   49.70    9.10
  -5  -2 -10   38.70   10.10
  -5   2 -10   37.20    9.60
   5  -2 -10   43.00    5.10
   5   2  10   48.10   12.70
  -5  -2  10   42.00    9.40
  -6  -2 -10  495.35   25.70
   6  -2  10  560.04   28.00
  -6   2  10  502.45   23.50
   6   2 -10  546.25   30.50
  -6  -2  10  494.45   24.40
  -6   2 -10  537.15   25.30
   6   2  10  518.35   29.60
   7   2 -10  112.29   17.20
  -7  -2 -10  120.09   14.20
   7  -2  10  142.59   18.10
  -7   2  10  148.39   13.10
   7   2  10  139.89   19.40
  -7  -2  10  152.38   14.20
  -7   2 -10  165.78   14.90
   8  -2  10  159.88   19.00
  -8   2  10  160.28   13.90
  -8  -2 -10  159.98   16.10
   8   2 -10  158.48   20.20
  -8  -2  10  156.78   14.70
   8   2  10  143.79   20.80
  -8   2 -10  157.88   15.70
   9   2 -10  174.58   22.70
  -9  -2 -10  113.19   14.60
   9  -2  10  120.79   18.50
   9   2  10  174.38   23.60
  -9   2 -10  118.39   14.60
  10  -2  10  141.79   21.10
  10   2 -10  155.38   23.90
  10   2  10  153.28   23.70
  11   2 -10  210.18   26.40
  11  -2  10  171.78   24.20
  11   2  10  226.58   28.30
  12  -2  10  441.86   35.60
  12   2 -10  526.85   37.80
  12   2  10  475.95   38.40
  13  -2  10   56.89   21.60
  13   2 -10   73.19   23.30
  13   2  10   32.40   22.60
  14  -2  10   30.90   19.70
  14   2 -10  -11.00   19.90
  14   2  10   41.30   21.50
   0  -3 -10   58.79   11.60
   0   3  10   50.49    9.30
   0   3 -10   37.90   11.40
   1   3 -10   67.09   12.70
  -1  -3 -10   76.39   12.20
  -1   3  10   59.09   10.40
  -1   3 -10   44.60   10.40
   1   3  10   59.19   10.60
   1  -3 -10   47.80   10.70
  -2  -3 -10 1019.00   38.90
   2   3 -10  935.41   37.60
  -2   3  10 1032.00   38.20
   2  -3 -10  938.71   37.40
   2   3  10 1006.70   38.50
  -2   3 -10  982.40   38.70
   2   3  10  970.00   37.40
  -2  -3  10 1002.10   38.60
   3   3 -10  908.01   35.40
  -3  -3 -10  927.41   37.00
  -3   3  10  908.01   34.90
  -3   3 -10  880.91   35.20
   3   3  10  876.81   34.90
   3   3  10  815.62   36.30
  -3  -3  10  861.31   35.40
   3  -3 -10  884.41   33.70
   4   3 -10  546.75   25.80
  -4  -3 -10  643.74   29.60
   4   3 -10  587.64   25.10
   4  -3  10  625.64   28.20
  -4   3  10  649.14   27.40
   4   3  10  642.34   27.10
  -4  -3  10  620.24   27.90
   4   3  10  598.74   30.50
   4  -3 -10  620.34   25.20
  -5   3  10  690.33   28.60
   5   3 -10  648.84   32.60
   5   3 -10  689.33   24.20
   5   3 -10  656.73   24.70
  -5  -3 -10  637.44   30.30
   5  -3  10  673.63   30.50
  -5  -3  10  611.24   28.70
   5   3  10  624.84   26.10
   5   3  10  624.54   32.50
   5  -3 -10  630.04   23.20
   6  -3  10  150.18   16.50
  -6   3  10  153.78   13.90
   6   3 -10  150.58   18.30
  -6  -3 -10  138.49   15.30
  -6  -3  10  175.88   15.40
   6   3  10  150.18   18.70
   7   3 -10  198.38   21.60
  -7  -3 -10  202.68   17.70
   7  -3  10  202.38   19.50
  -7   3  10  208.18   16.00
  -7  -3  10  200.58   16.50
   7   3  10  194.48   23.60
  -8  -3 -10  372.66   23.50
  -8   3  10  356.26   23.00
   8  -3  10  327.37   25.10
   8   3 -10  388.76   30.10
   8   3  10  441.16   32.20
  -8   3 -10  381.56   22.70
   9  -3  10  703.53   37.90
  -9  -3 -10  787.32   34.80
   9   3 -10  739.23   40.70
  -9   3 -10  737.03   33.30
   9   3  10  693.63   42.00
  10  -3  10  315.67   27.90
  10   3 -10  261.77   29.50
  10   3  10  281.17   30.90
  11  -3  10  339.77   31.60
  11   3 -10  305.17   31.80
  11   3  10  363.56   35.40
  12  -3  10   54.99   18.70
  12   3 -10   43.80   19.40
  12   3  10   12.70   18.50
  13  -3  10  163.28   25.80
  13   3 -10   94.19   25.80
  13   3  10  144.59   30.10
  14  -3  10   33.30   19.50
  14   3 -10   66.89   24.10
  14   3  10   42.80   24.80
   0  -4 -10  594.74   28.60
   0   4 -10  590.74   27.70
   0   4  10  570.64   24.90
  -1  -4 -10  149.29   15.80
   1   4 -10  138.59   14.80
  -1   4  10  146.99   12.50
  -1   4  10  135.09   13.90
   1   4  10  189.68   16.30
   1  -4 -10  146.29   14.70
   1   4  10  174.18   14.40
  -2   4  10 2044.40   68.89
  -2  -4 -10 2138.89   70.59
   2   4 -10 2009.10   68.89
   2  -4 -10 2111.69   69.19
   2   4  10 2088.29   69.59
   3   4 -10  296.07   19.90
  -3  -4 -10  301.77   21.70
   3   4 -10  337.47   19.10
  -3   4  10  321.57   20.40
   3   4  10  321.27   21.60
   3  -4 -10  322.57   19.30
  -4  -4 -10  942.11   40.70
   4   4 -10 1009.30   38.90
   4   4 -10 1041.80   37.60
   4  -4  10 1014.90   40.00
  -4   4  10 1011.10   39.30
   4   4  10 1083.59   39.80
   4  -4 -10 1044.80   37.50
   4   4  10 1073.19   43.90
   5   4 -10  600.24   25.30
   5   4 -10  569.84   32.60
  -5  -4 -10  587.44   29.20
  -5   4  10  568.34   27.20
   5  -4  10  630.04   29.00
   5   4 -10  585.34   23.80
   5   4  10  644.94   26.50
   5  -4 -10  624.24   23.60
   5   4  10  597.44   32.10
   6   4 -10   20.00    3.90
   6  -4  10    8.10    8.50
   6   4 -10   17.70    4.10
  -6   4  10   26.50    9.80
  -6  -4 -10   18.50   10.10
   6   4 -10   23.60   12.90
   6   4  10   17.30    6.30
   6   4  10   16.90   13.10
   7  -4  10    0.70    9.10
   7   4 -10   13.20   13.10
  -7  -4 -10    9.90    9.70
   7   4  10   21.90   14.20
  -8  -4 -10  104.89   15.20
   8  -4  10   86.49   14.80
   8   4 -10   75.09   17.70
   8   4  10   74.29   18.40
  -9  -4 -10  220.08   19.70
   9  -4  10  243.88   23.40
   9   4 -10  250.27   28.40
   9   4  10  241.58   28.10
  10   4 -10   45.30   19.80
 -10  -4 -10   62.09   21.60
  10  -4  10   76.39   16.70
  10   4  10   70.89   20.20
  11  -4  10   36.00   16.10
  11   4 -10   55.89   20.80
  11   4  10   27.50   20.80
  12   4 -10   31.40   19.50
  12  -4  10   13.70   14.70
  12   4  10    6.70   20.30
  13  -4  10   36.60   18.10
  13   4 -10   49.80   24.40
  13   4  10   45.60   24.10
   0   5  10   19.90    8.00
   0   5  10   12.80    8.50
   0  -5 -10   17.50   11.40
   1   5 -10   41.70   11.80
  -1   5  10   27.80    7.80
  -1  -5 -10   23.80   10.80
  -1   5  10   22.10   10.30
   1   5  10   29.80    9.90
   1  -5 -10   32.00   11.60
   1   5  10   20.00    9.40
  -2  -5 -10  967.40   40.60
   2   5 -10  963.00   39.50
  -2   5  10  984.90   38.80
   2   5 -10  917.91   38.20
  -2   5  10  977.20   34.30
   2  -5 -10  914.21   38.60
   2   5  10 1049.40   39.60
   2   5  10  909.41   38.70
   3   5 -10  333.57   21.20
  -3  -5 -10  344.27   23.10
   3   5  10  348.07   22.50
   3  -5 -10  281.77   19.40
   3   5  10  316.27   19.20
  -4  -5 -10  965.50   40.40
   4   5 -10 1010.40   39.30
   4  -5  10  973.00   38.70
   4   5 -10 1018.50   37.60
   4   5  10  982.90   42.30
   4  -5 -10  980.40   37.30
   5  -5  10  179.28   16.20
   5   5 -10  166.18   15.10
   5   5 -10  209.58   22.00
  -5  -5 -10  191.18   18.70
   5   5 -10  188.98   14.00
   5   5  10  178.58   19.80
   5  -5 -10  185.28   13.40
   5   5  10  169.28   14.60
   6   5 -10   94.39   17.50
   6  -5  10   94.19   13.00
  -6  -5 -10   80.49   14.40
   6   5 -10   98.79    9.50
   6   5 -10  101.69    8.80
   6   5  10  107.49   10.90
   6   5  10  122.19   18.80
   7   5 -10  208.38   23.70
   7  -5  10  196.88   18.20
  -7  -5 -10  216.48   19.90
   7   5  10  164.38   22.20
  -8  -5 -10  194.68   19.40
   8  -5  10  191.98   19.40
   8   5 -10  194.18   24.50
   8   5  10  172.58   24.30
   9  -5  10  334.67   24.60
  -9  -5 -10  303.17   23.70
   9   5 -10  314.47   30.90
   9   5  10  330.17   32.70
  10   5 -10   51.79   19.80
 -10  -5 -10   72.29   18.30
  10  -5  10   81.59   16.60
  10   5  10   50.09   20.70
  11  -5  10  158.58   21.30
  11   5 -10   82.09   22.40
  11   5  10   89.99   23.50
  12   5 -10   13.40   19.40
  12  -5  10   10.10   14.90
  12   5  10   14.00   20.70
  13   5 -10   89.59   25.50
  13   5  10   82.19   27.70
   0   6  10   22.70    8.40
  -1  -6 -10  305.07   21.70
   1   6 -10  306.17   23.10
  -1   6  10  286.07   16.60
   1   6  10  288.67   19.30
   1  -6 -10  300.17   22.20
  -2  -6 -10 1054.39   42.70
  -2   6  10 1025.50   35.70
   2   6 -10 1029.20   41.20
   2   6 -10 1076.49   41.60
   2  -6 -10  997.90   40.60
   2   6  10  970.80   40.20
   2   6  10  966.20   40.30
   3   6 -10   16.40    8.80
   3   6 -10    7.00    9.90
  -3  -6 -10    2.30    9.70
   3  -6 -10  -12.00    8.70
   3   6  10   -8.30    8.70
   3   6  10    1.80    8.20
  -4  -6 -10  347.67   23.90
   4   6 -10  357.06   25.10
   4   6 -10  326.57   21.80
   4   6  10  291.57   20.10
   4  -6 -10  320.07   20.30
   4   6  10  296.17   24.20
   5   6 -10  105.79   11.60
   5   6 -10  101.39   17.40
  -5  -6 -10   93.49   14.90
   5  -6  10  112.69   13.30
   5   6 -10  120.09   13.90
   5   6  10   76.79   15.80
   5  -6 -10  128.19   12.30
   6  -6  10  353.96   21.60
   6   6 -10  411.86   30.40
   6   6 -10  389.46   20.00
  -6  -6 -10  408.46   26.50
   6   6 -10  360.36   18.20
   6   6  10  343.57   20.20
   6   6  10  379.16   28.20
   7  -6  10   27.20   10.80
  -7  -6 -10   29.00   12.10
   7   6 -10   46.00   16.50
   7   6  10   26.70   15.10
   7   6  10   17.60    6.40
   8  -6  10  521.35   28.50
   8   6 -10  509.25   35.70
  -8  -6 -10  506.95   30.40
   8   6  10  586.14   39.40
  -9  -6 -10  333.27   25.60
   9  -6  10  340.77   24.90
   9   6 -10  364.76   34.20
   9   6  10  347.37   34.30
 -10  -6 -10  198.48   25.30
  10   6 -10   98.79   23.70
  10  -6  10  159.78   19.40
  10   6  10  118.69   24.90
  11   6 -10   16.70   20.30
  11  -6  10   14.20   15.00
  11   6  10   50.59   22.50
  12   6 -10  238.08   35.00
  12   6  10  233.88   33.80
  13   6 -10   61.19   23.50
  13   6  10   43.60   26.80
   0  -7 -10   32.30   12.20
   0   7  10   64.19   10.40
  -1   7  10  231.78   14.90
  -1  -7 -10  278.47   22.80
   1  -7 -10  228.78   20.60
   1   7  10  260.97   18.50
  -2   7  10  333.47   16.80
  -2  -7 -10  385.26   25.80
   2  -7 -10  389.06   24.70
   2   7  10  394.96   22.80
   3   7 -10 1822.32   65.89
   3   7 -10 1662.73   62.59
  -3  -7 -10 1835.82   65.59
   3   7  10 1729.93   63.69
   3  -7 -10 1717.63   62.39
   4   7 -10  161.68   15.50
   4   7 -10  148.59   19.00
   4   7 -10  151.28   16.70
  -4  -7 -10  131.09   18.20
   4  -7 -10  162.58   16.20
   4   7  10  198.28   17.90
   4   7  10  119.49   17.40
   5   7 -10    6.50    6.00
   5   7 -10   33.50   14.30
   5  -7  10   27.90    9.20
  -5  -7 -10    8.90   11.80
   5   7 -10   20.90   10.30
   5   7  10   25.40    9.50
   5  -7 -10   19.90    9.30
   5   7  10    8.00   12.20
  -6  -7 -10    3.60   11.20
   6  -7  10   13.40    8.30
   6   7 -10   25.50    9.30
   6   7 -10   15.50    7.60
   6   7 -10   -6.70   12.70
   6   7  10   36.80   15.20
   6  -7 -10   28.00    7.60
   6   7  10   15.40    8.50
  -7  -7 -10   62.79   14.90
   7   7 -10   53.79    8.00
   7   7 -10   30.50   16.70
   7  -7  10   62.89   12.10
   7   7 -10   62.69    7.30
   7   7  10   63.29    9.50
   7   7  10   70.89   18.00
  -8  -7 -10  180.28   21.00
   8  -7  10  182.08   17.90
   8   7 -10  159.18   24.60
   8   7  10  219.78   27.70
   9  -7  10  278.67   22.30
  -9  -7 -10  275.37   25.30
   9   7 -10  318.47   32.80
   9   7  10  309.57   34.50
  10   7 -10  311.57   34.60
  10  -7  10  335.07   38.60
 -10  -7 -10  380.66   30.30
  10   7  10  392.36   38.10
  11   7 -10   89.09   26.00
  11   7  10  115.59   26.30
  12   7 -10    8.40   22.50
  12   7  10    9.40   23.90
  13   7 -10   36.10   24.40
  13   7  10   23.10   22.70
   0   8  10   12.90    8.20
   0  -8 -10    6.00   11.20
  -1  -8 -10  132.79   17.80
  -1   8  10  101.69   11.10
   1  -8 -10   99.89   15.30
   1   8  10  107.49   13.90
  -2  -8 -10  515.05   29.70
  -2   8  10  497.25   21.00
   2   8  10  492.95   26.70
   2  -8 -10  471.35   28.60
  -3  -8 -10  360.56   26.50
   3   8 -10  339.07   24.20
   3   8  10  325.77   23.30
   3  -8 -10  342.87   23.70
   4   8 -10   22.40   13.40
  -4  -8 -10   18.20   13.20
   4   8 -10   16.50   11.40
   4   8  10    7.90   11.70
   4  -8 -10   21.40   11.20
   5  -8  10  277.17   19.00
   5   8 -10  315.37   26.40
  -5  -8 -10  262.37   24.00
   5   8 -10  249.58   21.50
   5   8 -10  287.07   19.60
   5   8  10  257.47   25.30
   5   8  10  287.87   22.40
   5  -8 -10  270.27   19.90
   6   8 -10  306.77   22.30
   6   8 -10  349.47   31.70
   6  -8  10  343.87   20.60
  -6  -8 -10  297.97   25.40
   6   8  10  327.27   21.60
   6  -8 -10  344.37   19.70
   6   8  10  326.97   28.40
  -7  -8 -10  158.18   20.00
   7   8 -10  145.29   23.70
   7   8 -10  168.78   14.30
   7  -8  10  175.68   16.60
   7   8  10  135.69   23.90
  -8  -8 -10  375.76   29.10
   8  -8  10  400.16   24.20
   8   8 -10  395.96   34.10
   8   8  10  481.95   38.00
  -9  -8 -10  103.69   18.30
   9   8 -10  103.59   24.00
   9   8  10   81.19   22.80
 -10  -8 -10   73.29   17.80
  10   8 -10   64.29   22.00
  10   8  10   80.29   22.90
  11   8 -10   29.20   21.40
  11   8  10   97.39   25.90
  12   8 -10  125.09   29.40
  12   8  10  119.49   29.30
  13   8 -10   12.70   23.00
  13   8  10   17.30   23.30
   0   9  10  562.64   26.80
   0  -9 -10  621.54   33.10
  -1   9  10  707.43   29.10
  -1  -9 -10  824.42   38.00
   1  -9 -10  670.73   35.40
   1   9  10  678.83   32.10
  -2   9  10  591.44   24.80
  -2  -9 -10  624.34   34.40
   2   9  10  657.53   32.30
   2  -9 -10  658.63   34.20
  -3  -9 -10  172.38   20.90
   3  -9 -10  145.39   19.10
   3   9  10  152.88   18.20
   4   9 -10  149.19   18.50
   4   9 -10  117.79   19.00
  -4  -9 -10  142.69   20.10
   4   9  10  125.29   18.50
   4  -9 -10   90.39   15.70
  -5  -9 -10   -3.80   12.80
   5  -9  10   -0.40    8.00
   5   9 -10    3.10   11.00
   5   9 -10    4.10   13.90
   5  -9 -10   13.60   10.30
   5   9  10   -4.00   12.80
   6  -9  10  174.58   16.10
   6   9 -10  197.28   17.50
   6   9 -10  156.68   17.80
   6   9 -10  177.58   24.30
  -6  -9 -10  147.79   20.60
   6  -9 -10  162.68   16.20
   6   9  10  150.68   24.20
   6   9  10  198.18   19.90
   7   9 -10   63.29   12.20
  -7  -9 -10   66.69   16.90
   7   9 -10   56.49   20.50
   7  -9  10   57.49   11.40
   7   9  10   34.00   17.60
   8   9 -10  150.18   25.70
  -8  -9 -10  151.88   21.40
   8   9  10  137.29   24.90
  -9  -9 -10  277.07   27.50
   9   9 -10  333.77   36.60
   9   9  10  295.87   33.60
 -10  -9 -10   79.09   19.20
  10   9 -10   89.49   26.30
  10   9  10   54.89   22.00
  11   9 -10   15.80   20.90
  11   9  10   44.30   22.70
  12   9 -10   49.99   24.60
  12   9  10   -3.20   20.60
   0 -10 -10  -14.70   11.50
   0  10  10   10.70    8.20
  -1  10  10   67.99   10.00
  -1 -10 -10   84.49   17.00
   1 -10 -10   45.60   16.00
   1  10  10   58.19   12.40
  -2 -10 -10 1434.86   59.49
  -2  10  10 1424.46   48.30
   2 -10 -10 1500.05   59.49
   2  10  10 1471.55   56.29
  -3 -10 -10  117.89   20.20
   3 -10 -10  105.49   17.50
   3  10  10  130.49   18.70
   4  10 -10  639.94   36.10
  -4 -10 -10  606.44   35.90
   4  10  10  636.14   36.30
   4 -10 -10  603.64   33.40
   5 -10  10  925.91   37.70
   5  10 -10  980.90   43.70
   5  10 -10  997.30   49.40
  -5 -10 -10  901.11   46.60
   5  10  10  858.21   46.40
   5 -10 -10  908.31   41.30
  -6 -10 -10  189.98   24.00
   6  10 -10  189.28   20.40
   6 -10  10  200.88   16.50
   6  10 -10  169.48   25.50
   6 -10 -10  174.58   17.80
   6  10  10  188.28   25.00
   7  10 -10   49.00   19.80
   7  10 -10  101.49   15.40
  -7 -10 -10  125.49   21.00
   7  10  10  131.29   23.30
   8  10 -10  230.08   29.80
  -8 -10 -10  207.28   25.40
   8  10  10  169.28   28.70
   9  10 -10  549.45   42.60
  -9 -10 -10  498.45   35.90
   9  10  10  668.93   45.30
  10  10 -10   70.29   24.10
 -10 -10 -10   71.09   19.50
  10  10  10  116.99   27.10
  11  10 -10   18.70   25.00
  11  10  10   65.99   26.90
  12  10 -10    9.30   24.90
  12  10  10    2.20   24.00
   0 -11 -10  202.48   23.40
   0  11  10  223.78   17.80
  -1 -11 -10  181.08   24.20
  -1  11  10  165.38   14.90
   1  11  10  178.08   18.00
   1 -11 -10  213.08   25.10
  -2 -11 -10   31.30   16.60
  -2  11  10   34.60    7.80
   2  11  10   32.70   12.60
   2 -11 -10   40.70   16.90
  -3 -11 -10   39.90   17.00
   3 -11 -10   16.90   14.30
   3  11  10    6.70   11.80
  -4 -11 -10    3.40   13.10
   4 -11 -10   12.90   13.20
   4  11  10   22.30   14.60
   5 -11  10  306.97   20.60
   5  11 -10  300.37   26.00
  -5 -11 -10  322.97   30.10
   5  11 -10  278.07   29.40
   5 -11 -10  319.77   24.50
   5  11  10  312.77   29.10
  -6 -11 -10  211.98   26.10
   6  11 -10  190.78   26.50
   6  11 -10  217.98   23.10
   6 -11 -10  188.08   19.70
   6  11  10  174.38   24.70
  -7 -11 -10  265.37   29.10
   7  11 -10  295.87   32.20
   7  11 -10  280.07   24.60
   7  11  10  276.47   31.10
  -8 -11 -10  251.17   28.10
   8  11 -10  259.57   32.30
   8  11  10  244.38   30.30
  -9 -11 -10  281.67   29.90
   9  11 -10  202.98   31.20
   9  11  10  249.88   34.70
 -10 -11 -10  177.78   26.80
  10  11 -10  133.59   28.90
  10  11  10  218.08   32.70
  11  11 -10  111.29   29.10
  11  11  10  217.38   36.60
   0  12  10   45.70   11.60
   0 -12 -10   55.89   17.90
  -1  12  10  530.15   25.70
  -1 -12 -10  515.15   35.40
   1  12  10  573.04   29.60
   1 -12 -10  537.05   35.10
  -2 -12 -10   89.89   19.60
  -2  12  10  138.89   12.40
   2 -12 -10   96.39   19.80
   2  12  10  118.49   17.70
  -3 -12 -10  106.49   20.60
   3 -12 -10  143.69   22.00
   3  12  10  105.69   18.20
  -4 -12 -10  469.05   36.50
   4 -12 -10  439.46   31.40
   4  12  10  482.65   32.00
  -5 -12 -10  367.56   33.80
   5  12 -10  311.77   28.90
   5  12 -10  388.06   33.20
   5 -12 -10  382.66   28.50
   5  12  10  386.66   34.30
   6  12 -10  176.18   22.50
   6  12 -10  175.38   27.20
  -6 -12 -10  154.58   23.70
   6  12  10  135.09   23.40
  -7 -12 -10   48.20   18.40
   7  12 -10   67.59   22.00
   7  12 -10   21.00   13.70
   7  12  10    8.50   17.80
   8  12 -10   40.80   21.60
  -8 -12 -10   17.20   17.70
   8  12  10   45.30   21.10
  -9 -12 -10   70.29   20.90
   9  12 -10   39.00   23.90
   9  12  10   24.40   22.20
  10  12 -10   34.50   25.00
 -10 -12 -10   56.19   20.00
  10  12  10   26.90   22.80
  11  12 -10   88.19   28.10
  11  12  10   57.69   28.10
   0 -13 -10  -19.90   16.10
   0  13  10   19.10   10.30
  -1 -13 -10  275.57   31.50
  -1  13  10  260.67   18.70
   1 -13 -10  248.58   29.60
   1  13  10  251.87   21.50
  -2 -13 -10  602.64   39.60
   2 -13 -10  586.24   37.20
   2  13  10  558.74   33.00
  -3 -13 -10   50.99   19.50
   3  13  10  113.89   19.30
   3 -13 -10  105.39   21.30
  -4 -13 -10  148.79   25.40
   4 -13 -10  133.89   21.40
   4  13  10  173.78   22.90
  -5 -13 -10  123.19   24.70
   5  13 -10  125.59   22.40
   5  13 -10  140.29   24.40
   5 -13 -10  137.69   21.20
   5  13  10  138.49   22.80
   6  13 -10  409.56   33.60
  -6 -13 -10  416.56   34.80
   6  13 -10  443.56   37.30
   6  13  10  463.25   36.00
   7  13 -10   25.00   15.40
   7  13 -10   54.19   21.90
  -7 -13 -10    5.50   17.60
   7  13  10   29.70   19.10
  -8 -13 -10  163.98   26.10
   8  13 -10  131.19   27.90
   8  13  10  168.58   29.70
   9  13 -10  158.08   32.40
  -9 -13 -10  160.48   26.90
   9  13  10  149.19   29.30
  10  13 -10   27.10   24.90
 -10 -13 -10   11.60   19.00
  10  13  10   11.70   23.40
  11  13 -10   63.79   27.20
  11  13  10   81.39   30.00
   0 -14 -10   -2.40   16.10
   0  14  10   15.70   10.80
  -1 -14 -10   -9.60   15.90
  -1  14  10   10.40   10.00
   1  14  10   12.40   11.80
   1 -14 -10   25.80   18.90
  -2 -14 -10  255.27   31.40
   2 -14 -10  275.27   28.80
   2  14  10  255.67   24.80
  -3 -14 -10    1.30   16.00
   3  14  10   15.30   14.50
   3 -14 -10   24.60   16.30
  -4 -14 -10   75.59   24.50
   4 -14 -10  134.89   22.20
   4  14  10   81.39   19.20
  -5 -14 -10  103.39   25.20
   5 -14 -10  115.89   20.50
   5  14  10  119.69   23.70
   6  14 -10   87.79   24.80
   6  14 -10   63.39   20.50
  -6 -14 -10   31.30   18.50
   6  14  10   60.79   21.20
   7  14 -10  229.18   32.50
  -7 -14 -10  220.58   31.10
   7  14 -10  228.88   27.90
   7  14  10  227.58   32.10
  -8 -14 -10  137.29   26.30
   8  14 -10   88.99   26.00
   8  14  10  129.19   27.00
  -9 -14 -10   72.69   23.30
   9  14 -10   48.10   24.40
   9  14  10   93.99   27.20
 -10 -14 -10   87.79   30.30
  10  14 -10    6.50   25.70
  10  14  10  117.89   30.90
   0 -15 -10   22.50   20.20
   0  15  10    8.90   11.10
  -1 -15 -10   11.00   19.30
   1  15  10   15.70   12.20
   1 -15 -10   40.20   18.40
  -2 -15 -10  211.08   31.40
   2 -15 -10  328.87   32.00
   2  15  10  308.77   27.40
  -3 -15 -10   -5.50   18.60
   3  15  10   32.90   15.10
   3 -15 -10   21.40   18.20
  -4 -15 -10  316.87   34.60
   4  15  10  323.77   31.90
   4 -15 -10  277.27   32.20
  -5 -15 -10  255.07   33.70
   5 -15 -10  228.78   27.70
   5  15  10  239.28   28.60
   6  15 -10   79.09   21.20
  -6 -15 -10  102.19   24.70
   6  15  10  130.99   26.10
  -7 -15 -10   38.00   22.90
   7  15 -10   59.79   20.00
   7  15 -10   12.10   20.80
   7  15  10    0.90   20.00
  -8 -15 -10   12.80   21.40
   8  15 -10   26.50   22.40
   8  15  10   53.49   23.10
  -9 -15 -10    0.90   20.90
   9  15 -10   15.00   23.50
   9  15  10   12.60   21.90
   0 -16 -10   42.30   22.10
  -1 -16 -10   84.09   23.30
   1  16  10   93.39   17.70
   1 -16 -10  127.69   24.70
  -2 -16 -10   14.40   21.00
   2  16  10    1.00   13.60
   2 -16 -10   -0.50   18.10
  -3 -16 -10   35.10   20.70
   3 -16 -10   35.60   20.10
   3  16  10   76.89   19.30
  -4 -16 -10   53.79   24.20
   4 -16 -10   77.89   21.90
   4  16  10   88.69   20.50
  -5 -16 -10  246.48   33.00
   5 -16 -10  255.77   31.00
   5  16  10  203.08   28.30
   6  16 -10  144.19   26.10
  -6 -16 -10  129.99   29.50
   6  16  10  146.49   27.70
  -7 -16 -10  158.88   30.80
   7  16 -10  145.69   26.70
   7  16  10  113.19   27.60
   8  16 -10    4.40   21.30
  -8 -16 -10   -3.20   19.80
   8  16  10   19.60   22.80
   0 -17 -10   52.99   24.40
  -1 -17 -10  113.29   25.70
   1 -17 -10  117.79   27.40
   1  17  10  114.39   18.30
  -2 -17 -10   52.99   22.00
   2 -17 -10   32.60   21.70
   2  17  10   28.00   14.60
  -3 -17 -10   31.10   20.60
   3 -17 -10   23.40   21.10
   3  17  10   27.70   16.60
  -4 -17 -10  120.89   25.50
   4  17  10   70.99   20.40
   4 -17 -10   55.29   21.30
  -5 -17 -10   57.69   22.70
   5  17  10   50.79   21.20
  -6 -17 -10   45.30   25.50
   6  17 -10   40.70   22.00
   6  17  10   58.09   21.30
  -7 -17 -10   82.39   26.50
   7  17  10   97.49   27.20
  -8 -17 -10    6.30   22.00
   8  17  10  103.19   28.10
   0 -18 -10   13.20   22.00
  -1 -18 -10   -7.20   18.50
   1 -18 -10    9.10   22.70
  -2 -18 -10  211.88   31.80
   2 -18 -10  147.29   27.90
   2  18  10  231.88   25.70
  -3 -18 -10  239.48   36.50
   3  18  10  255.47   28.90
   3 -18 -10  220.08   33.10
  -4 -18 -10  128.59   27.20
   4 -18 -10  124.09   26.90
   4  18  10  114.59   23.90
  -5 -18 -10   92.59   29.60
   5  18  10  141.49   25.00
   6  18 -10  -13.70   19.50
  -6 -18 -10  -20.30   18.00
   6  18  10   22.90   19.00
   0 -19 -10  -10.70   20.60
  -1 -19 -10   15.00   21.40
   1 -19 -10   -0.40   21.60
  -2 -19 -10   98.49   26.20
   2 -19 -10   87.59   26.60
  -3 -19 -10   99.99   30.80
   3 -19 -10  134.79   30.10
   3  19  10  122.79   22.90
  -4 -19 -10   86.69   26.80
   4 -19 -10   75.29   25.60
   4  19  10  102.19   23.50
  -5 -19 -10  154.28   34.10
   5  19  10  160.88   29.20
   0 -20 -10   19.80   21.10
  -1 -20 -10   14.70   24.20
   1 -20 -10   12.70   24.10
  -2 -20 -10   94.79   31.80
   2 -20 -10  144.19   32.50
  -3 -20 -10  130.19   37.10
   3  20  10  115.49   27.60
   3 -20 -10  141.29   30.60
   0   0  11   -8.00    3.90
   0   0 -11   28.40   11.00
  -1   0 -11    5.00   10.80
  -1   0  11    7.50    7.80
   1   0  11   15.20    7.90
   1   0 -11    3.10    8.70
  -2   0 -11 4233.68  129.59
   2   0  11 4357.76  130.09
  -2   0  11 4234.58  129.09
   2   0  11 4114.99  128.09
   2   0 -11 4123.99  128.49
   3   0  11   84.89   12.70
   3   0  11   87.69   11.20
  -3   0  11   66.49   10.80
  -3   0 -11   51.59   11.40
   3   0 -11   84.59   11.20
  -4   0 -11 1064.59   42.50
   4   0  11 1132.59   44.80
   4   0 -11 1153.48   39.00
  -4   0  11 1127.49   41.50
  -5   0  11 1152.58   42.40
   5   0 -11 1168.68   36.80
  -5   0 -11 1175.08   44.30
   5   0 -11 1153.48   36.90
   5   0  11 1096.69   45.70
   6   0  11   31.00   11.80
  -6   0  11   40.70    8.80
  -6   0 -11   24.50    9.70
   7   0  11  102.09   16.30
  -7   0  11  107.49   12.50
  -7   0 -11  124.69   14.60
   8   0  11  123.89   19.60
  -8   0 -11  146.59   15.10
  -8   0  11  100.79   12.30
  -9   0 -11  153.38   16.90
   9   0  11  198.48   24.50
  10   0  11  144.49   22.40
  11   0  11   72.99   21.10
  12   0  11   18.30   18.30
  13   0  11   27.90   20.90
  14   0  11   44.70   23.00
   0   1  11   -1.30    4.60
   0  -1  11   -7.10    4.90
   0   1 -11    6.90    9.60
   0  -1 -11    2.70    9.50
  -1   1  11  531.35   25.90
  -1  -1 -11  541.65   26.50
   1   1 -11  498.25   26.60
  -1   1 -11  579.34   26.90
   1  -1 -11  600.74   27.30
  -1  -1  11  571.24   26.70
   2   1 -11   21.70    9.50
   2  -1  11   15.40    8.20
  -2   1  11   15.20    9.00
  -2  -1 -11   20.70    9.70
  -2   1 -11    7.50   10.00
   2   1  11   23.40    8.60
   2   1  11   13.40    8.90
  -2  -1  11   44.70   10.30
   2  -1 -11   20.20    9.30
   3   1 -11 3654.93  118.39
  -3   1  11 3862.31  118.99
  -3  -1 -11 3999.50  121.49
   3  -1  11 4029.10  121.79
  -3   1 -11 3866.41  120.09
   3   1  11 3915.51  119.39
   3   1  11 3944.51  121.69
  -3  -1  11 3698.03  119.59
   3  -1 -11 4026.80  118.49
  -4  -1 -11  390.56   23.10
   4  -1  11  423.56   23.90
   4   1 -11  393.86   19.70
  -4   1  11  396.26   21.70
  -4  -1  11  442.66   22.20
   4  -1 -11  422.56   19.80
   4   1  11  408.86   20.80
  -4   1 -11  433.46   23.10
   4   1  11  437.66   24.90
   5   1 -11  191.88   11.20
   5  -1  11  193.18   18.10
   5   1 -11  193.08   10.90
  -5   1  11  187.48   15.30
  -5  -1 -11  194.98   16.80
   5  -1 -11  191.38   10.70
  -5  -1  11  175.08   15.30
  -5   1 -11  220.88   17.60
   5   1  11  189.88   18.90
  -6  -1 -11  216.28   18.00
  -6   1  11  212.28   15.60
   6  -1  11  245.68   21.70
   6   1  11  188.78   20.10
  -6  -1  11  204.98   16.20
  -6   1 -11  248.88   18.20
  -7  -1 -11    5.10    9.10
   7  -1  11    8.60   11.40
  -7   1  11   13.70    7.90
  -7  -1  11   12.80    7.70
   7   1  11    9.80   12.50
  -7   1 -11   17.20    9.30
   8  -1  11    3.10   13.00
  -8  -1 -11   19.10   10.60
  -8   1  11   29.50    8.80
  -8  -1  11   25.60    9.70
   8   1  11   19.10   14.70
  -8   1 -11    3.30    9.30
   9   1 -11  602.64   36.80
   9  -1  11  581.84   35.20
  -9  -1 -11  614.64   30.90
   9   1  11  619.24   37.30
  -9   1 -11  624.24   30.50
  10  -1  11   28.20   15.30
  10   1 -11   45.60   15.90
  10   1  11   17.50   17.70
  11  -1  11  133.19   24.00
  11   1 -11  115.59   22.90
  11   1  11  143.79   25.40
  12  -1  11   -8.50   15.80
  12   1  11   28.40   20.10
  13  -1  11  139.39   25.60
  13   1  11   50.69   20.90
  14  -1  11   19.50   21.00
  14   1  11   -0.30   20.50
   0  -2  11   -1.80    5.40
   0  -2 -11   19.70    9.70
   0   2  11   -1.20    5.00
   0   2 -11    8.90    9.30
  -1   2  11  494.95   24.80
   1   2 -11  455.75   24.30
  -1  -2 -11  519.85   25.50
   1  -2 -11  482.75   25.30
   1   2  11  502.45   24.30
  -1  -2  11  449.06   23.60
  -1   2 -11  502.75   25.10
  -2   2  11 1875.51   60.89
   2   2 -11 1798.72   60.89
  -2  -2 -11 1685.03   60.99
   2  -2 -11 1841.42   60.39
  -2  -2  11 1880.01   61.69
   2   2  11 1624.74   59.89
   2   2  11 1746.33   61.09
  -2   2 -11 1798.02   60.99
   3   2 -11   31.90   10.00
  -3   2  11   34.50    9.80
   3  -2  11   32.60   10.10
  -3  -2 -11   31.40   11.50
  -3  -2  11   54.29   10.20
  -3   2 -11   51.49   11.40
   3   2  11   23.50    8.50
   3   2  11   46.00   11.20
   3  -2 -11   34.90    9.40
  -4  -2 -11  544.55   27.60
  -4   2  11  464.65   24.50
   4   2 -11  518.25   23.70
   4  -2  11  540.25   26.70
  -4  -2  11  519.95   25.70
   4  -2 -11  522.85   23.00
   4   2  11  560.74   28.60
   4   2  11  550.94   24.80
  -4   2 -11  530.25   26.20
   5   2 -11  966.90   33.20
  -5   2  11  937.01   36.90
   5  -2  11  934.21   39.50
   5   2 -11  986.20   32.80
  -5  -2 -11 1017.40   39.80
  -5   2 -11  945.81   37.90
   5   2  11  961.70   34.90
   5   2  11  906.01   41.30
  -5  -2  11  963.10   38.00
   5  -2 -11  978.70   32.20
   6  -2  11  212.28   20.00
  -6   2  11  190.38   15.40
  -6  -2 -11  201.88   17.80
  -6   2 -11  200.88   17.30
   6   2  11  196.48   20.90
  -6  -2  11  195.48   16.10
   7  -2  11  177.98   19.30
  -7   2  11  197.68   15.90
  -7  -2 -11  204.68   18.20
   7   2 -11  220.78   22.10
  -7   2 -11  198.98   17.50
   7   2  11  206.78   22.60
  -7  -2  11  224.48   17.90
  -8  -2 -11  403.16   24.60
   8   2 -11  416.26   30.60
   8  -2  11  402.76   28.10
  -8   2 -11  391.06   24.00
   8   2  11  394.46   30.00
  -9  -2 -11  111.49   15.40
   9   2 -11  137.79   21.90
   9  -2  11  130.19   20.30
  -9   2 -11  144.29   16.30
   9   2  11  128.09   21.30
  10   2 -11  347.17   32.00
  10  -2  11  282.27   28.00
  10   2  11  267.27   29.80
  11  -2  11   39.90   18.00
  11   2 -11   45.80   18.80
  11   2  11   69.49   20.90
  12  -2  11   60.19   19.90
  12   2 -11   51.99   20.90
  12   2  11   56.79   21.90
  13   2 -11   72.29   22.90
  13  -2  11   65.59   21.40
  13   2  11   60.49   23.90
  14  -2  11   50.29   22.40
  14   2  11   -9.30   21.10
   0   3 -11    0.00    9.00
   0   3  11    2.10    5.50
   0  -3 -11    5.20    9.70
   0   3  11    9.50    7.90
  -1  -3 -11  775.42   33.90
   1   3 -11  803.92   33.30
  -1   3  11  782.52   31.80
   1  -3 -11  795.32   33.10
  -1   3 -11  714.83   32.00
  -1  -3  11  663.73   31.30
   1   3  11  718.93   30.90
   2   3 -11   91.19   13.30
  -2   3  11   80.09   12.10
  -2  -3 -11   81.29   13.50
  -2   3 -11   60.89   12.20
   2  -3 -11   56.99   11.90
   2   3  11   70.29   12.10
  -2  -3  11   76.49   12.70
   3   3 -11 2683.13   86.69
  -3  -3 -11 2811.92   88.79
  -3   3  11 2697.53   86.19
   3   3  11 2840.52   89.29
  -3  -3  11 2658.23   87.09
   3  -3 -11 2685.43   85.29
   3   3  11 2459.55   85.99
  -3   3 -11 2692.43   87.09
   4   3 -11 1212.08   41.80
   4  -3  11 1177.48   45.40
   4   3 -11 1220.28   43.30
  -4  -3 -11 1225.68   46.30
  -4   3  11 1156.78   43.40
   4  -3 -11 1199.58   41.60
  -4   3 -11 1178.38   44.70
   4   3  11 1117.79   43.00
   4   3  11 1123.39   46.60
  -4  -3  11 1141.19   44.40
  -5  -3 -11   58.39   12.00
   5   3 -11   44.70    8.10
   5   3 -11   48.50    7.60
   5  -3  11   56.09   11.60
  -5   3  11   52.39   10.20
   5   3  11   84.99   14.90
   5   3  11   78.99    9.90
  -5  -3  11   78.89   12.00
  -5   3 -11   71.89   11.80
   5  -3 -11   52.09    7.70
   6  -3  11  222.28   19.50
  -6  -3 -11  246.38   19.90
  -6   3  11  215.88   16.80
  -6   3 -11  292.07   20.00
   6   3  11  310.77   24.20
   7  -3  11  245.38   21.90
  -7  -3 -11  232.38   19.30
   7   3 -11  210.78   23.00
  -7   3 -11  244.98   19.10
   7   3  11  192.88   22.90
   8   3 -11   61.79   17.10
  -8  -3 -11   83.39   14.20
   8  -3  11   85.99   15.80
  -8   3 -11   95.79   13.90
   8   3  11  104.29   19.50
   9  -3  11  243.08   23.80
   9   3 -11  297.07   28.90
  -9  -3 -11  257.17   21.60
   9   3  11  255.27   28.30
  -9   3 -11  274.27   21.30
  10  -3  11  102.09   19.30
  10   3 -11  134.49   23.40
 -10  -3 -11  161.28   27.40
  10   3  11  103.09   23.00
  11   3 -11  139.09   25.00
  11  -3  11  109.39   20.60
  11   3  11   87.99   22.40
  12  -3  11  273.07   29.00
  12   3 -11  319.67   35.50
  12   3  11  277.57   34.40
  13   3 -11   28.70   21.30
  13  -3  11   55.89   19.00
  13   3  11   53.19   24.20
   0   4  11  496.95   24.90
   0   4  11  491.35   23.70
   0   4 -11  489.75   25.50
   0  -4 -11  468.35   25.50
   1   4 -11  486.25   25.70
  -1  -4 -11  462.55   27.20
  -1   4  11  479.55   24.70
  -1   4  11  466.15   22.80
   1   4  11  472.15   25.00
  -1   4 -11  577.54   27.00
   1   4  11  529.15   25.50
   1  -4 -11  510.65   25.80
  -2  -4 -11  246.48   19.30
  -2   4  11  232.18   18.70
   2   4 -11  215.38   19.10
  -2   4 -11  224.18   18.40
   2  -4 -11  195.88   17.30
   2   4  11  254.57   18.60
   2   4  11  236.58   18.30
   3   4 -11    6.40    9.40
  -3   4  11   23.50    9.50
   3   4 -11   -3.10    5.40
  -3  -4 -11    5.10   10.10
   3   4  11    0.30    6.00
   3  -4 -11   21.10    9.20
   3   4  11   13.70   10.40
  -4   4  11   55.89   12.70
   4   4 -11   62.09   11.30
   4   4 -11   52.99    9.30
  -4  -4 -11   62.19   13.10
   4  -4  11   56.59   11.30
   4   4  11   41.20   12.60
   4  -4 -11   26.30    9.00
   4   4  11   51.49    9.60
  -5  -4 -11  603.04   29.60
   5   4 -11  564.54   25.20
   5   4 -11  592.64   24.30
   5  -4  11  560.24   28.40
   5  -4 -11  551.14   23.30
   5   4  11  590.54   32.00
   5   4  11  569.74   25.70
   6   4 -11   44.10   14.30
   6  -4  11   80.89   13.10
   6   4 -11   54.19    6.30
  -6  -4 -11   43.00   12.30
   6   4 -11   58.89    6.90
   6   4  11   42.30   14.70
   6   4  11   55.09    8.60
   7   4 -11  208.88   23.60
  -7  -4 -11  223.48   19.20
   7  -4  11  247.28   20.60
   7   4  11  237.78   25.00
   8  -4  11   31.30   12.00
  -8  -4 -11   23.90   11.70
   8   4 -11   11.80   14.70
   8   4  11   60.59   18.90
   9   4 -11  540.25   38.70
  -9  -4 -11  576.94   31.00
   9  -4  11  559.44   32.80
  -9   4 -11  546.65   30.00
   9   4  11  528.45   37.80
  10   4 -11   32.20   19.50
  10  -4  11   41.00   14.70
 -10  -4 -11   61.59   17.40
  11  -4  11  216.88   25.30
  11   4 -11  239.68   30.40
  11   4  11  196.68   31.10
  12   4 -11  129.49   26.10
  12  -4  11  158.58   23.80
  12   4  11  136.49   28.70
  13  -4  11   37.80   18.60
  13   4 -11   37.40   21.60
  13   4  11   96.19   28.80
   0   5 -11 1211.98   48.20
   0  -5 -11 1319.37   49.20
   0   5  11 1274.07   45.50
   0   5  11 1333.67   51.79
  -1  -5 -11  325.27   22.70
  -1   5  11  353.06   19.10
   1   5 -11  348.57   23.80
   1   5  11  388.16   22.40
   1  -5 -11  384.96   23.90
   1   5  11  390.86   21.30
   2   5 -11  935.11   39.00
  -2   5  11  935.61   34.20
  -2  -5 -11  937.31   40.10
   2  -5 -11  922.01   37.70
   2   5  11  878.01   38.20
   2   5  11  890.51   38.10
   3   5 -11  827.12   35.10
   3   5 -11  763.12   33.10
  -3  -5 -11  848.72   37.20
   3  -5 -11  747.63   33.40
   3   5  11  754.32   35.40
   3   5  11  845.92   34.80
  -4  -5 -11  156.68   17.60
   4   5 -11  166.88   16.10
   4  -5  11  155.48   15.90
   4   5  11  163.08   18.30
   4  -5 -11  166.48   15.00
   5   5 -11  729.53   31.80
   5  -5  11  774.12   33.50
   5   5 -11  756.32   29.90
  -5  -5 -11  751.62   35.40
   5  -5 -11  704.33   29.30
   5   5  11  769.62   32.10
   5   5  11  789.02   39.00
  -6  -5 -11   83.29   14.90
   6   5 -11   90.49    9.00
   6   5 -11   80.39    9.50
   6   5 -11  105.69   18.10
   6  -5  11   86.19   13.50
   6   5  11   72.49   10.10
   6   5  11   70.09   16.30
   6  -5 -11   69.99    7.30
   7  -5  11  130.59   16.60
  -7  -5 -11  160.38   18.10
   7   5 -11  173.78   23.40
   7   5  11  154.08   22.10
   8   5 -11  105.99   20.80
  -8  -5 -11  109.99   16.30
   8  -5  11  113.99   16.50
   8   5  11   96.59   20.90
   9   5 -11   77.89   20.00
  -9  -5 -11   71.99   14.90
   9  -5  11   70.59   15.60
   9   5  11   49.80   19.50
 -10  -5 -11  374.86   32.10
  10   5 -11  333.47   33.50
  10  -5  11  324.27   26.50
  10   5  11  375.26   36.40
  11  -5  11  121.29   20.10
  11   5 -11  141.89   27.30
  11   5  11   97.39   24.70
  12   5 -11   44.80   21.50
  12  -5  11   35.60   15.90
  12   5  11   69.49   22.90
  13   5 -11  120.09   30.50
  13   5  11  116.49   28.50
   0   6  11   85.89   11.60
   0  -6 -11   92.19   15.50
  -1   6  11  276.57   16.60
  -1  -6 -11  262.27   21.30
   1   6 -11  289.67   22.70
   1   6  11  305.67   19.00
   1  -6 -11  275.67   22.40
  -2   6  11  279.17   15.60
   2   6 -11  256.27   21.20
  -2  -6 -11  267.47   21.20
   2   6 -11  251.67   22.30
   2  -6 -11  267.77   21.30
   2   6  11  285.47   19.90
  -3  -6 -11  134.19   16.60
   3   6 -11  123.29   15.50
   3   6 -11  168.88   16.20
  -3   6  11  131.59   11.20
   3   6  11  141.59   15.10
   3   6  11  108.99   15.40
   3  -6 -11  107.69   14.60
   4   6 -11   70.49   11.00
   4   6 -11   65.39   12.40
  -4  -6 -11   42.90   13.40
   4   6  11   73.99   12.20
   4   6  11   78.49   15.10
   4  -6 -11   72.19   11.90
   5   6 -11 1792.72   70.09
   5  -6  11 1871.41   64.79
   5   6 -11 1758.42   61.99
  -5  -6 -11 1908.11   68.59
   5   6 -11 1825.02   64.19
   5  -6 -11 1989.50   62.79
   5   6  11 1893.31   70.69
   6   6 -11  166.98   13.30
   6   6 -11  196.48   15.40
  -6  -6 -11  174.08   19.40
   6  -6  11  165.78   16.60
   6   6 -11  176.08   22.40
   6  -6 -11  186.08   12.80
   6   6  11  173.98   15.40
   6   6  11  202.28   23.70
  -7  -6 -11  193.98   20.50
   7   6 -11  210.78    9.40
   7   6 -11  201.48    9.50
   7   6 -11  202.98   25.20
   7  -6  11  239.18   19.90
   7   6  11  177.68   13.60
   7   6  11  211.98   25.40
   8  -6  11  227.98   20.50
   8   6 -11  156.18   24.20
  -8  -6 -11  181.68   20.40
   8   6  11  186.18   26.90
   9  -6  11  134.89   17.90
  -9  -6 -11  118.49   18.00
   9   6 -11  165.88   26.60
   9   6  11  147.59   25.10
 -10  -6 -11   53.29   16.50
  10   6 -11   -8.90   19.40
  10  -6  11   55.89   15.20
  10   6  11   51.89   20.80
  11   6 -11  305.17   34.40
  11  -6  11  295.47   27.40
  11   6  11  313.27   35.70
  12   6 -11   19.10   21.30
  12   6  11   44.50   24.00
  13   6 -11  178.38   31.50
  13   6  11  210.78   34.90
   0  -7 -11  433.56   28.30
   0   7  11  446.96   22.30
  -1  -7 -11  247.78   20.80
  -1   7  11  200.08   15.00
   1   7  11  226.18   17.10
   1  -7 -11  225.78   19.90
  -2  -7 -11   45.00   12.80
   2   7 -11   48.20   13.40
  -2   7  11   40.50    7.90
   2  -7 -11   56.09   13.40
   2   7  11   54.49   11.80
  -3   7  11  717.33   27.00
   3   7 -11  724.83   34.50
  -3  -7 -11  756.62   36.90
   3   7  11  682.23   34.30
   3  -7 -11  716.33   33.70
  -4  -7 -11  491.95   29.70
   4   7 -11  448.96   25.00
   4   7 -11  476.45   27.00
   4   7  11  500.55   29.60
   4  -7 -11  431.66   25.30
   5   7 -11   44.90   10.00
  -5  -7 -11   49.00   13.90
   5   7 -11   38.50   11.30
   5  -7  11   42.70   10.30
   5   7 -11   33.70   15.20
   5   7  11   57.29   15.40
   5   7  11   40.90   11.00
  -6  -7 -11 1076.39   46.20
   6   7 -11  995.30   40.20
   6  -7  11  986.40   40.70
   6   7 -11 1039.70   38.60
   6   7 -11  981.80   49.60
   6  -7 -11 1015.60   37.30
   6   7  11  974.30   47.90
   7   7 -11   -0.40   15.30
   7   7 -11   18.30    6.60
  -7  -7 -11   11.70   13.10
   7  -7  11   46.50   11.40
   7   7 -11   29.30    7.60
   7   7  11   52.19   18.90
   7   7  11   32.70    8.70
  -8  -7 -11  567.64   34.00
   8   7 -11  605.34   39.50
   8  -7  11  548.95   29.70
   8   7  11  526.75   38.40
  -9  -7 -11   67.59   16.60
   9  -7  11   48.10   12.90
   9   7 -11   55.69   21.20
   9   7  11   36.60   20.80
  10  -7  11  311.47   25.10
  10   7 -11  370.86   38.00
 -10  -7 -11  396.16   30.10
  10   7  11  350.86   37.00
  11   7 -11   34.60   21.30
  11   7  11   80.29   25.80
  12   7 -11   -0.60   20.70
  12   7  11   23.80   22.60
  13   7 -11   58.39   25.20
  13   7  11   93.09   30.20
   0  -8 -11   50.09   14.00
   0   8  11   67.99   10.90
  -1   8  11 1071.99   40.10
  -1  -8 -11 1080.99   47.20
   1  -8 -11 1193.08   48.40
   1   8  11 1132.09   43.20
  -2  -8 -11   40.30   14.80
  -2   8  11   39.10    7.70
   2  -8 -11   70.59   15.10
   2   8  11   36.90   12.00
   3   8 -11  223.28   21.10
  -3  -8 -11  191.28   20.50
  -3   8  11  216.38   12.60
   3   8  11  196.08   20.00
   3  -8 -11  230.18   21.20
  -4  -8 -11  173.68   20.00
   4   8 -11  186.58   18.80
   4   8  11  206.18   22.80
   4  -8 -11  185.78   18.60
   5  -8  11  735.43   33.00
   5   8 -11  748.13   40.70
  -5  -8 -11  782.12   38.20
   5   8 -11  754.92   33.80
   5   8 -11  767.52   36.40
   5  -8 -11  788.92   34.50
   5   8  11  713.83   39.10
   6   8 -11  261.37   28.60
   6  -8  11  270.77   19.80
   6   8 -11  268.97   21.30
  -6  -8 -11  270.17   25.60
   6  -8 -11  281.37   18.50
   6   8  11  285.97   28.00
   6   8  11  247.88   20.00
   7  -8  11  113.19   14.40
   7   8 -11   91.99   21.60
  -7  -8 -11   86.29   17.50
   7   8 -11   96.49   12.30
   7   8  11  126.39   22.50
   8  -8  11  229.78   19.80
  -8  -8 -11  239.78   24.50
   8   8 -11  217.58   28.60
   8   8  11  295.57   33.00
   9  -8  11   58.59   15.30
  -9  -8 -11   30.40   15.10
   9   8 -11   47.40   22.00
   9   8  11   52.69   21.00
 -10  -8 -11   49.70   17.40
  10   8 -11   78.39   25.00
  10   8  11   57.99   22.70
  11   8 -11  144.79   29.10
  11   8  11  122.19   28.60
  12   8 -11   45.70   23.80
  12   8  11   43.20   26.10
   0   9  11 2099.79   70.69
   0  -9 -11 2144.09   78.09
  -1   9  11  105.09   12.00
  -1  -9 -11   93.89   17.90
   1   9  11  114.29   14.90
   1  -9 -11  148.19   19.60
  -2  -9 -11  291.87   26.30
  -2   9  11  309.37   16.30
   2  -9 -11  268.27   22.80
   2   9  11  251.27   21.80
  -3   9  11  269.97   15.50
   3   9 -11  298.67   24.70
  -3  -9 -11  274.47   24.30
   3   9  11  293.87   23.10
   3  -9 -11  300.97   24.20
  -4  -9 -11   21.30   13.90
   4   9 -11   27.90   12.50
   4  -9 -11   30.20   12.40
   4   9  11    9.70   12.00
  -5  -9 -11  221.38   23.80
   5   9 -11  246.58   26.50
   5   9 -11  254.37   21.80
   5  -9  11  230.08   18.40
   5  -9 -11  238.28   20.90
   5   9  11  208.38   25.60
  -6  -9 -11  346.47   28.90
   6   9 -11  359.66   25.00
   6   9 -11  348.27   32.50
   6   9 -11  357.26   22.20
   6  -9  11  324.47   21.20
   6  -9 -11  358.76   22.20
   6   9  11  354.96   32.20
  -7  -9 -11   57.59   16.60
   7  -9  11   94.99   13.00
   7   9 -11   57.09   12.10
   7   9 -11   60.89   19.80
   7   9  11   51.59   19.20
   8  -9  11  213.68   28.90
  -8  -9 -11  227.08   25.80
   8   9 -11  238.28   30.20
   8   9  11  216.88   29.40
  -9  -9 -11   15.20   14.90
   9   9 -11   24.70   19.80
   9   9  11   28.10   19.40
 -10  -9 -11  480.55   35.60
  10   9 -11  345.67   38.30
  10   9  11  379.76   39.60
  11   9 -11   18.10   21.90
  11   9  11   40.50   23.50
  12   9 -11  -31.80   20.50
  12   9  11   -7.30   21.40
   0 -10 -11   51.89   16.50
   0  10  11   33.20    9.80
  -1 -10 -11  232.78   23.90
  -1  10  11  204.18   15.60
   1 -10 -11  187.08   21.60
   1  10  11  216.18   17.90
  -2 -10 -11  500.65   32.10
  -2  10  11  480.45   21.90
   2 -10 -11  451.45   29.70
   2  10  11  516.75   29.30
  -3  10  11  167.88   14.00
  -3 -10 -11  143.09   21.90
   3  10  11  133.99   19.20
   3 -10 -11  150.18   20.10
  -4 -10 -11   32.60   16.20
   4  10 -11   39.20   14.40
   4  10  11   38.50   14.80
   4 -10 -11   41.40   14.30
   5  10 -11  431.06   32.80
   5  10 -11  444.06   28.40
   5 -10  11  434.76   24.10
  -5 -10 -11  396.06   31.70
   5 -10 -11  337.57   25.00
   5  10  11  366.26   29.80
  -6 -10 -11   65.49   18.20
   6 -10  11   67.99   12.00
   6  10 -11   72.19   15.50
   6  10 -11   53.79   19.00
   6  10  11   53.79   19.50
   6 -10 -11   46.20   12.40
   7  10 -11  311.07   23.80
   7  10 -11  334.17   34.10
  -7 -10 -11  334.27   29.70
   7  10  11  281.27   31.00
  -8 -10 -11  123.89   22.10
   8  10 -11  145.29   26.60
   8  10  11  151.08   25.60
   9  10 -11  233.08   32.80
  -9 -10 -11  262.37   28.70
   9  10  11  282.57   35.30
  10  10 -11   11.50   20.60
 -10 -10 -11   30.30   17.90
  10  10  11   29.30   21.90
  11  10 -11   12.00   21.30
  11  10  11   30.70   22.90
  12  10 -11   98.39   31.10
  12  10  11  124.19   30.80
   0 -11 -11  184.28   22.40
   0  11  11  221.38   18.70
  -1 -11 -11  363.16   31.10
  -1  11  11  377.06   21.00
   1  11  11  361.96   24.10
   1 -11 -11  406.76   29.40
  -2 -11 -11  105.99   20.10
  -2  11  11  112.99   11.60
   2  11  11   88.89   15.70
   2 -11 -11   88.39   17.90
  -3 -11 -11  445.76   33.60
   3 -11 -11  432.66   31.20
   3  11  11  425.66   28.50
   4  11 -11  313.17   27.40
  -4 -11 -11  295.97   29.70
   4 -11 -11  320.07   26.60
   4  11  11  285.57   27.30
  -5 -11 -11   82.69   19.50
   5  11 -11   70.09   16.90
   5 -11 -11  106.49   17.40
   5  11  11   78.49   18.50
   6  11 -11  210.98   23.20
   6 -11  11  241.78   25.10
   6  11 -11  195.28   27.30
  -6 -11 -11  238.58   27.10
   6 -11 -11  206.38   21.00
   6  11  11  236.98   28.00
   7  11 -11   15.60   12.00
   7  11 -11   -7.80   17.00
  -7 -11 -11    7.00   15.80
   7  11  11    3.60   17.30
  -8 -11 -11  112.09   22.30
   8  11 -11  110.99   25.40
   8  11  11  127.29   25.40
  -9 -11 -11  260.07   29.00
   9  11 -11  197.28   31.70
   9  11  11  238.98   33.20
 -10 -11 -11   11.20   17.20
  10  11 -11    5.00   21.50
  10  11  11    5.70   19.80
  11  11 -11   40.50   24.50
  11  11  11    7.50   22.30
   0  12  11   16.00   10.10
   0 -12 -11  -12.30   13.40
  -1  12  11  678.03   29.90
  -1 -12 -11  661.33   41.50
   1  12  11  660.23   33.30
   1 -12 -11  716.53   40.30
  -2 -12 -11  117.99   21.00
  -2  12  11  116.49   12.00
   2  12  11  140.19   18.30
   2 -12 -11  142.19   22.70
  -3 -12 -11   75.89   18.80
   3  12  11  105.69   18.50
   3 -12 -11   72.69   18.20
  -4 -12 -11  139.09   23.40
   4 -12 -11  112.29   19.60
   4  12  11  154.98   21.60
   5  12 -11   35.60   15.70
  -5 -12 -11   67.49   19.60
   5  12  11   33.00   17.60
   5 -12 -11   52.59   16.50
   6  12 -11   92.89   24.10
  -6 -12 -11   63.59   18.20
   6  12 -11   92.69   18.80
   6  12  11   85.19   21.40
   6 -12 -11   90.69   16.80
   7  12 -11   56.29   15.80
  -7 -12 -11   45.00   17.30
   7  12 -11   54.49   21.50
   7  12  11   70.19   21.70
   8  12 -11  143.59   28.20
  -8 -12 -11  175.18   26.40
   8  12  11  171.38   28.50
   9  12 -11   74.89   25.10
  -9 -12 -11   68.69   21.30
   9  12  11  122.69   27.80
 -10 -12 -11  293.07   33.70
  10  12 -11  234.28   35.20
  10  12  11  291.47   39.20
  11  12 -11   35.20   25.20
  11  12  11   42.40   25.60
   0  13  11  224.48   20.10
   0 -13 -11  214.48   28.50
  -1 -13 -11  128.09   24.10
  -1  13  11  109.89   14.00
   1  13  11  108.09   16.30
   1 -13 -11  153.28   24.80
  -2 -13 -11   12.10   16.20
   2  13  11   21.40   13.00
   2 -13 -11    3.50   16.20
  -3 -13 -11  489.65   36.10
   3 -13 -11  407.16   31.60
   3  13  11  459.75   30.50
  -4 -13 -11   14.40   18.70
   4  13  11   37.60   16.10
   4 -13 -11   38.80   16.80
   5  13 -11   95.39   20.30
  -5 -13 -11  103.19   23.20
   5 -13 -11  108.69   20.00
   5  13  11  128.29   22.50
   6  13 -11   14.30   15.10
  -6 -13 -11   11.20   18.10
   6  13  11   10.80   16.10
   6 -13 -11   18.90   13.60
   7  13 -11    0.10   13.90
   7  13 -11    0.20   18.80
  -7 -13 -11    8.20   18.10
   7  13  11   -0.90   17.40
   8  13 -11   93.49   26.10
  -8 -13 -11   81.89   22.20
   8  13  11  127.09   26.20
  -9 -13 -11  240.78   34.60
   9  13 -11  348.97   40.80
   9  13  11  242.98   34.40
 -10 -13 -11   18.20   19.90
  10  13 -11   30.00   25.90
  10  13  11   61.39   25.90
   0  14  11   -1.40    9.90
   0 -14 -11   -8.80   15.40
  -1  14  11   41.50   13.10
  -1 -14 -11   17.60   18.20
   1 -14 -11   -1.20   17.30
   1  14  11   34.10   13.00
  -2 -14 -11  239.98   29.70
   2 -14 -11  251.17   28.40
   2  14  11  263.87   25.50
  -3 -14 -11  113.69   23.20
   3 -14 -11   95.09   22.10
   3  14  11  112.69   20.30
  -4 -14 -11  337.17   35.80
   4  14  11  393.76   33.00
   4 -14 -11  395.36   32.60
  -5 -14 -11  269.47   33.30
   5  14 -11  189.78   27.20
   5 -14 -11  206.58   25.50
   5  14  11  228.18   28.90
  -6 -14 -11   10.40   19.00
   6  14 -11   39.30   17.70
   6  14  11   63.09   21.80
   7  14 -11   75.39   20.20
  -7 -14 -11   35.40   21.40
   7  14 -11   55.59   23.30
   7  14  11   50.29   20.70
  -8 -14 -11    7.00   18.70
   8  14 -11  -30.10   19.60
   8  14  11   11.10   21.20
  -9 -14 -11   78.59   23.30
   9  14 -11  116.29   28.70
   9  14  11  113.59   28.00
 -10 -14 -11  265.97   39.90
  10  14 -11  190.48   37.70
  10  14  11  169.98   32.30
   0 -15 -11  218.78   30.70
   0  15  11  171.68   19.30
  -1 -15 -11   75.29   22.80
   1  15  11   71.69   15.20
   1 -15 -11   46.20   19.30
  -2 -15 -11  136.89   28.10
   2 -15 -11  151.18   24.30
   2  15  11  176.38   21.60
  -3 -15 -11  404.06   39.10
   3 -15 -11  395.96   36.90
   3  15  11  397.66   31.70
  -4 -15 -11   34.40   22.10
   4 -15 -11   55.99   21.20
   4  15  11   53.89   19.00
  -5 -15 -11   55.09   22.70
   5  15 -11   42.80   19.20
   5 -15 -11   39.50   18.40
   5  15  11   25.00   17.00
  -6 -15 -11  -11.90   16.20
   6  15 -11    6.50   16.60
   6  15  11   28.50   19.30
   7  15 -11   47.30   20.20
  -7 -15 -11   48.60   22.90
   7  15  11   62.19   22.50
  -8 -15 -11  -23.60   17.70
   8  15  11   -8.50   18.60
   9  15 -11  484.25   49.90
  -9 -15 -11  562.14   45.80
   9  15  11  505.45   48.40
   0 -16 -11   38.70   19.80
  -1 -16 -11  128.39   26.00
   1  16  11  114.29   18.20
   1 -16 -11   70.59   23.20
  -2 -16 -11  213.78   30.60
   2  16  11  265.67   26.40
   2 -16 -11  207.38   29.90
  -3 -16 -11    9.60   19.10
   3  16  11   -5.90   14.60
   3 -16 -11   15.30   19.50
  -4 -16 -11  304.77   34.20
   4 -16 -11  318.57   33.80
   4  16  11  222.38   28.30
  -5 -16 -11  139.99   26.80
[truncated: 548,739 more chars]
