# Supplementary material for: (+)-trans-Chlorido­{2-[(R p)-2-(methyl­sulfan­yl)ferro­cen­yl]-2,5,6,7-tetra­hydro­pyrrolo­[1,2-c]imidazol-3-yl­idene}bis(tri­phenyl­phosphane-κP)palladium(II) hexa­fluorido­phosphate di­chloro­form disolvate
Source: Acta Crystallogr E Crystallogr Commun. 2016 Aug 26;72(Pt 9):1330–4. doi: 10.1107/S2056989016013190 (PMC5120718; doi:10.1107/S2056989016013190)
Supplement: Supplementary file 2 [file e-72-01330-Isup2.hkl]

data_I                                                                          
_shelx_title ' d1585_a.res in P2(1)2(1)2(1)'                                    
_shelx_refln_list_code          4                                               
_shelx_F_calc_maximum      401.80                                               
_exptl_crystal_F_000      2800.00                                               
_reflns_d_resolution_high  0.7692                                               
                                                                                
loop_                                                                           
 _space_group_symop_operation_xyz                                               
 'x, y, z'                                                                      
 '-x+1/2, -y, z+1/2'                                                            
 '-x, y+1/2, -z+1/2'                                                            
 'x+1/2, -y+1/2, -z'                                                            
                                                                                
_cell_length_a    11.2517                                                       
_cell_length_b    16.4240                                                       
_cell_length_c    31.1181                                                       
_cell_angle_alpha  90.000                                                       
_cell_angle_beta   90.000                                                       
_cell_angle_gamma  90.000                                                       
                                                                                
_shelx_F_squared_multiplier     1.000                                           
                                                                                
loop_                                                                           
 _refln_index_h                                                                 
 _refln_index_k                                                                 
 _refln_index_l                                                                 
 _refln_F_squared_calc                                                          
 _refln_F_squared_meas                                                          
 _refln_F_squared_sigma                                                         
 _refln_observed_status                                                         
   4   0   0      35655.39      36420.38      1154.66 o                         
   6   0   0      27488.88      26252.43       931.86 o                         
   8   0   0        163.25        600.38       210.90 o                         
  10   0   0        112.79         91.84       227.90 o                         
  12   0   0        300.12        695.62       295.94 o                         
  14   0   0        262.28        632.69       345.26 o                         
   1   1   0      23025.28      23579.71       488.27 o                         
   2   1   0       6386.33       6423.17       205.79 o                         
   3   1   0      54740.80      57079.27      1722.72 o                         
   4   1   0        751.23        713.83       115.65 o                         
   5   1   0       6064.51       6008.34       283.10 o                         
   6   1   0        786.95        846.52       128.53 o                         
   7   1   0      22604.04      23379.24       619.06 o                         
   8   1   0         52.07         57.21       127.78 o                         
   9   1   0       1599.06       1664.63       255.12 o                         
  10   1   0       1706.13       1946.18       229.78 o                         
  11   1   0       3081.58       2911.57       273.41 o                         
  12   1   0       3500.52       3505.95       457.51 o                         
  13   1   0       1372.26       1349.72       319.75 o                         
  14   1   0        629.84        606.09       235.80 o                         
   0   2   0      57857.62      58035.11      1697.21 o                         
   1   2   0      23333.69      23282.23       356.74 o                         
   2   2   0      35434.27      36452.31       761.71 o                         
   3   2   0       5902.21       6129.40       191.48 o                         
   4   2   0      41647.50      41777.49       904.42 o                         
   5   2   0         20.26          6.69        50.53 o                         
   6   2   0      13362.31      12622.87       279.04 o                         
   7   2   0      14417.30      14609.10       322.41 o                         
   8   2   0       8968.71       8601.61       228.80 o                         
   9   2   0        273.62        259.47        85.16 o                         
  10   2   0       2917.98       3068.46       267.95 o                         
  11   2   0       5398.75       5187.35       343.13 o                         
  12   2   0        244.29        301.42       186.33 o                         
  13   2   0       1941.31       1583.13       262.96 o                         
  14   2   0       4329.63       4487.85       568.06 o                         
   1   3   0      78254.73      80400.38      1173.24 o                         
   2   3   0      10498.49      11274.67       210.59 o                         
   3   3   0       3051.70       3266.42       119.37 o                         
   4   3   0      31844.62      31012.49       708.41 o                         
   5   3   0        626.48        827.41        80.55 o                         
   6   3   0       9394.48       9102.06       231.35 o                         
   7   3   0      12074.15      11622.71       293.63 o                         
   8   3   0      39193.00      38117.41       729.64 o                         
   9   3   0        621.50        603.47       120.59 o                         
  10   3   0       3306.74       3577.98       273.34 o                         
  11   3   0       1504.06       2002.92       364.82 o                         
  12   3   0       1862.53       1933.98       256.61 o                         
  13   3   0       1059.57       1397.87       387.78 o                         
  14   3   0       3081.77       2176.83       457.51 o                         
   0   4   0     130525.22     122694.86     10702.77 o                         
   1   4   0        423.95        385.06        68.82 o                         
   2   4   0      10391.60      10765.78       216.29 o                         
   3   4   0      17275.46      16426.63       292.90 o                         
   4   4   0       3058.51       3113.66       109.96 o                         
   5   4   0         50.00        148.54        94.39 o                         
   6   4   0      10022.39      10367.84       258.58 o                         
   7   4   0      12121.00      11975.01       295.31 o                         
   8   4   0       1883.37       2185.94       137.32 o                         
   9   4   0        149.74        158.45        70.91 o                         
  10   4   0        376.79        413.39       164.49 o                         
  11   4   0       1718.39       1938.85       232.52 o                         
  12   4   0       2639.43       1807.76       432.00 o                         
  13   4   0       2879.70       3142.71       513.64 o                         
  14   4   0        903.98        807.87       408.19 o                         
   1   5   0         16.94         58.39        57.04 o                         
   2   5   0        530.53        309.97        62.86 o                         
   3   5   0       3740.43       3867.61       136.06 o                         
   4   5   0      30035.86      30085.64       497.22 o                         
   5   5   0       1539.96       1595.00        73.62 o                         
   6   5   0        216.29         78.21        76.69 o                         
   7   5   0       8314.99       8364.52       204.79 o                         
   8   5   0        661.02        725.96        88.11 o                         
   9   5   0       2102.67       2029.38       146.80 o                         
  10   5   0        130.12        340.66       154.27 o                         
  11   5   0        553.95       1220.99       374.17 o                         
  12   5   0       2029.93       2067.98       437.10 o                         
  13   5   0        516.10        493.23       387.78 o                         
  14   5   0       3025.53       2605.26       515.34 o                         
   0   6   0       1400.27       1137.65       195.59 o                         
   1   6   0       2647.18       2698.28       122.63 o                         
   2   6   0       1459.73       1327.63        86.57 o                         
   3   6   0      10286.79      10193.54       232.56 o                         
   4   6   0       7773.75       7829.78       200.77 o                         
   5   6   0         58.14         37.02        62.61 o                         
   6   6   0       2280.26       2342.56        78.69 o                         
   7   6   0      20718.31      20262.97       379.25 o                         
   8   6   0         81.36       -101.90       101.90 o                         
   9   6   0       5532.73       5972.58       468.48 o                         
  10   6   0       9608.86       8911.25       649.70 o                         
  11   6   0       9209.54       9174.87       682.01 o                         
  12   6   0          8.33         -6.80       302.74 o                         
  13   6   0       3552.73       3649.54       544.25 o                         
  14   6   0        361.63         76.54       357.16 o                         
   1   7   0        260.41        248.47        71.17 o                         
   2   7   0        436.98        274.00        70.46 o                         
   3   7   0          3.02        -31.71       102.61 o                         
   4   7   0      20571.67      20299.82       404.98 o                         
   5   7   0       1055.52       1189.45       114.64 o                         
   6   7   0      15217.14      14727.02       584.09 o                         
   7   7   0        185.01        -93.55       124.63 o                         
   8   7   0      24531.40      24062.94       687.02 o                         
   9   7   0        935.66        973.60       178.02 o                         
  10   7   0       8889.87       8613.61       651.40 o                         
  11   7   0         60.09        391.18       324.85 o                         
  12   7   0       1544.28       1853.68       474.52 o                         
  13   7   0         18.85        -51.02       331.65 o                         
   0   8   0      13891.68      12849.63       385.89 o                         
   1   8   0       8797.63       8888.16       219.30 o                         
   2   8   0       2660.58       2692.91       139.44 o                         
   3   8   0      13333.46      13688.90       349.29 o                         
   4   8   0      14263.20      13947.03       356.17 o                         
   5   8   0       4029.80       3729.44       183.94 o                         
   6   8   0        983.54       1066.46       118.72 o                         
   7   8   0          1.54         11.31        55.41 o                         
   8   8   0       4134.46       4106.35       291.34 o                         
   9   8   0       1434.63       1111.01       200.41 o                         
  10   8   0        347.18        726.23       335.05 o                         
  11   8   0       6565.73       6816.06       668.41 o                         
  12   8   0          7.30         83.34       365.67 o                         
  13   8   0       1051.34       1202.28       460.91 o                         
   1   9   0       2904.56       2939.48       131.29 o                         
   2   9   0       6961.96       6911.26       405.28 o                         
   3   9   0        138.31        108.23       130.11 o                         
   4   9   0      39693.48      40285.21       801.77 o                         
   5   9   0        920.42        849.35       126.51 o                         
   6   9   0       1094.75        994.20       184.90 o                         
   7   9   0        863.70        919.37        95.81 o                         
   8   9   0          0.77       -184.16       227.90 o                         
   9   9   0          7.44       -153.22       153.22 o                         
  10   9   0       1334.42       1620.68       406.49 o                         
  11   9   0        152.10        636.09       389.48 o                         
  12   9   0        501.31       1408.08       472.82 o                         
  13   9   0          2.59       -214.30       403.09 o                         
   0  10   0      47683.50      46621.96      1082.35 o                         
   1  10   0       9083.55       9110.30       232.83 o                         
   2  10   0         48.22         -8.29       165.11 o                         
   3  10   0       9214.04       9196.52       370.89 o                         
   4  10   0      11999.28      12219.89       440.16 o                         
   5  10   0       3845.84       4771.75       311.31 o                         
   6  10   0       7853.41       8101.23       288.52 o                         
   7  10   0       9292.74      10220.81       446.14 o                         
   8  10   0       3439.98       3445.89       302.79 o                         
   9  10   0         15.63       -350.05       441.35 o                         
  10  10   0        134.87          8.45       256.82 o                         
  11  10   0       9099.24      10679.89       811.27 o                         
  12  10   0       3224.10       4640.92       654.80 o                         
   1  11   0        142.82        149.82       151.71 o                         
   2  11   0       9528.09       9442.13       392.88 o                         
   3  11   0       5076.47       4782.54       288.57 o                         
   4  11   0        595.93        641.63       187.09 o                         
   5  11   0       1460.06       1779.25       442.20 o                         
   6  11   0       1007.76       1128.58       202.04 o                         
   7  11   0       1432.58       1399.30       232.86 o                         
   8  11   0       3345.60       3788.71       352.91 o                         
   9  11   0        118.47         41.20       189.49 o                         
  10  11   0       1644.72       2255.84       501.65 o                         
  11  11   0        395.15        149.67       367.37 o                         
  12  11   0        630.93       1219.29       467.72 o                         
   0  12   0          0.74       -143.72       143.72 o                         
   1  12   0       3550.50       3171.72       240.95 o                         
   2  12   0        276.96        248.28       133.08 o                         
   3  12   0      10783.59      10005.29       530.64 o                         
   4  12   0       6447.02       6141.76       354.72 o                         
   5  12   0        602.76         79.88       341.86 o                         
   6  12   0       7143.56       7151.99       429.45 o                         
   7  12   0        475.98        637.77       219.36 o                         
   8  12   0        518.55        554.92       374.09 o                         
   9  12   0         19.77       -224.61       350.36 o                         
  10  12   0       2482.36       2718.55       621.55 o                         
  11  12   0         11.54        355.46       408.19 o                         
  12  12   0       2356.18       2054.38       527.24 o                         
   1  13   0      13708.25      13911.54       409.64 o                         
   2  13   0       1431.84       1315.59       168.29 o                         
   3  13   0       4892.58       4764.02       675.13 o                         
   4  13   0         93.16       -154.45       154.45 o                         
   5  13   0        163.48        173.82       172.50 o                         
   6  13   0        637.41        111.30       187.90 o                         
   7  13   0       8732.35       8558.06       457.00 o                         
   8  13   0       2494.67       2490.03       303.92 o                         
   9  13   0       1166.99       1112.15       415.76 o                         
  10  13   0          3.80       -266.52       270.40 o                         
  11  13   0       2198.14       2457.46       528.94 o                         
   0  14   0      39603.57      38201.47       979.40 o                         
   1  14   0       2370.72       2394.78       210.70 o                         
   2  14   0        617.62        152.75       857.96 o                         
   3  14   0        256.26       -151.32       444.75 o                         
   4  14   0        559.09        347.21       322.30 o                         
   5  14   0         13.91       -171.34       522.14 o                         
   6  14   0       4295.39       4015.83       348.61 o                         
   7  14   0       1518.85       1309.94       263.37 o                         
   8  14   0        492.13        502.97       237.79 o                         
   9  14   0         55.74        -32.08       321.45 o                         
  10  14   0         70.58        780.66       428.60 o                         
  11  14   0        643.88        770.45       457.51 o                         
   1  15   0         31.06       -258.99       258.99 o                         
   2  15   0        168.28       -206.65       222.80 o                         
   3  15   0        687.49        296.86       184.37 o                         
   4  15   0       1451.18       1438.22       267.87 o                         
   5  15   0       5147.17       5517.96      1039.94 o                         
   6  15   0       2364.59       2102.82       490.68 o                         
   7  15   0      10464.68      10767.78       594.34 o                         
   8  15   0          0.89        222.71       231.45 o                         
   9  15   0         14.80       -213.59       213.59 o                         
  10  15   0        227.98       -163.28       340.16 o                         
   0  16   0       8805.75       8424.83       692.22 o                         
   1  16   0        377.63        375.17       163.79 o                         
   2  16   0        182.09       -116.38       173.82 o                         
   3  16   0          6.05       -164.90       189.90 o                         
   4  16   0       4734.94       4136.29       361.76 o                         
   5  16   0         15.68       -431.91       431.91 o                         
   6  16   0       3970.04       3768.98       374.00 o                         
   7  16   0       2210.94       1389.02       297.72 o                         
   8  16   0       2412.29       2254.87       399.60 o                         
   9  16   0          4.37        254.22       440.50 o                         
   1  17   0       7100.20       7823.80       495.69 o                         
   2  17   0       2122.26       1974.72       579.12 o                         
   3  17   0        474.67        552.73       234.40 o                         
   4  17   0         10.60        -38.89       193.17 o                         
   5  17   0        425.64        323.90       223.12 o                         
   6  17   0         31.05       -127.94       535.75 o                         
   7  17   0       2816.22       2792.17       372.14 o                         
   8  17   0       1544.08       1401.60       318.05 o                         
   0  18   0       9315.67      10807.45       794.27 o                         
   1  18   0        200.90       -156.47       387.78 o                         
   2  18   0       2203.21       2948.65       758.46 o                         
   3  18   0       1924.78       1807.01       293.82 o                         
   4  18   0         44.54         46.60       502.58 o                         
   5  18   0       1447.77       1500.73       311.87 o                         
   6  18   0       6564.20       5981.27       679.38 o                         
   7  18   0        214.43       -236.51       236.51 o                         
   1  19   0        990.09        432.00       430.30 o                         
   2  19   0       2030.20       2062.36       596.89 o                         
   3  19   0       2964.28       2783.71       322.21 o                         
   4  19   0       1244.84       1507.86       297.88 o                         
   5  19   0          9.81        135.71       251.86 o                         
   6  19   0        156.50        266.33       306.99 o                         
   2  20   0        671.89        739.84       462.61 o                         
   3  20   0        246.90       -211.75       211.75 o                         
   4  20   0        236.73         70.47       281.48 o                         
   5  20   0        863.96        625.98       261.77 o                         
   4   0   1       3750.93       3593.80       179.08 o                         
   5   0   1       1923.15       1622.35       139.37 o                         
   6   0   1        230.75        519.67       136.06 o                         
   7   0   1        326.59        403.89       125.15 o                         
   8   0   1      26665.73      25773.64       690.79 o                         
   9   0   1        712.97        974.29       175.49 o                         
  10   0   1         87.81         75.21       287.43 o                         
  11   0   1        990.49        862.44       208.53 o                         
  12   0   1        229.36        616.57       269.49 o                         
  13   0   1        325.33        191.98       198.55 o                         
  14   0   1       3453.75       3132.41       333.60 o                         
 -14   1   1       2184.50       2245.57       299.46 o                         
 -13   1   1       1555.53       1837.59       423.49 o                         
 -12   1   1        182.15        355.60       190.27 o                         
 -11   1   1       1185.05       1279.67       217.52 o                         
 -10   1   1       1988.07       2025.71       392.03 o                         
  -9   1   1       5600.61       5740.40       302.95 o                         
  -8   1   1      14439.91      14419.60       467.36 o                         
  -7   1   1       3189.62       3281.16       210.43 o                         
  -6   1   1       3308.05       3305.10       203.93 o                         
  -5   1   1       1322.81       1402.02       176.03 o                         
  -4   1   1       8131.81       8135.27       260.12 o                         
  -3   1   1       8616.45       8980.98       382.68 o                         
  -2   1   1      39558.54      40423.51      1142.76 o                         
  -1   1   1      36296.27      36517.90       530.34 o                         
   0   1   1         20.70         -8.25         8.25 o                         
   1   1   1      36280.50      36835.18       612.30 o                         
   2   1   1      38435.47      39189.63       803.24 o                         
   3   1   1       9296.28       9489.34       399.68 o                         
   4   1   1       8129.77       8384.57       299.34 o                         
   5   1   1       1200.33       1127.40       209.20 o                         
   6   1   1       3334.22       3299.76       195.32 o                         
   7   1   1       3312.82       3519.63       228.56 o                         
   8   1   1      14372.20      14667.05       467.81 o                         
   9   1   1       5667.99       5408.33       298.14 o                         
  10   1   1       1744.60       1652.35       268.72 o                         
  11   1   1       1029.77        872.99       441.27 o                         
  12   1   1        188.07        438.71       200.99 o                         
  13   1   1       1671.79       1716.40       260.90 o                         
  14   1   1       2206.42       2449.07       442.12 o                         
 -14   2   1       3573.65       4145.33       554.37 o                         
 -13   2   1       1079.02       1311.99       255.86 o                         
 -12   2   1        119.63        231.36       190.09 o                         
 -11   2   1       4543.88       4825.04       560.32 o                         
 -10   2   1       3359.12       3790.83       283.96 o                         
  -9   2   1       3624.01       3447.05       261.35 o                         
  -8   2   1       9865.02       9972.75       259.61 o                         
  -7   2   1      16464.98      16782.42       354.84 o                         
  -6   2   1       1139.09       1148.41       117.19 o                         
  -5   2   1       1869.00       2218.39       153.76 o                         
  -4   2   1       9635.87       9687.50       265.53 o                         
  -3   2   1       8781.28       9566.75       259.84 o                         
  -2   2   1      46658.84      47443.59       798.53 o                         
  -1   2   1      42997.47      43826.24       743.89 o                         
   0   2   1      22558.37      24396.27       528.56 o                         
   1   2   1      42395.86      43668.97       743.89 o                         
   2   2   1      46293.22      46887.75       978.82 o                         
   3   2   1       8863.15       9428.47       259.48 o                         
   4   2   1       9558.32       9691.79       262.85 o                         
   5   2   1       1671.04       1948.36       113.98 o                         
   6   2   1       1085.78       1081.36        89.76 o                         
   7   2   1      15914.66      15963.63       351.04 o                         
   8   2   1      10550.17      10528.85       270.12 o                         
   9   2   1       3451.52       3580.25       271.29 o                         
  10   2   1       3201.61       3304.73       271.32 o                         
  11   2   1       4463.66       4849.80       341.84 o                         
  12   2   1        135.89         26.46       175.36 o                         
  13   2   1       1197.88       1645.40       264.91 o                         
  14   2   1       3524.38       2850.17       474.52 o                         
 -14   3   1       1267.81       2120.71       464.31 o                         
 -13   3   1       1644.52       1813.07       303.59 o                         
 -12   3   1       1810.91       1649.05       280.63 o                         
 -11   3   1       5057.27       5532.20       879.22 o                         
 -10   3   1        114.31         11.46       145.53 o                         
  -9   3   1       5787.60       6121.63       251.83 o                         
  -8   3   1       2543.86       2636.06       160.36 o                         
  -7   3   1       1973.52       2086.49       124.05 o                         
  -6   3   1      12094.60      11799.30       277.70 o                         
  -5   3   1      18784.38      18612.65       381.15 o                         
  -4   3   1      17769.38      17753.51       352.31 o                         
  -3   3   1       2189.02       2300.64        97.43 o                         
  -2   3   1      20969.41      20471.07       333.31 o                         
  -1   3   1      66999.48      69489.56      1174.63 o                         
   0   3   1       7069.32       6735.13       271.27 o                         
   1   3   1      64953.74      69083.78      1168.09 o                         
   2   3   1      20300.20      19792.71       386.63 o                         
   3   3   1       2711.62       2868.65       109.06 o                         
   4   3   1      16931.36      17451.37       441.91 o                         
   5   3   1      19627.09      19020.43       391.08 o                         
   6   3   1      11961.20      11724.50       274.39 o                         
   7   3   1       2088.74       2074.83       228.11 o                         
   8   3   1       2568.70       2590.45       191.06 o                         
   9   3   1       6150.91       6003.92       208.01 o                         
  10   3   1        154.07        123.90       151.90 o                         
  11   3   1       5044.40       5234.94       335.02 o                         
  12   3   1       1725.55       1692.91       262.77 o                         
  13   3   1       1616.20       1814.56       420.09 o                         
  14   3   1       1369.67        733.04       365.67 o                         
 -14   4   1        675.11        510.23       387.78 o                         
 -13   4   1       2066.33       3195.43       511.94 o                         
 -12   4   1       2297.49       1952.33       413.29 o                         
 -11   4   1       1543.39       1840.17       232.51 o                         
 -10   4   1        407.03        534.68       169.14 o                         
  -9   4   1       2745.88       2781.01       186.46 o                         
  -8   4   1       3088.41       2984.12       131.58 o                         
  -7   4   1       6905.21       6938.25       178.24 o                         
  -6   4   1       4519.75       4711.96       204.24 o                         
  -5   4   1       2356.81       2457.88       122.73 o                         
  -4   4   1      14259.11      14750.26       235.43 o                         
  -3   4   1       3343.34       3289.63       115.88 o                         
  -2   4   1      64454.34      63696.16       948.68 o                         
  -1   4   1      46681.02      49054.17       785.24 o                         
   0   4   1      35599.20      35239.06      1450.99 o                         
   1   4   1      46906.12      47522.81       735.70 o                         
   2   4   1      63397.79      62914.85       846.75 o                         
   3   4   1       3179.26       3178.25       115.36 o                         
   4   4   1      13953.55      14795.04       312.82 o                         
   5   4   1       2454.81       2275.27       156.24 o                         
   6   4   1       4641.72       4787.92       166.81 o                         
   7   4   1       7107.31       7157.13       214.31 o                         
   8   4   1       3150.44       3252.53       159.23 o                         
   9   4   1       2871.57       2724.76       162.53 o                         
  10   4   1        461.31        339.15       256.82 o                         
  11   4   1       1553.46       2066.65       240.61 o                         
  12   4   1       2448.91       2948.82       460.91 o                         
  13   4   1       1844.11       1183.57       386.08 o                         
  14   4   1        580.74        923.35       382.68 o                         
 -14   5   1        944.99       1569.65       462.61 o                         
 -13   5   1        375.01        894.44       370.77 o                         
 -12   5   1       3517.98       3661.44       540.85 o                         
 -11   5   1       1110.17       1280.52       365.67 o                         
 -10   5   1       2476.74       2287.47       223.37 o                         
  -9   5   1       1353.23       1488.93       134.01 o                         
  -8   5   1       1671.67       1564.33       106.28 o                         
  -7   5   1       7690.65       7378.36       193.61 o                         
  -6   5   1      20840.49      21440.95       381.41 o                         
  -5   5   1      11634.38      11530.98       201.09 o                         
  -4   5   1       8539.31       8263.56       235.89 o                         
  -3   5   1       6669.61       6692.35       170.88 o                         
  -2   5   1       1303.32       1523.90        93.87 o                         
  -1   5   1      23067.51      23327.66       357.88 o                         
   0   5   1      15131.58      14957.20       579.88 o                         
   1   5   1      23167.44      23644.15       359.18 o                         
   2   5   1       1446.04       1610.26        85.89 o                         
   3   5   1       6284.64       6257.25       169.68 o                         
   4   5   1       8388.66       8663.91       198.03 o                         
   5   5   1      11473.76      11316.47       233.80 o                         
   6   5   1      21058.57      21013.84       449.69 o                         
   7   5   1       8058.27       7828.81       228.82 o                         
   8   5   1       1701.85       1729.13       107.34 o                         
   9   5   1       1444.38       1560.97       133.71 o                         
  10   5   1       2439.57       2843.36       281.39 o                         
  11   5   1       1088.51       1278.82       374.17 o                         
  12   5   1       3479.53       3249.85       498.33 o                         
  13   5   1        404.84        466.01       394.58 o                         
  14   5   1        976.44       1190.38       452.41 o                         
 -14   6   1         15.17       -198.99       346.96 o                         
 -13   6   1       2562.34       2122.41       491.53 o                         
 -12   6   1       2412.74       2535.70       467.72 o                         
 -11   6   1       4343.09       4530.37       534.05 o                         
 -10   6   1       1373.32       1377.46       352.06 o                         
  -9   6   1       1544.98       1486.87       140.81 o                         
  -8   6   1         12.47          5.69        87.63 o                         
  -7   6   1       6977.58       6952.77       192.85 o                         
  -6   6   1       2580.24       2548.75       115.32 o                         
  -5   6   1       9525.76       9101.29       211.23 o                         
  -4   6   1       8860.44       8116.32       206.96 o                         
  -3   6   1      12274.04      12140.07       261.34 o                         
  -2   6   1      22087.98      23276.38       408.94 o                         
  -1   6   1      39732.48      40430.69       646.94 o                         
   0   6   1       3367.17       3897.97       181.97 o                         
   1   6   1      40278.67      40233.81       679.72 o                         
   2   6   1      21942.93      22911.38       365.02 o                         
   3   6   1      12490.65      12388.95       261.10 o                         
   4   6   1       9039.14       8751.44       209.10 o                         
   5   6   1       8790.18       8462.63       209.77 o                         
   6   6   1       3000.36       2904.71        89.00 o                         
   7   6   1       7322.81       7532.65       247.89 o                         
   8   6   1          1.35          9.26       140.93 o                         
   9   6   1       1405.05       1194.55       180.53 o                         
  10   6   1       1406.46       1341.75       363.97 o                         
  11   6   1       4329.44       4052.62       515.34 o                         
  12   6   1       2357.15       2596.75       481.32 o                         
  13   6   1       2749.23       2948.82       517.04 o                         
  14   6   1         14.02        139.46       352.06 o                         
 -13   7   1       1570.96       1336.64       435.40 o                         
 -12   7   1       6983.23       7849.96       753.45 o                         
 -11   7   1       1855.02       2062.88       450.71 o                         
 -10   7   1       2348.36       2936.91       467.72 o                         
  -9   7   1        143.17        279.59       190.49 o                         
  -8   7   1       1360.96       1420.64       197.27 o                         
  -7   7   1       3550.06       3965.60       263.58 o                         
  -6   7   1       2589.38       2723.71       119.91 o                         
  -5   7   1       2157.97       2102.91       142.27 o                         
  -4   7   1       2665.46       2680.78       151.35 o                         
  -3   7   1       7190.40       6946.07       235.60 o                         
  -2   7   1        286.00        417.53        99.18 o                         
  -1   7   1       2344.97       2403.03       119.21 o                         
   0   7   1      22061.03      22624.98       329.07 o                         
   1   7   1       2312.47       2297.95       214.30 o                         
   2   7   1        271.81        351.05        74.30 o                         
   3   7   1       7876.57       7735.41       239.86 o                         
   4   7   1       2328.94       2717.38       153.76 o                         
   5   7   1       2723.59       2950.64       171.61 o                         
   6   7   1       2836.13       2693.06       147.20 o                         
   7   7   1       3775.22       3980.33       261.45 o                         
   8   7   1       1242.39       1452.12       195.58 o                         
   9   7   1        149.90        161.48       146.02 o                         
  10   7   1       2128.12       2146.22       411.59 o                         
  11   7   1       1797.16       1794.16       413.29 o                         
  12   7   1       6973.52       7334.79       738.14 o                         
  13   7   1       1686.24       1064.52       420.09 o                         
 -13   8   1       2801.94       2584.85       547.65 o                         
 -12   8   1       1607.63       1743.13       457.51 o                         
 -11   8   1       5889.31       6475.90       680.31 o                         
 -10   8   1        807.53        659.90       328.25 o                         
  -9   8   1       2612.31       2397.55       250.49 o                         
  -8   8   1       1124.91        920.72       188.49 o                         
  -7   8   1       5264.08       5083.96       147.17 o                         
  -6   8   1       6153.08       6027.06       225.09 o                         
  -5   8   1      13438.09      12668.98       557.02 o                         
  -4   8   1        504.58        552.09       107.31 o                         
  -3   8   1        133.01         14.25        91.99 o                         
  -2   8   1       1164.63       1116.33       118.21 o                         
  -1   8   1        143.18         73.60        93.13 o                         
   0   8   1      15886.41      15991.73       314.28 o                         
   1   8   1        293.20        260.35       100.03 o                         
   2   8   1       1392.67       1328.31       111.35 o                         
   3   8   1        101.51         -0.81        88.28 o                         
   4   8   1        500.54        327.70       116.93 o                         
   5   8   1      14017.70      14467.02       462.18 o                         
   6   8   1       6257.11       6498.96       236.74 o                         
   7   8   1       5136.32       4919.51       149.46 o                         
   8   8   1       1107.06       1114.59       202.15 o                         
   9   8   1       2250.43       2139.21       523.84 o                         
  10   8   1        733.52        278.93       318.05 o                         
  11   8   1       5841.92       5882.50       632.69 o                         
  12   8   1       1605.92       1584.96       472.82 o                         
  13   8   1       2674.44       2811.05       545.95 o                         
 -13   9   1        923.72       1202.28       484.72 o                         
 -12   9   1       4132.36       4290.56       615.68 o                         
 -11   9   1        500.84        129.26       360.57 o                         
 -10   9   1        398.57        734.74       355.46 o                         
  -9   9   1       2121.27       1776.94       246.35 o                         
  -8   9   1        202.15       -101.83       223.65 o                         
  -7   9   1       3604.26       3544.41       152.19 o                         
  -6   9   1        956.23       1074.62       216.46 o                         
  -5   9   1       1366.48       1275.62       137.87 o                         
  -4   9   1       7468.10       7516.14       259.08 o                         
  -3   9   1       4330.06       4498.38       261.50 o                         
  -2   9   1       2779.73       3089.62       215.75 o                         
  -1   9   1       1596.26       1320.76       100.16 o                         
   0   9   1         20.29         40.05        70.97 o                         
   1   9   1       1853.95       1501.65       132.91 o                         
   2   9   1       2465.99       2623.79       169.38 o                         
   3   9   1       4356.82       4389.62       260.28 o                         
   4   9   1       7208.06       7220.50       260.29 o                         
   5   9   1       1515.54       1477.15       145.44 o                         
   6   9   1        731.46        822.54       120.64 o                         
   7   9   1       3678.29       4075.61       195.39 o                         
   8   9   1        135.90        108.00       165.24 o                         
   9   9   1       2069.47       2105.17       248.84 o                         
  10   9   1        390.60        642.90       358.87 o                         
  11   9   1        462.27        721.13       397.98 o                         
  12   9   1       4309.17       3824.72       608.88 o                         
  13   9   1        897.00        525.54       413.29 o                         
 -12  10   1       3607.20       4834.81       665.01 o                         
 -11  10   1       4512.26       4603.51       619.08 o                         
 -10  10   1        158.61        467.07       376.64 o                         
  -9  10   1        278.51        284.11       195.19 o                         
  -8  10   1        214.71         -4.23       168.32 o                         
  -7  10   1       2739.23       2959.66       195.01 o                         
  -6  10   1       1362.64       1500.22       155.52 o                         
  -5  10   1       3255.62       3481.75       267.38 o                         
  -4  10   1       6898.20       6865.75       348.76 o                         
  -3  10   1       3338.90       3395.97       251.78 o                         
  -2  10   1      10994.63      10802.92       394.95 o                         
  -1  10   1       1911.91       2314.16       193.69 o                         
   0  10   1       3736.03       3885.45       155.80 o                         
   1  10   1       2099.81       2147.00       165.43 o                         
   2  10   1      10545.76      10139.92       313.35 o                         
   3  10   1       3404.49       3698.97       248.92 o                         
   4  10   1       7354.39       7837.41       358.95 o                         
   5  10   1       3025.74       3176.97       266.38 o                         
   6  10   1       1173.94       1541.73       158.35 o                         
   7  10   1       2792.49       2441.49       255.23 o                         
   8  10   1        274.50        442.06       188.34 o                         
   9  10   1        264.16        165.61       189.98 o                         
  10  10   1        141.10       -170.08       304.44 o                         
  11  10   1       4682.02       5606.97       642.90 o                         
  12  10   1       3244.75       3902.96       602.08 o                         
 -12  11   1       3546.80       3282.17       617.38 o                         
 -11  11   1       3598.76       3447.15       549.35 o                         
 -10  11   1       2153.42       2468.42       720.20 o                         
  -9  11   1       1806.12       1352.67       256.54 o                         
  -8  11   1       1872.19       1655.36       281.48 o                         
  -7  11   1       3276.29       3621.23       470.27 o                         
  -6  11   1       5690.07       5698.46       584.13 o                         
  -5  11   1      17330.09      17519.92      1022.94 o                         
  -4  11   1       1398.65       1620.15       299.34 o                         
  -3  11   1       3040.95       3413.71       277.23 o                         
  -2  11   1       1933.73       1820.12       193.29 o                         
  -1  11   1       4002.79       4045.67       164.25 o                         
   0  11   1       1595.38       1388.48       296.50 o                         
   1  11   1       3731.22       3328.74       198.66 o                         
   2  11   1       1890.48       1545.93       320.72 o                         
   3  11   1       2677.77       2512.36       235.13 o                         
   4  11   1       1477.54       1244.44       200.02 o                         
   5  11   1      16594.88      16729.15       859.66 o                         
   6  11   1       5908.43       6253.53       372.85 o                         
   7  11   1       3287.16       3497.98       361.42 o                         
   8  11   1       1681.09       1720.27       254.01 o                         
   9  11   1       1641.70       1223.06       255.12 o                         
  10  11   1       1931.41       1738.03       471.12 o                         
  11  11   1       3467.39       2969.23       540.85 o                         
  12  11   1       3454.67       3193.73       588.47 o                         
 -12  12   1        346.67        634.39       432.00 o                         
 -11  12   1       1202.07        855.32       443.90 o                         
 -10  12   1       2313.07       2859.40       371.97 o                         
  -9  12   1       1989.76       2300.97       294.46 o                         
  -8  12   1       1185.85        975.65       239.00 o                         
  -7  12   1       2906.73       2933.65       514.40 o                         
  -6  12   1       1274.67       1006.13       223.65 o                         
  -5  12   1       3364.32       3676.52       302.87 o                         
  -4  12   1       6828.64       5940.30       350.34 o                         
  -3  12   1         27.13       -143.39       143.39 o                         
  -2  12   1      11885.30      10227.69       428.09 o                         
  -1  12   1       4118.91       3573.16       225.11 o                         
   0  12   1       2113.40       1944.36       222.57 o                         
   1  12   1       3819.50       3191.27       266.00 o                         
   2  12   1      12149.27      11934.33       459.10 o                         
   3  12   1         31.36        -95.84       277.23 o                         
   4  12   1       7025.89       6354.14       356.92 o                         
   5  12   1       3410.96       2798.44       286.40 o                         
   6  12   1       1249.91       1250.04       228.26 o                         
   7  12   1       3051.12       2760.82       294.62 o                         
   8  12   1       1271.82        713.11       229.54 o                         
   9  12   1       2107.19       2055.21       289.57 o                         
  10  12   1       2224.58       2458.33       470.18 o                         
  11  12   1       1117.05       1445.49       457.51 o                         
  12  12   1        352.35        246.61       413.29 o                         
 -11  13   1        507.14        -95.24       365.67 o                         
 -10  13   1         69.27         73.13       350.36 o                         
  -9  13   1       1502.80       1112.97       531.41 o                         
  -8  13   1       1366.03       1286.67       258.91 o                         
  -7  13   1        268.63        501.02       218.52 o                         
  -6  13   1       3645.42       3525.30       322.83 o                         
  -5  13   1       1554.53       1081.95       371.54 o                         
  -4  13   1       1633.47       1923.57       589.32 o                         
  -3  13   1       2932.95       2657.33       261.87 o                         
  -2  13   1       4764.01       4541.05       296.67 o                         
  -1  13   1       6277.08       5839.04       226.81 o                         
   0  13   1        184.44        123.85       190.01 o                         
   1  13   1       6682.20       6865.96       290.72 o                         
   2  13   1       5028.95       4744.21       259.09 o                         
   3  13   1       2739.10       2776.75       265.08 o                         
   4  13   1       1532.19       1357.46       233.91 o                         
   5  13   1       1447.41       1030.55       230.30 o                         
   6  13   1       3735.98       3708.15       369.92 o                         
   7  13   1        274.35        330.98       221.05 o                         
   8  13   1       1311.18       1653.31       727.00 o                         
   9  13   1       1475.41       1502.17       582.52 o                         
  10  13   1         58.55       -197.29       326.55 o                         
  11  13   1        551.83        127.56       369.07 o                         
 -11  14   1        694.00        294.24       430.30 o                         
 -10  14   1       1465.48       1112.14       406.49 o                         
  -9  14   1       2606.69       3008.82       356.87 o                         
  -8  14   1       3812.28       3477.70       355.04 o                         
  -7  14   1        382.35        306.99       228.50 o                         
  -6  14   1       1506.39       1808.15       495.78 o                         
  -5  14   1        963.80        406.65       346.11 o                         
  -4  14   1       7821.29       7733.49       588.39 o                         
  -3  14   1       2075.76       2497.85       766.97 o                         
  -2  14   1        996.85        558.12       203.64 o                         
  -1  14   1        466.10        192.41       194.08 o                         
   0  14   1       2051.39       2158.07       159.77 o                         
   1  14   1        505.16        424.02       149.29 o                         
   2  14   1        795.09        688.59       189.12 o                         
   3  14   1       2219.60       2109.85       265.69 o                         
   4  14   1       7568.92       8059.52       416.49 o                         
   5  14   1        903.63        649.73       280.54 o                         
   6  14   1       1387.49       1786.72       471.97 o                         
   7  14   1        408.09        388.49       233.18 o                         
   8  14   1       3765.86       3238.95       539.15 o                         
   9  14   1       2611.69       2488.39       333.40 o                         
  10  14   1       1365.87       1926.82       466.01 o                         
  11  14   1        743.98        620.79       426.90 o                         
 -10  15   1        929.93       1173.37       438.80 o                         
  -9  15   1       1974.46       1825.19       326.16 o                         
  -8  15   1       5187.22       4947.98       534.05 o                         
  -7  15   1       1977.54       1996.06       336.75 o                         
  -6  15   1        328.52        120.16       240.66 o                         
  -5  15   1       2490.45       1893.31       494.08 o                         
  -4  15   1        162.15        665.01       268.72 o                         
  -3  15   1         93.05       -309.69       523.84 o                         
  -2  15   1       1398.62       1057.07       262.69 o                         
  -1  15   1      11025.99      10685.79       607.09 o                         
   0  15   1       1343.85       1211.89       173.38 o                         
   1  15   1      10783.08       9991.47       438.83 o                         
   2  15   1       1478.22       1525.62       197.12 o                         
   3  15   1        105.71       -240.66       240.66 o                         
   4  15   1        168.07       -505.32       594.34 o                         
   5  15   1       2416.71       2103.37       294.69 o                         
   6  15   1        268.54       -197.74       197.74 o                         
   7  15   1       2117.36       2139.97       302.37 o                         
   8  15   1       5305.41       5952.60       442.17 o                         
   9  15   1       1738.30       1714.42       318.66 o                         
  10  15   1        940.61        986.28       460.91 o                         
  -9  16   1       1297.22       1272.10       300.06 o                         
  -8  16   1       3656.19       3336.46       433.70 o                         
  -7  16   1       1212.30        538.03       762.72 o                         
  -6  16   1        191.10         30.03       219.15 o                         
  -5  16   1       1025.28        584.51       235.77 o                         
  -4  16   1       4716.82       4177.74       743.16 o                         
  -3  16   1        598.65        327.13       380.98 o                         
  -2  16   1       2732.58       2571.23       283.60 o                         
  -1  16   1       1636.07       1933.46       252.74 o                         
   0  16   1        541.79        390.27       144.78 o                         
   1  16   1       1599.19       1722.27       253.65 o                         
   2  16   1       2674.84       3044.54       299.78 o                         
   3  16   1        690.45        626.16       415.76 o                         
   4  16   1       4749.02       4865.82       500.80 o                         
   5  16   1        937.48        441.75       433.61 o                         
   6  16   1        197.82       -196.56       196.56 o                         
   7  16   1       1178.07        987.22       268.19 o                         
   8  16   1       3673.08       3845.27       429.45 o                         
   9  16   1       1448.13       1591.80       316.85 o                         
  -8  17   1        676.14        853.60       286.04 o                         
  -7  17   1        412.41        108.40       398.83 o                         
  -6  17   1       3599.40       3530.80       377.98 o                         
  -5  17   1        629.69        791.99       255.94 o                         
  -4  17   1        685.63        850.90       237.54 o                         
  -3  17   1       2244.42       2207.39       297.64 o                         
  -2  17   1       1303.67       1261.18       303.59 o                         
  -1  17   1        488.57        344.12       202.43 o                         
   0  17   1        653.16        721.13       333.35 o                         
   1  17   1        504.10        483.23       176.82 o                         
   2  17   1       1367.95        896.38       235.01 o                         
   3  17   1       2428.94       2477.66       506.75 o                         
   4  17   1        562.40        571.81       243.14 o                         
   5  17   1        591.98        984.69       357.93 o                         
   6  17   1       3852.00       4527.87       983.82 o                         
   7  17   1        415.98        442.55       484.64 o                         
   8  17   1        635.94        757.47       293.23 o                         
  -7  18   1       2138.59       1460.59       437.10 o                         
  -6  18   1        870.70        899.57       363.03 o                         
  -5  18   1        716.16        290.98       258.27 o                         
  -4  18   1        796.65        518.75       254.53 o                         
  -3  18   1        687.34        364.15       314.64 o                         
  -2  18   1       1089.89       1199.78       262.15 o                         
  -1  18   1       3923.57       4229.51       636.09 o                         
   0  18   1      15078.53      16921.08       982.88 o                         
   1  18   1       4044.93       4248.19       361.33 o                         
   2  18   1        909.15        672.07       229.99 o                         
   3  18   1        815.28        749.82       241.09 o                         
   4  18   1        956.38       1130.22       270.73 o                         
   5  18   1        682.11       1069.29       291.50 o                         
   6  18   1        851.48        484.03       528.86 o                         
   7  18   1       2200.16       2255.63       352.30 o                         
  -6  19   1       2236.45       2788.85       375.56 o                         
  -5  19   1       1377.90       1428.01       304.13 o                         
  -4  19   1        172.74        -65.57       441.35 o                         
  -3  19   1        356.46        564.29       239.02 o                         
  -2  19   1        804.73        367.37       414.99 o                         
  -1  19   1       1151.28        142.87       401.38 o                         
   0  19   1       2021.16       1994.85       466.01 o                         
   2  19   1        874.38        525.76       267.87 o                         
   3  19   1        382.69        403.18       249.16 o                         
   4  19   1        156.69        141.00       229.61 o                         
   5  19   1       1349.58       1262.50       299.94 o                         
   6  19   1       2064.31       3357.98       382.82 o                         
  -5  20   1       1721.99       1925.58       659.90 o                         
  -4  20   1       1257.28        904.09       282.35 o                         
  -3  20   1          2.01       -203.06       203.06 o                         
  -2  20   1       1182.62       1809.46       515.34 o                         
  -1  20   1       2297.77       1630.88       537.45 o                         
   3  20   1          4.31        122.89       226.71 o                         
   4  20   1       1254.24        910.12       282.20 o                         
   5  20   1       1750.40       1783.93       319.35 o                         
  -2  21   1        282.25        115.65       387.78 o                         
   1   0   2     161444.81     168746.34      2762.24 o                         
   4   0   2       1215.41        926.33       192.10 o                         
   5   0   2       4410.62       4232.54       382.59 o                         
   6   0   2      12788.57      12236.77       517.89 o                         
   7   0   2       8372.62       8661.96       320.50 o                         
   8   0   2        567.54        493.76       152.22 o                         
   9   0   2       3222.68       3038.15       239.32 o                         
  10   0   2       8085.84       7674.77       373.97 o                         
  11   0   2       1125.22        907.62       321.36 o                         
  12   0   2       6040.76       6029.85       382.87 o                         
  13   0   2       1373.09       1304.03       252.48 o                         
  14   0   2        213.02        543.73       243.25 o                         
 -14   1   2        610.93         28.80       319.75 o                         
 -13   1   2         47.45       -184.46       184.46 o                         
 -12   1   2       2004.60       2094.02       268.18 o                         
 -11   1   2       2020.78       2099.34       254.34 o                         
 -10   1   2       2101.60       2389.36       239.95 o                         
  -9   1   2        451.88        495.31       160.00 o                         
  -8   1   2       2593.63       2741.49       117.65 o                         
  -7   1   2      16701.76      17080.36       495.27 o                         
  -6   1   2      23277.21      22902.74       592.55 o                         
  -5   1   2        273.55        306.52       126.71 o                         
  -4   1   2       7204.93       7217.11       167.47 o                         
  -3   1   2      15357.28      15921.28       373.86 o                         
  -2   1   2       4623.89       4418.90       216.76 o                         
  -1   1   2       9924.79      10326.54       169.65 o                         
   0   1   2      36840.89      38522.21      1125.75 o                         
   1   1   2      10083.71      10581.29       169.63 o                         
   2   1   2       4641.66       4286.54        97.02 o                         
   3   1   2      15851.92      16145.95       290.82 o                         
   4   1   2       6724.98       6568.12       239.54 o                         
   5   1   2        282.34        542.69       109.12 o                         
   6   1   2      22471.57      22727.56       590.55 o                         
   7   1   2      16306.89      16591.77       491.42 o                         
   8   1   2       2267.71       2744.79       370.69 o                         
   9   1   2        526.44        615.00       164.64 o                         
  10   1   2       2048.21       1965.48       224.11 o                         
  11   1   2       1839.29       1912.25       255.97 o                         
  12   1   2       2088.39       1931.76       253.74 o                         
  13   1   2         91.48        456.97       211.64 o                         
  14   1   2        666.70        454.38       250.87 o                         
 -14   2   2        957.77        993.10       250.15 o                         
 -13   2   2       2528.25       2902.94       308.99 o                         
 -12   2   2        622.22        669.36       209.22 o                         
 -11   2   2        994.80       1011.83       317.11 o                         
 -10   2   2       2100.22       1867.32       225.57 o                         
  -9   2   2       2653.78       2601.75       218.77 o                         
  -8   2   2       2218.93       2362.08       127.63 o                         
  -7   2   2      25595.77      24984.27       507.23 o                         
  -6   2   2       6562.16       6636.08       188.02 o                         
  -5   2   2       5349.08       4942.60       331.34 o                         
  -4   2   2       2215.61       2339.22       188.51 o                         
  -3   2   2      41821.93      43339.23       746.81 o                         
  -2   2   2      26025.76      26539.65       410.49 o                         
  -1   2   2       2719.81       2585.51        98.69 o                         
   0   2   2      20753.71      20398.84       642.90 o                         
   1   2   2       2900.51       2726.75        95.88 o                         
   2   2   2      26850.61      27740.82       474.52 o                         
   3   2   2      42189.88      42655.11       739.88 o                         
   4   2   2       2293.17       2546.50       158.94 o                         
   5   2   2       5790.15       5669.99       126.05 o                         
   6   2   2       6632.81       6879.21       181.74 o                         
   7   2   2      25801.12      25974.22       505.09 o                         
   8   2   2       2076.61       2181.60       116.12 o                         
   9   2   2       2626.26       2810.11       134.63 o                         
  10   2   2       2174.45       2401.73       241.03 o                         
  11   2   2       1241.13       1317.74       219.85 o                         
  12   2   2        602.01        174.62       178.47 o                         
  13   2   2       2709.76       3093.10       363.12 o                         
  14   2   2       1014.70       1217.59       401.38 o                         
 -14   3   2       4188.72       4093.44       576.57 o                         
 -13   3   2       1417.97       1353.18       246.72 o                         
 -12   3   2       1757.27       1953.32       255.10 o                         
 -11   3   2       4018.68       3685.43       299.44 o                         
 -10   3   2       3059.09       3351.78       267.71 o                         
  -9   3   2       4441.81       4539.61       171.60 o                         
  -8   3   2       1314.72       1213.66        81.64 o                         
  -7   3   2       3465.55       3303.08       116.78 o                         
  -6   3   2      13570.10      13171.26       255.83 o                         
  -5   3   2        131.75        142.74        51.39 o                         
  -4   3   2       4301.38       4704.81       148.25 o                         
  -3   3   2       1638.57       1750.49        70.27 o                         
  -2   3   2      12198.36      12400.00       257.96 o                         
  -1   3   2      16205.24      16582.96       326.93 o                         
   0   3   2      36020.02      38097.12       920.89 o                         
   1   3   2      16065.84      16379.60       324.70 o                         
   2   3   2      13175.93      13364.11       234.57 o                         
   3   3   2       1673.17       1742.03        95.27 o                         
   4   3   2       4262.38       4606.24       121.92 o                         
   5   3   2        112.69         42.08        78.72 o                         
   6   3   2      14626.20      14155.69       306.35 o                         
   7   3   2       3392.36       3506.55       146.54 o                         
   8   3   2       1378.32       1444.90       110.12 o                         
   9   3   2       4501.47       4479.21       183.82 o                         
  10   3   2       2916.78       2578.83       239.60 o                         
  11   3   2       4251.43       4444.27       314.60 o                         
  12   3   2       1584.64       1830.75       253.28 o                         
  13   3   2       1322.34       1336.64       401.38 o                         
  14   3   2       4162.02       4071.33       562.96 o                         
 -14   4   2       2241.68       2623.97       527.24 o                         
 -13   4   2        754.24        889.34       350.36 o                         
 -12   4   2       2132.34       2225.45       299.27 o                         
 -11   4   2       1906.17       2358.60       252.51 o                         
 -10   4   2       3002.88       3378.29       267.91 o                         
  -9   4   2       3462.10       3384.53       143.42 o                         
  -8   4   2        528.66        576.54        76.53 o                         
  -7   4   2       8039.40       7992.27       192.31 o                         
  -6   4   2       8805.39       8458.74       192.07 o                         
  -5   4   2       2030.34       1847.38        96.66 o                         
  -4   4   2      39152.77      40132.49       565.45 o                         
  -3   4   2       1513.24       1431.97        83.32 o                         
  -2   4   2       4524.57       4632.59       137.43 o                         
  -1   4   2      31574.94      32476.32       526.09 o                         
   0   4   2      16722.77      16560.79       526.74 o                         
   1   4   2      32031.61      33178.21       576.36 o                         
   2   4   2       4527.39       4490.83       121.15 o                         
   3   4   2       1277.22       1180.38        94.56 o                         
   4   4   2      41092.45      42390.25       744.17 o                         
   5   4   2       2107.38       2271.31       153.69 o                         
   6   4   2       8183.03       7908.12       220.33 o                         
   7   4   2       8064.39       7941.61       229.02 o                         
   8   4   2        428.08        451.29        89.81 o                         
   9   4   2       3694.31       3669.16       177.44 o                         
  10   4   2       2889.68       3162.06       255.05 o                         
  11   4   2       1839.06       1910.05       232.16 o                         
  12   4   2       2113.01       1792.45       404.79 o                         
  13   4   2        811.75        641.19       350.36 o                         
  14   4   2       2179.35       2326.50       496.63 o                         
 -14   5   2       1015.39       1307.73       467.72 o                         
 -13   5   2       3844.73       3870.64       545.95 o                         
 -12   5   2        206.14         18.71       326.55 o                         
 -11   5   2         43.84       -268.72       289.13 o                         
 -10   5   2       3946.45       4316.05       296.70 o                         
  -9   5   2        573.56        627.08       110.61 o                         
  -8   5   2      10904.43      10818.59       248.02 o                         
  -7   5   2        926.67       1127.71        92.45 o                         
  -6   5   2       4920.02       4936.09       150.26 o                         
  -5   5   2      11207.14      10730.31       192.46 o                         
  -4   5   2        310.11        357.51        69.08 o                         
  -3   5   2       6472.61       7121.58       173.61 o                         
  -2   5   2       2928.65       2996.46       119.89 o                         
  -1   5   2      10507.66      10548.56       227.30 o                         
   0   5   2        102.14         23.06        46.20 o                         
   1   5   2       9987.44       9527.39       190.00 o                         
   2   5   2       2903.21       3111.96       111.28 o                         
   3   5   2       5924.20       6188.00       169.06 o                         
   4   5   2        371.88        326.52       103.83 o                         
   5   5   2      10982.93      10550.95       258.57 o                         
   6   5   2       4458.84       4763.54       238.10 o                         
   7   5   2        923.79       1099.82       177.45 o                         
   8   5   2      10400.38      10524.39       289.16 o                         
   9   5   2        591.14        695.46       109.67 o                         
  10   5   2       4098.39       4530.89       317.93 o                         
  11   5   2         51.02         -1.70       284.03 o                         
  12   5   2        169.50        637.79       363.97 o                         
  13   5   2       3989.93       4964.07       630.99 o                         
  14   5   2       1115.78       1411.48       476.22 o                         
 -14   6   2       2330.95       2171.73       501.73 o                         
 -13   6   2       1431.34       1862.19       488.12 o                         
 -12   6   2        144.32        486.42       331.65 o                         
 -11   6   2       1932.62       1921.71       409.89 o                         
 -10   6   2       4703.65       5328.04       545.95 o                         
  -9   6   2       1939.44       2154.43       185.54 o                         
  -8   6   2       3947.17       3993.65       336.83 o                         
  -7   6   2       6129.06       5874.08       205.91 o                         
  -6   6   2       2999.94       2950.78        87.70 o                         
  -5   6   2       3339.71       3381.94       115.21 o                         
  -4   6   2      13556.06      14217.42       284.94 o                         
  -3   6   2      10919.52      11014.56       306.56 o                         
  -2   6   2       9426.84       8950.05       211.90 o                         
  -1   6   2       6900.90       6946.29       182.87 o                         
   1   6   2       6564.85       6573.86       181.24 o                         
   2   6   2       8972.42       8673.41       186.61 o                         
   3   6   2      11390.86      11447.58       220.21 o                         
   4   6   2      12965.49      13473.86       283.18 o                         
   5   6   2       3423.11       3142.23       132.77 o                         
   6   6   2       3147.21       3157.01       120.28 o                         
   7   6   2       6349.93       6377.63       239.41 o                         
   8   6   2       4000.54       4026.46       181.32 o                         
   9   6   2       1991.13       2185.00       212.13 o                         
  10   6   2       4870.95       4542.28       525.54 o                         
  11   6   2       1795.09       1851.98       416.69 o                         
  12   6   2        117.93        -22.11       335.05 o                         
  13   6   2       1550.59       1988.04       457.51 o                         
  14   6   2       2410.07       2202.34       505.13 o                         
 -13   7   2       3866.31       3538.99       559.56 o                         
 -12   7   2         21.26        -71.43       312.94 o                         
 -11   7   2       9031.27      10147.55       729.64 o                         
 -10   7   2       1221.53       1443.79       375.87 o                         
  -9   7   2      11880.21      11648.99       450.57 o                         
  -8   7   2       3056.93       2488.38       235.37 o                         
  -7   7   2      15067.34      15253.49       385.25 o                         
  -6   7   2       7524.39       7481.92       195.88 o                         
  -5   7   2       3007.34       2946.05       158.71 o                         
  -4   7   2       1732.99       1640.89       128.32 o                         
  -3   7   2      12676.35      11885.25       388.09 o                         
  -2   7   2       1565.18       1514.09       110.01 o                         
  -1   7   2      10594.54      10748.33       220.54 o                         
   0   7   2        292.22        321.93        64.33 o                         
   1   7   2      10811.96      10685.87       400.56 o                         
   2   7   2       1576.29       1616.12       113.57 o                         
   3   7   2      12545.20      12403.30       456.09 o                         
   4   7   2       1905.63       1734.38       286.57 o                         
   5   7   2       3177.49       3040.95       164.43 o                         
   6   7   2       7641.04       7742.61       234.95 o                         
   7   7   2      14463.72      15173.96       492.77 o                         
   8   7   2       3076.12       2666.39       234.69 o                         
   9   7   2      11643.60      11074.99       435.19 o                         
  10   7   2       1149.15       1644.49       408.19 o                         
  11   7   2       8897.91      10013.19       739.84 o                         
  12   7   2         12.29        163.28       355.46 o                         
  13   7   2       3794.64       4421.52       602.08 o                         
 -13   8   2        547.37        863.83       449.01 o                         
 -12   8   2        126.72        902.95       413.29 o                         
 -11   8   2       3115.21       3658.04       522.14 o                         
 -10   8   2       1765.03       2748.12       452.41 o                         
  -9   8   2        370.69        451.94       180.69 o                         
  -8   8   2       1349.05       1565.63       217.35 o                         
  -7   8   2       1827.00       1771.80        95.17 o                         
  -6   8   2        745.45        717.17        91.20 o                         
  -5   8   2       5858.03       5348.60       439.29 o                         
  -4   8   2       8613.75       8472.26       267.27 o                         
  -3   8   2       4442.18       4307.13       194.72 o                         
  -2   8   2      11037.34      10598.25       299.05 o                         
  -1   8   2      24940.17      25097.18       535.49 o                         
   0   8   2       1881.84       2052.74       115.67 o                         
   1   8   2      25893.28      26217.29       539.74 o                         
   2   8   2      11486.03      11126.52       302.64 o                         
   3   8   2       4748.79       4823.95       240.58 o                         
   4   8   2       8591.74       8593.34       265.93 o                         
   5   8   2       6087.79       6155.66       408.10 o                         
   6   8   2        789.27        671.06       110.39 o                         
   7   8   2       1609.81       1505.97        94.29 o                         
   8   8   2       1315.68       1096.64       194.43 o                         
   9   8   2        408.51        548.33       184.00 o                         
  10   8   2       1843.27       1598.57       406.49 o                         
  11   8   2       3212.81       3193.73       506.83 o                         
  12   8   2        137.14        -22.11       363.97 o                         
  13   8   2        497.61        596.97       396.28 o                         
 -13   9   2       1921.10       1210.79       472.82 o                         
 -12   9   2        816.05        445.60       413.29 o                         
 -11   9   2       2191.71       1697.21       426.90 o                         
 -10   9   2       1371.66       1609.65       298.41 o                         
  -9   9   2       1062.31       1160.84       219.03 o                         
  -8   9   2       4366.85       4077.35       303.58 o                         
  -7   9   2       1679.85       1676.51       113.04 o                         
  -6   9   2       2159.99       2194.09       159.26 o                         
  -5   9   2       5482.43       5310.83       226.73 o                         
  -4   9   2       7370.75       7549.83       265.84 o                         
  -3   9   2      20899.09      19789.16      1024.64 o                         
  -2   9   2        818.39       1180.58       186.24 o                         
  -1   9   2        173.54        135.22        84.94 o                         
   0   9   2       4963.19       4913.10       182.16 o                         
   1   9   2        141.21        201.96        96.31 o                         
   2   9   2        872.02       1264.09       137.34 o                         
   3   9   2      20550.37      19336.53       457.51 o                         
   4   9   2       7379.71       7334.17       274.54 o                         
   5   9   2       5470.90       5167.68       226.00 o                         
   6   9   2       2331.83       1781.45       164.95 o                         
   7   9   2       1636.16       1603.36       142.14 o                         
   8   9   2       4005.01       3474.18       288.90 o                         
   9   9   2       1211.11        799.46       213.60 o                         
  10   9   2       1532.86       2527.19       449.01 o                         
  11   9   2       2167.38       2345.21       471.12 o                         
  12   9   2        705.12        982.88       443.90 o                         
  13   9   2       1869.59       1625.78       483.02 o                         
 -12  10   2       1212.72       1991.45       511.94 o                         
 -11  10   2        288.06        229.61       355.46 o                         
 -10  10   2       3515.23       4091.02       378.11 o                         
  -9  10   2        156.53        -87.06       177.32 o                         
  -8  10   2        941.22        919.90       209.58 o                         
  -7  10   2        357.79        184.52       118.43 o                         
  -6  10   2       6483.22       6340.81       282.01 o                         
  -5  10   2      11063.62      11051.20       443.02 o                         
  -4  10   2      13559.29      13304.82       742.31 o                         
  -3  10   2       7956.26       7502.88       473.58 o                         
  -2  10   2       9554.45       9159.72       360.98 o                         
  -1  10   2       3712.29       3504.24       147.60 o                         
   0  10   2        167.87         17.16        76.52 o                         
   1  10   2       3636.69       3196.36       255.58 o                         
   2  10   2       9365.97       9088.97       294.98 o                         
   3  10   2       8133.35       7657.16       275.95 o                         
   4  10   2      13068.86      13236.55       749.11 o                         
   5  10   2      11102.23      11078.95       435.92 o                         
   6  10   2       6458.28       6328.26       364.84 o                         
   7  10   2        327.89        300.47       184.71 o                         
   8  10   2       1004.60       1086.59       408.95 o                         
   9  10   2        156.34        -81.07       180.62 o                         
  10  10   2       3579.92       3833.22       539.15 o                         
  11  10   2        333.64        498.33       363.97 o                         
  12  10   2       1230.42        784.06       414.99 o                         
 -12  11   2        802.61        321.45       442.20 o                         
 -11  11   2       3150.15       3647.84       564.66 o                         
 -10  11   2       1237.53       1280.00       337.61 o                         
  -9  11   2        821.49        927.65       403.00 o                         
  -8  11   2        879.12        757.06       255.88 o                         
  -7  11   2       6594.76       6840.12       460.91 o                         
  -6  11   2       1305.99       1533.05       227.21 o                         
  -5  11   2        497.71        501.00       191.21 o                         
  -4  11   2       5112.01       5388.13       319.96 o                         
  -3  11   2       6088.30       5766.02       320.74 o                         
  -2  11   2       1339.21       1291.01       183.80 o                         
  -1  11   2       4466.66       4218.15       169.09 o                         
   0  11   2       1940.32       1843.02       128.88 o                         
   1  11   2       4654.83       4721.90       378.95 o                         
   2  11   2       1384.54       1179.99       213.27 o                         
   3  11   2       6440.57       6254.98       315.49 o                         
   4  11   2       5009.56       4625.37       311.46 o                         
   5  11   2        524.16        517.68       185.16 o                         
   6  11   2       1220.47       1353.29       224.11 o                         
   7  11   2       6626.32       6742.64       384.39 o                         
   8  11   2        824.47        614.60       209.05 o                         
   9  11   2        771.55        262.40       449.86 o                         
  10  11   2       1334.81       1542.44       462.61 o                         
  11  11   2       3243.94       1971.04       476.22 o                         
  12  11   2        867.22       1178.47       464.31 o                         
 -12  12   2       1118.22        877.43       435.40 o                         
 -11  12   2       1152.08        851.92       418.39 o                         
 -10  12   2        846.34       1031.61       413.21 o                         
  -9  12   2       2757.68       2309.85       337.52 o                         
  -8  12   2        436.86        144.37       214.37 o                         
  -7  12   2       8799.90       9348.20       454.52 o                         
  -6  12   2       3681.75       3377.81       324.85 o                         
  -5  12   2       5155.28       5799.30       381.18 o                         
  -4  12   2       6940.87       7989.82       452.32 o                         
  -3  12   2       2453.35       2042.94       237.47 o                         
  -2  12   2        214.91        -65.14       346.96 o                         
  -1  12   2       2093.77       2046.60       226.83 o                         
   0  12   2       1679.17       1843.70       308.31 o                         
   1  12   2       1973.91       1730.11       308.41 o                         
   2  12   2        313.56         64.22       123.96 o                         
   3  12   2       2254.13       2009.88       189.06 o                         
   4  12   2       7037.52       7365.15       449.77 o                         
   5  12   2       5445.39       5023.63       679.46 o                         
   6  12   2       3895.22       3836.49       316.61 o                         
   7  12   2       8834.22       8730.63       559.56 o                         
   8  12   2        429.94         93.18       331.65 o                         
   9  12   2       2630.30       2721.71       543.31 o                         
  10  12   2        873.86       1125.75       413.29 o                         
  11  12   2       1119.47       1003.29       440.50 o                         
  12  12   2       1118.18       1688.71       523.84 o                         
 -11  13   2       1146.02       1231.20       450.71 o                         
 -10  13   2       1426.60        959.85       576.48 o                         
  -9  13   2       1300.88       1020.04       358.78 o                         
  -8  13   2         23.77         90.33       342.71 o                         
  -7  13   2        284.17        119.68       262.77 o                         
  -6  13   2       8668.38       8997.34       467.82 o                         
  -5  13   2       2603.35       2281.88       281.14 o                         
  -4  13   2        370.99        -19.95       466.01 o                         
  -3  13   2       3891.24       3864.44       302.06 o                         
  -2  13   2        327.21        370.32       171.41 o                         
  -1  13   2       1850.59       1933.19       333.23 o                         
   0  13   2      25908.70      25484.59       593.22 o                         
   1  13   2       1889.76       1913.05       189.84 o                         
   2  13   2        269.36        141.09       132.88 o                         
   3  13   2       4010.69       3852.65       245.90 o                         
   4  13   2        331.45        182.59       319.75 o                         
   5  13   2       2741.70       2394.04       272.61 o                         
   6  13   2       8875.55       9153.30       454.55 o                         
   7  13   2        275.62        -75.38       317.20 o                         
   8  13   2         13.18        132.78       204.07 o                         
   9  13   2       1333.15       1056.33       268.06 o                         
  10  13   2       1367.19       2107.10       488.12 o                         
  11  13   2       1074.08       1033.91       472.82 o                         
 -10  14   2        204.77        147.19       305.27 o                         
  -9  14   2        436.01         18.50       450.71 o                         
  -8  14   2        359.69        -24.68       227.26 o                         
  -7  14   2       1668.96       1484.62       272.61 o                         
  -6  14   2       2501.31       2213.61       328.25 o                         
  -5  14   2       1083.91        907.25       329.02 o                         
  -4  14   2        115.00        -56.24       272.98 o                         
  -3  14   2       1150.64        740.94       401.30 o                         
  -2  14   2        828.16        227.56       233.86 o                         
  -1  14   2       9782.17       8749.19       297.94 o                         
   0  14   2       4965.21       4277.13       243.32 o                         
   1  14   2       9829.02       9142.57       521.06 o                         
   2  14   2        849.60        276.31       351.35 o                         
   3  14   2       1289.62       1189.92       351.98 o                         
   4  14   2        118.46       -174.38       174.38 o                         
   5  14   2       1104.45        932.21       427.66 o                         
   6  14   2       2590.72       2435.04       373.24 o                         
   7  14   2       1503.55        908.49       254.36 o                         
   8  14   2        433.69        619.18       409.80 o                         
   9  14   2        451.10        -87.15       401.38 o                         
  10  14   2        198.41        437.10       392.88 o                         
 -10  15   2        273.89        129.26       391.18 o                         
  -9  15   2         93.54        376.53       255.46 o                         
  -8  15   2       1531.08       1704.22       312.94 o                         
  -7  15   2       1914.04       1767.37       326.55 o                         
  -6  15   2       4133.10       3851.94       715.09 o                         
  -5  15   2        313.13         69.97       218.55 o                         
  -4  15   2       3367.82       3695.52       407.34 o                         
  -3  15   2       1329.36       1002.88       429.36 o                         
  -2  15   2        500.19        205.35       278.93 o                         
  -1  15   2       7005.05       6816.12       685.33 o                         
   0  15   2       1842.06       1685.76       188.62 o                         
   1  15   2       6648.50       6180.60       747.85 o                         
   2  15   2        518.09        294.89       157.44 o                         
   3  15   2       1536.86        797.75       537.36 o                         
   4  15   2       3075.27       3042.29       647.91 o                         
   5  15   2        319.63        -70.00       501.73 o                         
   6  15   2       3764.16       4001.54       550.12 o                         
   7  15   2       1876.98       1862.34       297.90 o                         
   8  15   2       1401.63       1395.42       338.46 o                         
   9  15   2        108.37       -215.70       216.51 o                         
  10  15   2        291.11        -54.43       340.16 o                         
  -9  16   2       1167.78        914.60       294.94 o                         
  -8  16   2       1171.67       1043.40       471.88 o                         
  -7  16   2       5655.82       6185.19       460.81 o                         
  -6  16   2        600.51        705.74       235.72 o                         
  -5  16   2       4966.68       4557.04       385.63 o                         
  -4  16   2        371.21       -454.40       646.21 o                         
  -3  16   2       2081.18       1619.26       423.49 o                         
  -2  16   2         71.04       -248.17       261.07 o                         
  -1  16   2       1745.08       1659.57       234.94 o                         
   0  16   2       1087.08        947.02       192.55 o                         
   1  16   2       1723.76       1710.76       210.79 o                         
   2  16   2         69.57       -149.47       157.99 o                         
   3  16   2       2187.35       2013.08       272.39 o                         
   4  16   2        367.16       -367.37       367.37 o                         
   5  16   2       4791.53       4118.89       377.76 o                         
   6  16   2        693.33        537.11       252.98 o                         
   7  16   2       5797.88       6123.45       459.58 o                         
   8  16   2       1187.61        804.18       612.20 o                         
   9  16   2       1075.53        491.12       317.20 o                         
  -8  17   2        208.55        350.34       262.98 o                         
  -7  17   2        935.26       1495.17      1091.82 o                         
  -6  17   2       3264.44       3164.86       421.79 o                         
  -5  17   2        608.56        615.56       239.81 o                         
  -4  17   2        505.41        513.55       321.45 o                         
  -3  17   2        687.31        276.98       452.41 o                         
  -2  17   2       1855.34       1996.71       455.81 o                         
  -1  17   2       3434.94       2283.98       500.03 o                         
   0  17   2      16834.06      18693.13       996.49 o                         
   1  17   2       3588.55       3681.63       329.87 o                         
   2  17   2       1979.86       2094.57       268.84 o                         
   3  17   2        781.41        632.98       273.74 o                         
   4  17   2        483.03        516.81       260.22 o                         
   5  17   2        628.63        579.71       234.55 o                         
   6  17   2       3281.27       3566.39       550.20 o                         
   7  17   2        943.59       1812.20       328.55 o                         
   8  17   2        170.62        498.29       307.84 o                         
  -7  18   2       4089.00       4354.10       447.10 o                         
  -6  18   2       2293.93       2296.56       342.69 o                         
  -5  18   2        791.87        447.21       401.38 o                         
  -4  18   2        610.24        351.87       233.40 o                         
  -3  18   2         94.82         44.19       209.55 o                         
  -2  18   2        702.83        574.42       239.69 o                         
  -1  18   2       3342.96       2391.13       549.35 o                         
   0  18   2       2147.54       2016.96       454.11 o                         
   1  18   2       3391.39       3381.70       319.91 o                         
   2  18   2        769.19        952.61       246.28 o                         
   3  18   2         80.14       -190.80       190.80 o                         
   4  18   2        683.13        643.21       247.19 o                         
   5  18   2        664.64        900.10       343.47 o                         
   6  18   2       2223.92       1879.02       672.66 o                         
   7  18   2       3988.21       3058.30       384.52 o                         
  -6  19   2       1186.47        946.25       305.81 o                         
  -5  19   2        308.67        -12.35       261.07 o                         
  -4  19   2       1235.88       1981.69       586.77 o                         
  -3  19   2       1003.52        796.93       253.28 o                         
  -2  19   2        250.84       -324.85       367.37 o                         
  -1  19   2       1719.45       1450.60       466.01 o                         
   0  19   2        556.92       -173.48       370.77 o                         
   2  19   2        228.47         83.34       251.72 o                         
   3  19   2        964.61       1030.89       256.22 o                         
   4  19   2       1239.09       1281.93       285.36 o                         
   5  19   2        235.50        135.21       251.84 o                         
   6  19   2       1285.84       1009.14       295.01 o                         
  -5  20   2        659.04        190.49       430.30 o                         
  -4  20   2        618.57        708.09       663.22 o                         
  -3  20   2        801.92        816.38       466.01 o                         
  -2  20   2       1492.78       2564.44       522.14 o                         
  -1  20   2        344.24       -319.75       319.75 o                         
   3  20   2        728.68        976.08       341.86 o                         
   4  20   2        626.68        -25.51       295.94 o                         
   5  20   2        594.46       1324.74       493.23 o                         
  -2  21   2        269.47        782.36       447.31 o                         
  -1  21   2        155.15        119.05       357.16 o                         
   1   0   3       1788.50       1947.89        63.51 o                         
   2   0   3       1356.90       1359.57        81.85 o                         
   3   0   3        682.92        586.64        63.78 o                         
   4   0   3       3278.73       3652.69       195.59 o                         
   5   0   3          0.18        -54.82        94.36 o                         
   6   0   3       4461.57       4332.10       225.86 o                         
   7   0   3      14495.83      13761.04       641.20 o                         
   8   0   3       3979.73       4095.51       251.86 o                         
   9   0   3      37377.98      35680.47       694.64 o                         
  10   0   3        482.26        426.13       278.08 o                         
  11   0   3       2066.23       2082.27       245.30 o                         
  12   0   3        151.64        106.51       189.80 o                         
  13   0   3        361.81        665.57       232.07 o                         
  14   0   3        278.20        559.41       243.51 o                         
 -14   1   3       6184.28       6028.19       435.27 o                         
 -13   1   3       1258.08       1689.85       267.42 o                         
 -12   1   3       2853.18       2202.78       367.37 o                         
 -11   1   3       2697.02       3150.13       283.79 o                         
 -10   1   3       6808.16       6964.70       351.21 o                         
  -9   1   3       3865.78       4145.16       163.56 o                         
  -8   1   3      17269.37      16861.08       376.62 o                         
  -7   1   3      16204.65      16751.28       355.72 o                         
  -6   1   3       1916.96       2013.05       102.83 o                         
  -5   1   3       2451.92       2530.54       106.21 o                         
  -4   1   3      10408.43      10649.88       238.92 o                         
  -3   1   3       5834.83       5635.85       133.91 o                         
  -2   1   3      26914.94      27090.36       411.07 o                         
  -1   1   3       4682.76       5098.19       132.75 o                         
   0   1   3        803.24        695.94        61.72 o                         
   1   1   3       4333.45       4553.51       118.39 o                         
   2   1   3      27895.37      28188.22       412.12 o                         
   3   1   3       5471.75       5388.05       132.32 o                         
   4   1   3      10928.85      11131.98       192.53 o                         
   5   1   3       2372.05       2276.08       158.85 o                         
   6   1   3       1915.24       1965.60       168.75 o                         
   7   1   3      16193.57      15540.35       507.68 o                         
   8   1   3      16623.55      16982.12       699.02 o                         
   9   1   3       3778.19       3973.09       272.87 o                         
  10   1   3       6793.94       6747.36       438.80 o                         
  11   1   3       2825.96       2693.45       269.28 o                         
  12   1   3       2816.43       2205.31       271.35 o                         
  13   1   3       1111.62        999.03       237.46 o                         
  14   1   3       6259.32       5950.65       428.73 o                         
 -14   2   3         48.45       -130.22       210.05 o                         
 -13   2   3       3525.08       2893.13       314.32 o                         
 -12   2   3       2034.68       2364.20       265.16 o                         
 -11   2   3        916.95        891.43       205.40 o                         
 -10   2   3        732.45        775.64       188.64 o                         
  -9   2   3       1722.28       1706.85       117.34 o                         
  -8   2   3       5612.50       5678.67       144.46 o                         
  -7   2   3      13125.46      13218.42       249.45 o                         
  -6   2   3       2418.01       2502.67       117.85 o                         
  -5   2   3       4134.49       3973.29       108.63 o                         
  -4   2   3       2804.95       2695.49        97.43 o                         
  -3   2   3       1410.16       1289.21        50.08 o                         
  -2   2   3       9120.68       9607.76       175.73 o                         
  -1   2   3      31290.52      32312.45       561.25 o                         
   0   2   3      15791.05      15390.55       511.94 o                         
   1   2   3      30636.78      31143.87       684.18 o                         
   2   2   3       8936.94       9510.66       184.46 o                         
   3   2   3       1165.81        996.32        58.41 o                         
   4   2   3       2629.27       2546.47       102.86 o                         
   5   2   3       3854.27       3564.76       106.03 o                         
   6   2   3       2026.26       2110.88        85.55 o                         
   7   2   3      13238.77      13235.64       248.83 o                         
   8   2   3       5863.08       5912.26       232.27 o                         
   9   2   3       1588.71       1701.64       233.87 o                         
  10   2   3        571.78        665.95       178.98 o                         
  11   2   3        911.08       1060.47       415.76 o                         
  12   2   3       2009.86       1707.35       384.38 o                         
  13   2   3       3511.73       4014.84       343.98 o                         
  14   2   3         73.36        848.69       377.57 o                         
 -14   3   3       1692.51       1561.15       432.00 o                         
 -13   3   3          8.07       -193.89       344.41 o                         
 -12   3   3       1449.15       1033.38       227.82 o                         
 -11   3   3       1014.57        977.15       212.06 o                         
 -10   3   3       3677.43       3342.57       274.92 o                         
  -9   3   3         24.92        -29.30        57.73 o                         
  -8   3   3      19634.94      19455.94       354.70 o                         
  -7   3   3       1137.90       1253.01        81.83 o                         
  -6   3   3      10955.54      11560.88       231.03 o                         
  -5   3   3       4266.20       4606.50       150.73 o                         
  -4   3   3      38135.08      37897.21       678.98 o                         
  -3   3   3      36166.96      37739.84       510.09 o                         
  -2   3   3      16221.60      17595.80       309.31 o                         
  -1   3   3      29961.38      30620.68       547.82 o                         
   0   3   3     110249.25     105201.49      9850.84 o                         
   1   3   3      29452.54      29582.51       545.50 o                         
   2   3   3      17595.87      18866.07       311.16 o                         
   3   3   3      35254.91      35880.79       663.41 o                         
   4   3   3      36946.89      37100.91       668.90 o                         
   5   3   3       4449.55       4407.11       192.23 o                         
   6   3   3      11154.32      11783.64       552.76 o                         
   7   3   3       1069.85        965.77        93.24 o                         
   8   3   3      19979.66      18909.90       418.37 o                         
   9   3   3         27.68        -88.85        95.11 o                         
  10   3   3       4107.75       4542.31       298.71 o                         
  11   3   3        948.13        831.09       344.32 o                         
  12   3   3       1464.10       1336.09       230.48 o                         
  13   3   3         13.00       -136.06       319.75 o                         
  14   3   3       1655.41       1448.90       460.91 o                         
 -14   4   3        236.00        163.28       375.87 o                         
 -13   4   3          0.98        216.00       319.75 o                         
 -12   4   3       5439.33       5354.41       354.12 o                         
 -11   4   3       2993.88       3016.92       276.83 o                         
 -10   4   3       1204.98        785.94       181.84 o                         
  -9   4   3       7918.76       7846.78       214.30 o                         
  -8   4   3        695.23        755.25        82.57 o                         
  -7   4   3       1852.25       1852.60       101.94 o                         
  -6   4   3      20492.12      20468.21       363.65 o                         
  -5   4   3       2377.96       2210.48       102.73 o                         
  -4   4   3         61.38         10.61        46.01 o                         
  -3   4   3      24901.22      24620.21       416.37 o                         
  -2   4   3       3224.01       3221.45       121.89 o                         
  -1   4   3       1298.95       1278.91       151.47 o                         
   0   4   3      34580.00      34473.99       776.16 o                         
   1   4   3       1313.58       1360.62        87.25 o                         
   2   4   3       3491.97       3516.00       122.31 o                         
   3   4   3      24929.02      25492.88       415.79 o                         
   4   4   3        161.52         38.31        83.17 o                         
   5   4   3       2321.62       2466.07       172.66 o                         
   6   4   3      20604.99      20191.20       422.96 o                         
   7   4   3       2024.13       2333.73       134.76 o                         
   8   4   3        913.04       1126.37       109.63 o                         
   9   4   3       7626.06       7855.97       275.55 o                         
  10   4   3       1277.85       1493.89       203.08 o                         
  11   4   3       2895.83       2585.28       260.91 o                         
  12   4   3       5499.12       6594.95       654.80 o                         
  13   4   3          2.45        -62.93       307.84 o                         
  14   4   3        299.10        -22.11       326.55 o                         
 -14   5   3       1630.49       1760.14       484.72 o                         
 -13   5   3       3562.08       4217.60       564.66 o                         
 -12   5   3        374.03        289.13       324.85 o                         
 -11   5   3       4288.51       3895.88       729.55 o                         
 -10   5   3        108.31        261.22       154.77 o                         
  -9   5   3       1166.93       1392.09       138.80 o                         
  -8   5   3       3998.34       4182.24       234.88 o                         
  -7   5   3      15230.40      14396.27       297.86 o                         
  -6   5   3       1517.37       1601.70        97.24 o                         
  -5   5   3      28255.01      27524.14       406.70 o                         
  -4   5   3       1891.44       1684.63        96.37 o                         
  -3   5   3       1259.21       1374.99       102.61 o                         
  -2   5   3        219.77        195.86        70.45 o                         
  -1   5   3       4409.00       4491.42       142.79 o                         
   0   5   3      28874.84      28911.38       685.35 o                         
   1   5   3       4476.75       4510.20       125.43 o                         
   2   5   3        202.87        148.43        60.35 o                         
   3   5   3       1082.40       1108.91        86.15 o                         
   4   5   3       2292.62       2228.64       189.40 o                         
   5   5   3      27912.56      27465.08       538.51 o                         
   6   5   3       1314.42       1496.32       326.55 o                         
   7   5   3      15428.71      15048.45       346.83 o                         
   8   5   3       4080.54       3629.48       176.91 o                         
   9   5   3       1102.55       1164.84       122.24 o                         
  10   5   3        114.09       -173.48       287.43 o                         
  11   5   3       3885.67       3952.28       530.64 o                         
  12   5   3        405.12        790.86       379.27 o                         
  13   5   3       3786.69       4787.19       615.68 o                         
  14   5   3       1572.14       1943.82       508.53 o                         
 -13   6   3        243.27         95.24       372.47 o                         
 -12   6   3       3643.68       4171.68       569.76 o                         
 -11   6   3         50.97       -258.52       302.74 o                         
 -10   6   3        691.89        556.16       312.94 o                         
  -9   6   3       3012.45       3259.57       185.80 o                         
  -8   6   3      21070.53      19989.69       458.32 o                         
  -7   6   3       3123.46       3154.88       140.14 o                         
  -6   6   3      22364.17      21960.04       304.80 o                         
  -5   6   3      13161.45      12843.61       235.98 o                         
  -4   6   3      19865.06      19148.85       363.63 o                         
  -3   6   3       2865.39       3065.17       135.77 o                         
  -2   6   3       3398.20       3136.60       132.75 o                         
  -1   6   3      16324.09      16589.65       359.03 o                         
   1   6   3      16221.66      15715.52       536.03 o                         
   2   6   3       3532.17       3694.98       195.24 o                         
   3   6   3       3188.56       3486.27       145.76 o                         
   4   6   3      20313.31      19970.08       481.82 o                         
   5   6   3      12824.70      12870.90       372.15 o                         
   6   6   3      21478.44      21230.37       452.39 o                         
   7   6   3       3314.47       3490.38       232.67 o                         
   8   6   3      21026.93      20102.98       449.53 o                         
   9   6   3       2920.56       3060.93       238.60 o                         
  10   6   3        614.06        571.46       314.64 o                         
  11   6   3         67.12         45.92       335.05 o                         
  12   6   3       3523.64       3380.81       522.14 o                         
  13   6   3        212.16        690.52       370.77 o                         
 -13   7   3       2381.34       1792.45       464.31 o                         
 -12   7   3        287.70        488.12       355.46 o                         
 -11   7   3       2725.48       2896.09       474.52 o                         
 -10   7   3        912.10        996.49       369.07 o                         
  -9   7   3       1786.07       1777.90       212.95 o                         
  -8   7   3       4232.02       4150.41       204.73 o                         
  -7   7   3       1135.93       1246.51       208.06 o                         
  -6   7   3        771.42        787.00        80.57 o                         
  -5   7   3      10408.63      10139.22       281.37 o                         
  -4   7   3       3127.93       2784.05       218.09 o                         
  -3   7   3      11001.91      11200.66       307.87 o                         
  -2   7   3       5029.40       5314.46       222.90 o                         
  -1   7   3      42940.50      42691.07       915.89 o                         
   0   7   3      47378.51      48977.16       634.01 o                         
   1   7   3      42449.06      43006.88       697.98 o                         
   2   7   3       4896.07       5319.01       175.09 o                         
   3   7   3      11013.50      10644.12       293.52 o                         
   4   7   3       3480.88       2968.12       451.21 o                         
   5   7   3      10778.45      10361.97       287.55 o                         
   6   7   3        812.82        800.17       103.05 o                         
   7   7   3       1359.64       1199.61       181.50 o                         
   8   7   3       4464.51       4403.03       288.06 o                         
   9   7   3       1909.55       1948.86       213.69 o                         
  10   7   3        968.86       1103.64       357.16 o                         
  11   7   3       2749.83       2877.38       481.32 o                         
  12   7   3        332.14        493.23       362.27 o                         
  13   7   3       2398.50       2545.90       501.73 o                         
 -13   8   3       2696.49       2346.91       532.34 o                         
 -12   8   3       3684.02       4453.84       619.08 o                         
 -11   8   3        219.77         42.52       302.74 o                         
 -10   8   3       1922.07       2521.99       369.84 o                         
  -9   8   3       2847.43       2380.81       440.42 o                         
  -8   8   3       3752.37       4043.15       293.65 o                         
  -7   8   3       3999.45       3929.43       130.39 o                         
  -6   8   3      15937.78      15660.96       328.30 o                         
  -5   8   3       6876.66       6516.37       491.53 o                         
  -4   8   3       3044.49       3437.96       179.71 o                         
  -3   8   3       3609.61       3533.68       181.51 o                         
  -2   8   3       3039.10       3507.54       190.61 o                         
  -1   8   3       6400.01       6271.32       269.02 o                         
   0   8   3      17965.38      18527.87       352.86 o                         
   1   8   3       6163.10       6148.50       221.48 o                         
   2   8   3       2825.20       3149.59       154.15 o                         
   3   8   3       3410.74       3535.32       160.69 o                         
   4   8   3       3039.92       3135.41       173.61 o                         
   5   8   3       7404.09       7425.22       324.27 o                         
   6   8   3      16171.60      16220.72       394.45 o                         
   7   8   3       3782.80       3724.76       175.46 o                         
   8   8   3       3732.79       3892.30       374.17 o                         
   9   8   3       2986.97       2932.95       414.99 o                         
  10   8   3       1871.09       1579.86       406.49 o                         
  11   8   3        253.93        278.93       338.46 o                         
  12   8   3       3641.26       3817.92       602.08 o                         
  13   8   3       2668.51       1948.93       491.53 o                         
 -13   9   3       6163.48       5424.99       693.92 o                         
 -12   9   3         29.72        233.01       392.88 o                         
 -11   9   3       3577.16       3207.34       522.14 o                         
 -10   9   3       2332.35       2428.53       612.20 o                         
  -9   9   3         62.79        -94.39       167.72 o                         
  -8   9   3       2189.07       2217.64       354.53 o                         
  -7   9   3       8716.70       8530.90       229.08 o                         
  -6   9   3        819.03        841.33       119.88 o                         
  -5   9   3      13664.94      13546.87       359.79 o                         
  -4   9   3       9459.28       9720.23       312.57 o                         
  -3   9   3      13616.54      14564.95       541.61 o                         
  -2   9   3      12035.21      11591.32       402.86 o                         
  -1   9   3       5888.08       6132.02       198.80 o                         
   0   9   3       1970.42       1668.22       129.13 o                         
   1   9   3       5732.92       5791.74       221.26 o                         
   2   9   3      12496.97      12096.08       341.60 o                         
   3   9   3      13869.51      14395.70       373.75 o                         
   4   9   3       9187.17       8972.23       372.21 o                         
   5   9   3      12935.45      12778.83       361.37 o                         
   6   9   3        775.92        915.39       189.55 o                         
   7   9   3       9001.48       9104.92       285.62 o                         
   8   9   3       2098.72       2486.03       256.18 o                         
   9   9   3         88.69        177.61       175.24 o                         
  10   9   3       2091.84       1911.51       423.49 o                         
  11   9   3       3451.66       3743.08       574.86 o                         
  12   9   3         32.25        -27.21       333.35 o                         
  13   9   3       6293.92       6031.99       716.03 o                         
 -12  10   3       5172.00       4860.33       654.80 o                         
 -11  10   3       3022.94       3146.11       528.94 o                         
 -10  10   3       1384.31       1262.26       277.24 o                         
  -9  10   3       4164.16       4411.08       350.62 o                         
  -8  10   3       1340.40       1123.65       217.25 o                         
  -7  10   3       2656.33       2625.89       184.88 o                         
  -6  10   3       5959.24       5593.79       253.14 o                         
  -5  10   3       1562.86       1845.99       329.10 o                         
  -4  10   3        338.51        359.85       157.87 o                         
  -3  10   3       2733.89       2502.59       226.12 o                         
  -2  10   3       8618.28       9056.58       364.59 o                         
  -1  10   3       1593.47       1632.92       151.85 o                         
   0  10   3       6200.18       6217.46       214.55 o                         
   1  10   3       1495.70       1442.31       144.22 o                         
   2  10   3       8851.64       8525.21       294.30 o                         
   3  10   3       2425.27       2390.21       182.44 o                         
   4  10   3        231.39        185.58       146.66 o                         
   5  10   3       1590.39       1795.09       263.62 o                         
   6  10   3       6148.23       5917.77       266.61 o                         
   7  10   3       2692.75       2215.34       251.29 o                         
   8  10   3       1305.45       1293.87       223.44 o                         
   9  10   3       3849.51       4056.13       333.80 o                         
  10  10   3       1382.65       1522.03       430.30 o                         
  11  10   3       2889.86       2773.64       511.94 o                         
  12  10   3       5301.23       4404.52       630.99 o                         
 -12  11   3        237.04        591.87       445.60 o                         
 -11  11   3       2416.91       2753.23       530.64 o                         
 -10  11   3        690.46        709.28       272.89 o                         
  -9  11   3        454.60        372.32       208.25 o                         
  -8  11   3       1715.68       1809.82       255.80 o                         
  -7  11   3       2977.56       2805.98       206.60 o                         
  -6  11   3       1031.63        894.15       211.01 o                         
  -5  11   3      11623.27      11419.84       458.79 o                         
  -4  11   3      14300.07      14122.44       708.29 o                         
  -3  11   3       2821.47       2346.59       231.39 o                         
  -2  11   3       1573.79       1608.89       232.94 o                         
  -1  11   3       6888.98       6644.50       224.24 o                         
   0  11   3          6.66       -126.28       126.28 o                         
   1  11   3       6384.62       6256.22       333.02 o                         
   2  11   3       1530.58       1181.15       291.59 o                         
   3  11   3       2783.57       2646.71       210.13 o                         
   4  11   3      14512.01      14505.84       918.34 o                         
   5  11   3      11299.94      11672.79       458.16 o                         
   6  11   3        991.38        821.05       223.57 o                         
   7  11   3       3129.95       3029.35       482.94 o                         
   8  11   3       1748.56       2224.14       613.05 o                         
   9  11   3        490.36        294.96       202.34 o                         
  10  11   3        640.29       1078.13       414.99 o                         
  11  11   3       2310.14       2817.86       556.16 o                         
  12  11   3        214.70        632.69       440.50 o                         
 -12  12   3       2202.08       1721.02       534.05 o                         
 -11  12   3        760.02        447.31       387.78 o                         
 -10  12   3        885.08        847.08       277.55 o                         
  -9  12   3        321.08        199.41       214.55 o                         
  -8  12   3       2357.94       2306.86       290.02 o                         
  -7  12   3       1331.32       1352.31       472.73 o                         
  -6  12   3       4075.84       4381.08       332.34 o                         
  -5  12   3       7259.00       7092.28       386.89 o                         
  -4  12   3       7755.13       7410.83       386.68 o                         
  -3  12   3       9832.09      10433.12       601.23 o                         
  -2  12   3        749.41        430.74       499.94 o                         
  -1  12   3      11833.96      11444.94       320.51 o                         
   0  12   3        406.18        112.14       114.69 o                         
   1  12   3      12108.62      11487.44       356.78 o                         
   2  12   3        701.48        528.98       140.89 o                         
   3  12   3       9408.08       9796.44       343.04 o                         
   4  12   3       8001.68       8276.41       410.74 o                         
   5  12   3       7255.73       6044.03       371.98 o                         
   6  12   3       4250.93       4015.09       329.25 o                         
   7  12   3       1315.96        973.74       237.21 o                         
   8  12   3       2250.77       2043.49       283.96 o                         
   9  12   3        279.87        -46.50       310.39 o                         
  10  12   3        971.29       1013.50       404.79 o                         
  11  12   3        817.64         76.54       377.57 o                         
  12  12   3       1992.24        914.85       466.01 o                         
 -11  13   3       2679.01       3042.36       603.78 o                         
 -10  13   3       4437.30       5114.17       485.53 o                         
  -9  13   3       1377.28       1181.21       281.22 o                         
  -8  13   3       6950.45       7851.89       475.59 o                         
  -7  13   3       5824.36       5366.98       402.15 o                         
  -6  13   3        954.75       1024.10       267.79 o                         
  -5  13   3        730.65        304.78       200.98 o                         
  -4  13   3       4276.00       3677.41       497.48 o                         
  -3  13   3         36.67        -82.12       167.72 o                         
  -2  13   3       8014.53       7939.11       595.19 o                         
  -1  13   3        794.21        525.47       223.31 o                         
   0  13   3       8530.80       8079.56       550.33 o                         
   1  13   3        826.55        529.27       190.74 o                         
   2  13   3       8104.69       8632.96       331.27 o                         
   3  13   3         46.14       -134.15       134.15 o                         
   4  13   3       4032.77       3680.49       312.53 o                         
   5  13   3        599.18        349.63       289.13 o                         
   6  13   3        902.62        589.03       323.91 o                         
   7  13   3       5698.92       5258.58       470.27 o                         
   8  13   3       7195.06       7182.90       457.01 o                         
   9  13   3       1384.19       1048.56       381.74 o                         
  10  13   3       4141.10       4073.03       603.78 o                         
  11  13   3       2614.05       3426.74       596.97 o                         
 -10  14   3        318.17        782.70       318.43 o                         
  -9  14   3       6783.34       7431.49       508.04 o                         
  -8  14   3       1139.48        644.32       431.91 o                         
  -7  14   3       2110.16       1722.46       370.77 o                         
  -6  14   3        453.09         64.69       215.26 o                         
  -5  14   3       1880.61       1652.27       349.51 o                         
  -4  14   3         57.61       -166.71       166.71 o                         
  -3  14   3       3172.90       3096.29       332.50 o                         
  -2  14   3       4437.61       4651.76       738.05 o                         
  -1  14   3       4261.56       4058.58       257.56 o                         
   0  14   3        468.58        223.91       233.01 o                         
   1  14   3       4515.29       4050.40       247.16 o                         
   2  14   3       4774.83       4477.19       468.29 o                         
   3  14   3       3058.15       2791.69       248.35 o                         
   4  14   3         53.70       -391.09       391.09 o                         
   5  14   3       1753.63       1570.69       264.52 o                         
   6  14   3        490.35        342.74       204.73 o                         
   7  14   3       2295.21       1851.89       290.34 o                         
   8  14   3       1082.59        812.87       303.50 o                         
   9  14   3       6646.78       7139.40       659.82 o                         
  10  14   3        323.32        318.05       370.77 o                         
 -10  15   3        962.61        542.55       399.68 o                         
  -9  15   3       2280.42       2481.89       343.73 o                         
  -8  15   3       1229.79       1382.62       409.89 o                         
  -7  15   3       1278.02       1159.99       340.92 o                         
  -6  15   3        388.30       -100.79       767.90 o                         
  -5  15   3        190.62        248.31       261.92 o                         
  -4  15   3       6779.23       7182.80       591.87 o                         
  -3  15   3       4062.39       3663.08       636.86 o                         
  -2  15   3       5934.75       6737.24       460.06 o                         
  -1  15   3       2502.48       1977.84       471.12 o                         
   0  15   3       1992.07       2135.53       245.76 o                         
   1  15   3       2372.17       1748.87       437.11 o                         
   2  15   3       6062.67       6072.12       313.84 o                         
   3  15   3       4282.92       3966.26       403.85 o                         
   4  15   3       6564.58       6048.26       404.56 o                         
   5  15   3        199.51       -175.36       613.98 o                         
   6  15   3        319.88        -41.89       432.85 o                         
   7  15   3       1215.94       1122.36       305.21 o                         
   8  15   3       1155.80        851.54       265.93 o                         
   9  15   3       2338.39       2387.03       447.22 o                         
  10  15   3        938.27       1152.96       447.31 o                         
  -9  16   3       1537.58       1880.95       333.12 o                         
  -8  16   3        715.84        256.82       359.72 o                         
  -7  16   3       2277.15       2068.35       360.57 o                         
  -6  16   3         20.83       -226.20       226.20 o                         
  -5  16   3       4470.57       4377.42       646.21 o                         
  -4  16   3       1451.25        700.62       783.13 o                         
  -3  16   3        779.58        779.89       260.13 o                         
  -2  16   3        661.15        415.32       209.86 o                         
  -1  16   3       6229.36       6139.14       595.27 o                         
   0  16   3       2666.98       2731.11       261.15 o                         
   1  16   3       6462.54       5595.43       350.30 o                         
   2  16   3        619.95         50.08       320.48 o                         
   3  16   3        788.61        674.34       221.50 o                         
   4  16   3       1452.49       1231.19       249.65 o                         
   5  16   3       4545.75       4536.72       383.48 o                         
   6  16   3          9.57        -39.88       215.66 o                         
   7  16   3       2295.14       2640.24       341.00 o                         
   8  16   3        719.03        263.13       460.06 o                         
   9  16   3       1446.63       1063.39       302.72 o                         
  -8  17   3       3040.50       3938.55       401.04 o                         
  -7  17   3       1636.51       1321.27       316.29 o                         
  -6  17   3        327.14          0.21       315.50 o                         
  -5  17   3        316.83        351.95       228.49 o                         
  -4  17   3       3175.40       2791.40       437.02 o                         
  -3  17   3       2095.00       2083.75       287.55 o                         
  -2  17   3       2840.22       2888.77       312.90 o                         
  -1  17   3        647.96        107.15       335.05 o                         
   0  17   3        377.03         83.34       302.74 o                         
   1  17   3        538.37        507.03       194.74 o                         
   2  17   3       3117.67       3356.80       276.16 o                         
   3  17   3       2255.59       2602.53       425.11 o                         
   4  17   3       3080.78       2792.32       396.20 o                         
   5  17   3        270.23        345.89       224.23 o                         
   6  17   3        316.11         46.06       530.64 o                         
   7  17   3       1697.34       1529.90       319.84 o                         
   8  17   3       3159.08       3430.74       375.82 o                         
  -7  18   3       2072.87       1951.75       354.61 o                         
  -6  18   3       4631.51       5713.78       471.60 o                         
  -5  18   3         35.24        150.08       232.87 o                         
  -4  18   3        569.06        720.85       256.45 o                         
  -3  18   3        955.89        699.84       237.55 o                         
  -2  18   3        558.00        287.43       406.49 o                         
  -1  18   3       1153.70        549.35       462.61 o                         
   0  18   3        495.19        115.65       343.56 o                         
   1  18   3       1207.19       1623.95       251.07 o                         
   2  18   3        521.20        846.99       287.43 o                         
   3  18   3       1016.77        689.13       235.35 o                         
   4  18   3        575.13        567.79       231.08 o                         
   5  18   3         62.27        163.00       232.71 o                         
   6  18   3       4399.22       4901.69       443.83 o                         
   7  18   3       2213.91       2057.89       512.79 o                         
  -6  19   3        407.02        471.46       279.10 o                         
  -5  19   3       1791.69       1902.24       621.64 o                         
  -4  19   3        922.04       1008.85       391.09 o                         
  -3  19   3        200.34       -309.54       309.54 o                         
  -2  19   3       2027.57       2307.79       528.94 o                         
  -1  19   3       3195.67       2455.76       528.94 o                         
   0  19   3        163.09         -6.80       375.87 o                         
   1  19   3       3240.62       3220.94       574.86 o                         
   2  19   3       2001.89       1828.17       357.16 o                         
   3  19   3        209.20        253.42       277.23 o                         
   4  19   3        751.10        812.97       323.15 o                         
   5  19   3       1609.61       1444.04       316.67 o                         
   6  19   3        456.15        776.02       288.66 o                         
  -4  20   3        346.98        561.26       496.63 o                         
  -3  20   3        462.00       1003.29       466.01 o                         
  -2  20   3       1485.25       1687.01       479.62 o                         
  -1  20   3        458.14        989.69       428.60 o                         
   0  20   3       7308.79       7892.48       823.18 o                         
   3  20   3        508.41        197.29       289.13 o                         
   4  20   3        356.41        190.49       307.84 o                         
  -2  21   3         61.46        253.42       469.42 o                         
  -1  21   3       4623.98       4433.43       714.33 o                         
   0   0   4      39300.68      37721.31      1130.85 o                         
   1   0   4        905.42       1021.97        55.26 o                         
   2   0   4      41190.39      41679.69       707.83 o                         
   3   0   4       1815.88       2027.23        91.79 o                         
   4   0   4       8559.91       9039.72       296.02 o                         
   5   0   4       9202.50       8504.25       240.01 o                         
   6   0   4      31346.40      31538.96      1016.13 o                         
   7   0   4       1189.99       1554.23       171.52 o                         
   8   0   4        182.73        160.13        67.72 o                         
   9   0   4       7970.71       7935.98       235.57 o                         
  10   0   4       8982.66       8883.94       534.81 o                         
  11   0   4       3082.27       3631.71       465.16 o                         
  12   0   4        511.90        336.75       204.18 o                         
  13   0   4       3967.40       3931.90       346.96 o                         
  14   0   4        532.94        279.87       224.00 o                         
 -14   1   4        109.96        265.73       220.04 o                         
 -13   1   4       2098.95       1947.90       276.17 o                         
 -12   1   4       2725.49       2870.07       333.27 o                         
 -11   1   4       5876.43       6382.81       367.86 o                         
 -10   1   4       4265.32       3760.43       285.02 o                         
  -9   1   4        799.99        949.53       119.83 o                         
  -8   1   4       3507.56       3560.02       326.82 o                         
  -7   1   4      12397.32      12321.19       294.57 o                         
  -6   1   4      29839.35      29552.80       482.98 o                         
  -5   1   4       5841.78       6188.17       136.90 o                         
  -4   1   4      11253.66      11412.97       209.96 o                         
  -3   1   4        831.04        879.13        61.86 o                         
  -2   1   4      24546.89      25032.44       383.42 o                         
  -1   1   4       2836.67       2912.20       104.88 o                         
   0   1   4      24849.66      27091.51       591.09 o                         
   1   1   4       2605.09       2538.55       100.45 o                         
   2   1   4      24658.07      24889.02       442.43 o                         
   3   1   4        697.27        849.47        85.48 o                         
   4   1   4      11289.71      11656.98       210.45 o                         
   5   1   4       5399.77       5729.21       130.68 o                         
   6   1   4      30106.66      30810.58       559.17 o                         
   7   1   4      12606.36      12232.38       229.45 o                         
   8   1   4       3457.98       3370.58       188.29 o                         
   9   1   4        687.32        647.95        59.19 o                         
  10   1   4       4225.10       3992.02       293.63 o                         
  11   1   4       5764.76       5440.66       348.24 o                         
  12   1   4       2691.68       2439.38       289.05 o                         
  13   1   4       2276.84       2403.60       290.77 o                         
  14   1   4        120.74        157.10       222.89 o                         
 -14   2   4       3543.67       3593.41       365.67 o                         
 -13   2   4        994.04        761.77       225.77 o                         
 -12   2   4        363.93        818.24       209.73 o                         
 -11   2   4       1095.34        868.80       210.83 o                         
 -10   2   4       3307.59       3002.85       263.81 o                         
  -9   2   4        843.22        976.93        80.00 o                         
  -8   2   4       8680.44       8352.83       289.73 o                         
  -7   2   4       5397.78       5224.77       139.66 o                         
  -6   2   4       3039.35       3216.91       105.55 o                         
  -5   2   4       5930.48       6029.35       143.19 o                         
  -4   2   4       8458.49       8150.49       173.93 o                         
  -3   2   4       2479.92       2569.38        75.82 o                         
  -2   2   4      33722.73      35120.09       481.72 o                         
  -1   2   4      12163.50      11940.51       241.19 o                         
   0   2   4      30722.60      29235.26       909.75 o                         
   1   2   4      10537.86      10383.24       380.98 o                         
   2   2   4      34911.26      35260.89       539.48 o                         
   3   2   4       2113.90       2356.02        73.25 o                         
   4   2   4       8567.35       8632.58       200.74 o                         
   5   2   4       5744.90       5687.12       141.09 o                         
   6   2   4       2791.01       2885.15       103.15 o                         
   7   2   4       5559.33       5269.26       138.51 o                         
   8   2   4       8725.06       8202.84       186.68 o                         
   9   2   4        895.67       1025.37        98.62 o                         
  10   2   4       3482.02       3684.08       287.43 o                         
  11   2   4       1083.66       1400.18       225.17 o                         
  12   2   4        405.87        352.86       196.87 o                         
  13   2   4       1014.50        956.56       380.89 o                         
  14   2   4       3408.98       2894.39       523.84 o                         
 -14   3   4        456.32       1125.75       404.79 o                         
 -13   3   4       2384.15       2122.31       294.24 o                         
 -12   3   4       4718.14       4769.14       357.54 o                         
 -11   3   4       2289.87       2275.03       258.62 o                         
 -10   3   4        205.63         70.59       254.27 o                         
  -9   3   4        691.95        800.35        80.05 o                         
  -8   3   4        173.54         54.11        60.53 o                         
  -7   3   4       3663.22       3481.33       124.19 o                         
  -6   3   4      10933.67      10614.67       222.57 o                         
  -5   3   4       2798.68       2724.08       141.87 o                         
  -4   3   4      11127.16      10938.58       164.69 o                         
  -3   3   4      48136.42      48098.16       650.71 o                         
  -2   3   4       8555.60       8424.52       161.72 o                         
  -1   3   4       8650.47       9065.71       218.94 o                         
   1   3   4       8160.12       8778.22       263.93 o                         
   2   3   4       8831.74       8599.77       182.59 o                         
   3   3   4      47311.20      47956.62       728.34 o                         
   4   3   4      10956.01      10993.10       245.98 o                         
   5   3   4       3323.09       3593.48       146.62 o                         
   6   3   4      11185.74      10956.33       264.31 o                         
   7   3   4       3823.47       3590.47       175.08 o                         
   8   3   4        155.19        197.62        79.88 o                         
   9   3   4        617.38        586.05        99.99 o                         
  10   3   4        157.97         61.88       148.34 o                         
  11   3   4       2009.76       2057.36       241.70 o                         
  12   3   4       4640.70       4480.74       339.04 o                         
  13   3   4       2482.90       2778.74       503.43 o                         
  14   3   4        475.09        460.91       382.68 o                         
 -14   4   4       1424.24        765.35       418.39 o                         
 -13   4   4       2663.60       2632.47       505.13 o                         
 -12   4   4       1111.26       1110.47       227.94 o                         
 -11   4   4       3931.80       4104.54       313.37 o                         
 -10   4   4        902.41        859.90       188.13 o                         
  -9   4   4        865.21       1118.77       103.79 o                         
  -8   4   4      13065.00      12605.60       272.85 o                         
  -7   4   4       1020.92       1130.88        88.06 o                         
  -6   4   4        920.43        989.40       127.36 o                         
  -5   4   4       9936.50       9770.34       308.06 o                         
  -4   4   4       3832.77       3740.86       107.36 o                         
  -3   4   4      31080.58      30837.90       450.68 o                         
  -2   4   4      20477.45      21136.83       362.92 o                         
  -1   4   4       2586.36       2732.27       115.45 o                         
   0   4   4        307.75        186.96        67.22 o                         
   1   4   4       2432.40       2540.40       124.71 o                         
   2   4   4      19918.88      20799.30       361.07 o                         
   3   4   4      31852.62      31772.05       505.37 o                         
   4   4   4       3896.76       3740.20       147.49 o                         
   5   4   4       9007.53       8262.85       213.95 o                         
   6   4   4        807.61        706.22        87.33 o                         
   7   4   4       1114.21       1252.14       108.44 o                         
   8   4   4      13066.09      13044.91       363.26 o                         
   9   4   4        843.60        972.26       117.07 o                         
  10   4   4       1082.35        861.20       176.82 o                         
  11   4   4       3811.74       4236.54       357.08 o                         
  12   4   4       1028.45       1096.83       392.88 o                         
  13   4   4       2513.50       2720.91       517.04 o                         
  14   4   4       1498.66       1443.79       430.30 o                         
 -14   5   4        103.78        134.36       386.08 o                         
 -13   5   4       1039.48       1292.42       437.10 o                         
 -12   5   4       4075.17       3901.25       544.25 o                         
 -11   5   4       8075.99       7664.46       391.99 o                         
 -10   5   4       2478.57       2184.82       230.27 o                         
  -9   5   4       2697.17       2687.36       174.66 o                         
  -8   5   4       1276.62       1353.01       105.94 o                         
  -7   5   4      16095.46      15966.62       317.09 o                         
  -6   5   4       3455.62       3310.64       132.73 o                         
  -5   5   4      14136.97      14949.15       227.46 o                         
  -4   5   4       1836.53       1846.87       101.03 o                         
  -3   5   4        262.27        384.15        86.48 o                         
  -2   5   4       5587.21       5772.21       161.17 o                         
  -1   5   4       6643.83       6717.16       173.09 o                         
   1   5   4       7002.81       6823.83       154.87 o                         
   2   5   4       5341.04       5359.61       159.33 o                         
   3   5   4        209.87        255.98        69.36 o                         
   4   5   4       1699.32       1616.08       138.02 o                         
   5   5   4      13931.77      15152.84       340.55 o                         
   6   5   4       3690.23       3482.74       216.83 o                         
   7   5   4      15744.66      15420.60       361.45 o                         
   8   5   4       1257.93       1277.56       120.79 o                         
   9   5   4       3096.87       3390.16       179.68 o                         
  10   5   4       2617.87       3521.98       459.21 o                         
  11   5   4       8011.91       7232.75       622.49 o                         
  12   5   4       3950.70       4166.58       534.05 o                         
  13   5   4       1089.81       1156.36       430.30 o                         
  14   5   4        106.88       1073.02       428.60 o                         
 -13   6   4       1901.26       2698.80       518.74 o                         
 -12   6   4        553.96       1192.08       396.28 o                         
 -11   6   4        146.03        777.26       346.96 o                         
 -10   6   4        229.65       -244.91       244.91 o                         
  -9   6   4       4865.73       5165.68       336.15 o                         
  -8   6   4       1554.57       1695.93       153.04 o                         
  -7   6   4       1394.11       1479.42       126.07 o                         
  -6   6   4       1364.58       1373.73        63.79 o                         
  -5   6   4        184.23        238.56        53.78 o                         
  -4   6   4       5103.28       4608.39       158.42 o                         
  -3   6   4      26196.41      26290.13       454.76 o                         
  -2   6   4      23350.54      23789.57       493.50 o                         
  -1   6   4       5508.52       5785.54       195.27 o                         
   1   6   4       6292.97       5881.43       260.87 o                         
   2   6   4      23038.33      24060.33       427.02 o                         
   3   6   4      25051.40      25411.08       402.90 o                         
   4   6   4       5092.44       4746.77       185.01 o                         
   5   6   4        140.99        257.32        83.00 o                         
   6   6   4       1230.92       1403.54       104.82 o                         
   7   6   4       1426.80       1236.19       169.82 o                         
   8   6   4       1546.23       1567.06       181.99 o                         
   9   6   4       4860.98       5198.99       296.36 o                         
  10   6   4        288.18        511.94       329.95 o                         
  11   6   4        136.12       -224.50       282.33 o                         
  12   6   4        585.45        -49.32       312.94 o                         
  13   6   4       2084.79       2119.00       469.42 o                         
 -13   7   4        149.49        132.66       335.05 o                         
 -12   7   4       1152.28       1018.60       391.18 o                         
 -11   7   4         70.09        170.08       350.36 o                         
 -10   7   4       2876.24       2555.94       428.60 o                         
  -9   7   4       1557.85       1452.68       243.21 o                         
  -8   7   4        143.90         97.28        95.47 o                         
  -7   7   4       1208.38       1425.19       123.68 o                         
  -6   7   4       3585.90       3690.64       138.64 o                         
  -5   7   4      18878.52      18054.24       353.64 o                         
  -4   7   4      11684.04      10424.99       707.42 o                         
  -3   7   4      16143.75      15447.27       461.79 o                         
  -2   7   4      11195.01      11265.60       445.45 o                         
  -1   7   4       2583.10       2826.50       136.30 o                         
   0   7   4       2628.78       2969.65       134.70 o                         
   1   7   4       2463.52       2961.89       137.71 o                         
   2   7   4      11120.11      11379.63       236.94 o                         
   3   7   4      16124.93      15385.56       317.94 o                         
   4   7   4      11959.49      11835.63       303.28 o                         
   5   7   4      17884.27      18168.22       417.78 o                         
   6   7   4       3471.66       3548.36       215.08 o                         
   7   7   4       1257.16       1324.68       182.18 o                         
   8   7   4        125.80         34.93       202.39 o                         
   9   7   4       1615.73       1643.84       391.18 o                         
  10   7   4       2946.90       2518.69       438.80 o                         
  11   7   4         90.65       -311.24       311.24 o                         
  12   7   4       1171.01       1050.91       445.60 o                         
  13   7   4        191.26         98.65       360.57 o                         
 -13   8   4        317.90        158.17       401.38 o                         
 -12   8   4        370.40        768.75       387.78 o                         
 -11   8   4        606.83       -146.27       302.74 o                         
 -10   8   4       1895.62       2378.52       286.66 o                         
  -9   8   4       5669.29       5739.10       502.50 o                         
  -8   8   4       3167.25       3369.88       300.19 o                         
  -7   8   4      11115.17      10792.55       234.15 o                         
  -6   8   4       5050.42       5250.18       176.49 o                         
  -5   8   4       4825.55       4687.26       700.64 o                         
  -4   8   4       9043.91       8620.07       273.37 o                         
  -3   8   4      13288.86      14383.98       368.97 o                         
  -2   8   4      20572.73      20957.48       476.32 o                         
  -1   8   4       5120.75       5248.99       256.82 o                         
   0   8   4       3465.87       3730.08       433.70 o                         
   1   8   4       4962.19       4570.15       190.95 o                         
   2   8   4      20513.21      20459.42       463.46 o                         
   3   8   4      14196.16      15294.89       323.58 o                         
   4   8   4       9056.25       8845.54       295.39 o                         
   5   8   4       4902.71       5169.18       288.07 o                         
   6   8   4       4963.59       4542.85       209.73 o                         
   7   8   4      10578.02      10395.95       493.42 o                         
   8   8   4       3385.89       3541.06       278.65 o                         
   9   8   4       5690.95       4995.41       330.17 o                         
  10   8   4       1713.22       1765.24       435.40 o                         
  11   8   4        501.96        544.25       348.66 o                         
  12   8   4        353.99        -39.12       370.77 o                         
  13   8   4        308.20        472.82       406.49 o                         
 -13   9   4        211.80        590.17       416.69 o                         
 -12   9   4       1612.35       1727.82       491.53 o                         
 -11   9   4       2961.66       3144.41       523.84 o                         
 -10   9   4       3222.78       3917.09       357.24 o                         
  -9   9   4       4034.85       4070.33       313.69 o                         
  -8   9   4        588.86        586.30       189.11 o                         
  -7   9   4       8446.66       8638.96       246.71 o                         
  -6   9   4       8445.31       7710.34       614.20 o                         
  -5   9   4      20661.79      20845.34       493.20 o                         
  -4   9   4       5486.88       5374.24       326.65 o                         
  -3   9   4        139.50         82.09       122.03 o                         
  -2   9   4       1020.20        862.16       151.28 o                         
  -1   9   4       4438.68       4211.30       178.07 o                         
   0   9   4       1301.23       1057.43       140.08 o                         
   1   9   4       4456.85       4080.38       191.72 o                         
   2   9   4        976.58        865.32       128.79 o                         
   3   9   4        123.95         86.89        99.91 o                         
   4   9   4       5384.26       4949.31       256.69 o                         
   5   9   4      21114.30      21540.36       614.80 o                         
   6   9   4       8703.71       8010.97       366.48 o                         
   7   9   4       8332.34       8823.42       287.29 o                         
   8   9   4        583.97        434.74       290.83 o                         
   9   9   4       3966.18       3032.27       307.84 o                         
  10   9   4       3307.19       4030.51       532.34 o                         
  11   9   4       3069.51       2943.71       544.25 o                         
  12   9   4       1704.59       1785.65       464.31 o                         
  13   9   4        182.62        486.42       421.79 o                         
 -12  10   4        876.55       1328.14       437.10 o                         
 -11  10   4       4017.79       3231.15       539.15 o                         
 -10  10   4        382.85        273.39       350.36 o                         
  -9  10   4        342.22        332.98       190.09 o                         
  -8  10   4       2154.33       2247.40       454.87 o                         
  -7  10   4       6235.42       5893.53       338.90 o                         
  -6  10   4       8038.27       8033.25       431.61 o                         
  -5  10   4        449.32        340.71       154.01 o                         
  -4  10   4       6883.35       6159.68       340.07 o                         
  -3  10   4        954.30        592.57       333.27 o                         
  -2  10   4      16344.65      16508.53       512.26 o                         
  -1  10   4        661.33        786.49       169.70 o                         
   0  10   4        324.45        321.85       119.76 o                         
   1  10   4        570.21        260.67       206.75 o                         
   2  10   4      16167.67      15932.99       413.89 o                         
   3  10   4       1023.83        615.57       133.19 o                         
   4  10   4       6878.28       6412.35       261.79 o                         
   5  10   4        427.07        594.54       169.56 o                         
   6  10   4       7877.02       7820.88       355.46 o                         
   7  10   4       6398.28       6186.64       367.95 o                         
   8  10   4       2148.61       1943.37       250.36 o                         
   9  10   4        343.32        237.55       319.75 o                         
  10  10   4        417.61        -39.12       333.35 o                         
  11  10   4       3986.96       3761.79       559.56 o                         
  12  10   4        951.61       1047.51       437.10 o                         
 -12  11   4       3481.09       3556.00       600.38 o                         
 -11  11   4       1040.79        880.84       411.59 o                         
 -10  11   4       1049.77        921.48       258.91 o                         
  -9  11   4       1616.69       1639.76       279.78 o                         
  -8  11   4        296.89        397.35       333.35 o                         
  -7  11   4       2823.69       2774.09       208.07 o                         
  -6  11   4       2634.94       3433.83       293.63 o                         
  -5  11   4       7333.47       7540.55       415.76 o                         
  -4  11   4       4536.42       4200.25       299.20 o                         
  -3  11   4      13305.34      12985.35       474.03 o                         
  -2  11   4       1690.70       1817.50       161.66 o                         
  -1  11   4        192.12         71.04        98.31 o                         
   0  11   4      29541.82      30822.52       785.19 o                         
   1  11   4        179.34        -97.10       118.30 o                         
   2  11   4       1996.86       1880.36       277.68 o                         
   3  11   4      13775.90      14220.25       402.11 o                         
   4  11   4       4788.62       4468.16       241.52 o                         
   5  11   4       7368.86       7102.23       464.31 o                         
   6  11   4       2727.21       2797.66       277.68 o                         
   7  11   4       2754.91       2594.01       276.17 o                         
   8  11   4        300.05        163.55       188.33 o                         
   9  11   4       1620.85       1212.00       247.65 o                         
  10  11   4        996.24       1707.42       430.30 o                         
  11  11   4       1177.61        826.58       438.80 o                         
  12  11   4       3496.40       3894.45       612.28 o                         
 -11  12   4       2020.77       2369.02       517.04 o                         
 -10  12   4       1578.51       1255.79       296.87 o                         
  -9  12   4        965.35        772.22       401.30 o                         
  -8  12   4       6025.11       5550.72       764.42 o                         
  -7  12   4       3973.20       4003.94       255.48 o                         
  -6  12   4        860.04        834.25       217.43 o                         
  -5  12   4       3046.49       2756.34       429.36 o                         
  -4  12   4        952.51       1008.77       203.23 o                         
  -3  12   4      15517.19      14936.73       536.27 o                         
  -2  12   4       3290.36       3380.76       222.07 o                         
  -1  12   4       4377.06       4317.40       253.19 o                         
   0  12   4       4372.40       4749.90       456.58 o                         
   1  12   4       4142.57       3960.21       234.31 o                         
   2  12   4       3219.84       3155.56       429.08 o                         
   3  12   4      16183.10      15898.32       437.34 o                         
   4  12   4        947.21        695.44       150.41 o                         
   5  12   4       3165.66       2828.38       359.63 o                         
   6  12   4        992.11        873.32       281.39 o                         
   7  12   4       4010.85       4328.95       351.50 o                         
   8  12   4       6282.32       6145.98       422.84 o                         
   9  12   4       1097.87        552.66       239.72 o                         
  10  12   4       1662.38       1872.39       481.32 o                         
  11  12   4       2060.62       2151.32       508.53 o                         
 -11  13   4       1215.06        823.18       472.82 o                         
 -10  13   4       4205.26       4251.84       451.49 o                         
  -9  13   4        783.19        588.97       246.87 o                         
  -8  13   4        109.62          8.82       214.67 o                         
  -7  13   4       2290.56       2136.83       213.43 o                         
  -6  13   4       3174.07       3351.20       330.04 o                         
  -5  13   4       5850.41       5513.98       674.28 o                         
  -4  13   4       2094.65       2198.96       291.68 o                         
  -3  13   4        711.76        598.58       193.93 o                         
  -2  13   4        820.10        753.72       188.09 o                         
  -1  13   4       4387.40       4359.24       209.09 o                         
   0  13   4        888.19        660.08       227.90 o                         
   1  13   4       4285.46       4108.80       239.75 o                         
   2  13   4        887.05        878.77       279.65 o                         
   3  13   4        724.06        632.15       159.71 o                         
   4  13   4       2044.84       1879.00       488.12 o                         
   5  13   4       6262.00       5718.41       384.57 o                         
   6  13   4       3567.82       3271.01       312.51 o                         
   7  13   4       2469.21       2522.28       303.36 o                         
   8  13   4        135.92       -200.30       203.63 o                         
   9  13   4        833.25        166.54       238.11 o                         
  10  13   4       4229.59       4690.25       624.19 o                         
  11  13   4       1368.19       1741.43       488.12 o                         
 -10  14   4       1047.08       1442.01       361.05 o                         
  -9  14   4        678.78        657.67       508.45 o                         
  -8  14   4       1436.04       1300.54       288.56 o                         
  -7  14   4        225.04        111.10       220.13 o                         
  -6  14   4       1834.17       1362.91       459.98 o                         
  -5  14   4       1969.90       1865.64       282.90 o                         
  -4  14   4        651.71        148.35       208.36 o                         
  -3  14   4       4071.87       3972.94       481.24 o                         
  -2  14   4       4005.73       3767.18       596.97 o                         
  -1  14   4        508.65        121.28       480.47 o                         
   0  14   4       2126.86       2110.82       546.80 o                         
   1  14   4        503.14        166.93       270.42 o                         
   2  14   4       4052.90       3986.02       543.49 o                         
   3  14   4       4140.30       3838.43       351.56 o                         
   4  14   4        718.77        277.33       206.75 o                         
   5  14   4       2019.70       1917.36       274.83 o                         
   6  14   4       1866.48       1352.05       266.47 o                         
   7  14   4        206.78        -40.96       365.67 o                         
   8  14   4       1286.18       1051.91       305.21 o                         
   9  14   4        703.22        -32.41       259.37 o                         
  10  14   4       1158.53       1557.75       484.72 o                         
 -10  15   4       1047.33       1418.28       503.43 o                         
  -9  15   4        764.96        903.85       273.56 o                         
  -8  15   4        862.36        985.30       431.06 o                         
  -7  15   4        994.29        968.72       572.23 o                         
  -6  15   4       4447.47       4200.89       822.24 o                         
  -5  15   4       2568.05       2217.70      1157.21 o                         
  -4  15   4       4105.63       4256.30       493.14 o                         
  -3  15   4          8.47       -297.64       297.64 o                         
  -2  15   4        372.12         86.16       554.46 o                         
  -1  15   4       5591.82       4872.23       561.26 o                         
   0  15   4      13281.47      13202.43       568.06 o                         
   1  15   4       5614.87       5261.53       333.50 o                         
   2  15   4        495.99         95.24       474.20 o                         
   3  15   4         18.97       -158.63       291.15 o                         
   4  15   4       4225.29       4021.75       520.35 o                         
   5  15   4       2358.00       1397.04       600.29 o                         
   6  15   4       4669.99       4758.12       401.57 o                         
   7  15   4       1010.28        738.95       395.35 o                         
   8  15   4        830.79       1202.85       391.95 o                         
   9  15   4        752.20        -37.55       227.63 o                         
  10  15   4       1014.60       1197.18       501.73 o                         
  -9  16   4         35.19        220.08       383.53 o                         
  -8  16   4        881.51        764.58       391.09 o                         
  -7  16   4        461.91        417.73       254.65 o                         
  -6  16   4       2385.38       2307.63       681.08 o                         
  -5  16   4        677.53        392.02       244.63 o                         
  -4  16   4       3794.61       3882.68       351.50 o                         
  -3  16   4        443.68        455.61       329.10 o                         
  -2  16   4       1528.22       2125.39       439.65 o                         
  -1  16   4       3869.79       4329.68       545.95 o                         
   0  16   4       2274.93       2312.99       255.97 o                         
   1  16   4       3813.90       3643.96       297.83 o                         
   2  16   4       1505.87       1416.98       231.29 o                         
   3  16   4        487.99        607.67       193.07 o                         
   4  16   4       3848.26       3485.75       817.14 o                         
   5  16   4        629.85        477.06       688.73 o                         
   6  16   4       2418.42       2512.51       418.31 o                         
   7  16   4        449.60         52.44       665.01 o                         
   8  16   4        998.46       1220.00       297.64 o                         
   9  16   4         40.89         37.78       254.47 o                         
  -8  17   4       1023.06        966.25       276.32 o                         
  -7  17   4       1212.19        914.06       592.64 o                         
  -6  17   4       2649.40       2990.39       759.31 o                         
  -5  17   4       1258.43       1363.08       355.46 o                         
  -4  17   4        727.94        453.50       369.84 o                         
  -3  17   4       3163.75       3578.25       500.88 o                         
  -2  17   4        156.68       -151.37       309.54 o                         
  -1  17   4       1671.56       1328.14       392.88 o                         
   0  17   4        218.81        367.37       312.94 o                         
   1  17   4       1517.69       1019.07       212.93 o                         
   2  17   4        192.77        196.12       176.53 o                         
   3  17   4       3201.31       3285.57       420.09 o                         
   4  17   4        618.89        618.23       233.65 o                         
   5  17   4       1148.03       1234.36       281.14 o                         
   6  17   4       2557.02       2281.00       778.02 o                         
   7  17   4       1309.79        605.88       295.00 o                         
   8  17   4        976.33        899.36       280.18 o                         
  -7  18   4        869.77        203.40       321.45 o                         
  -6  18   4       1654.71       2036.71       392.03 o                         
  -5  18   4       1715.30       1966.58       317.45 o                         
  -4  18   4        985.01       1097.98       688.73 o                         
  -3  18   4         85.53       -309.54       309.54 o                         
  -2  18   4        518.97        278.93       389.48 o                         
  -1  18   4       1415.51       1013.50       479.62 o                         
   0  18   4        468.03        394.58       362.27 o                         
   1  18   4       1452.40       1182.93       408.95 o                         
   2  18   4        520.36        682.20       451.47 o                         
   3  18   4        128.80        324.85       272.13 o                         
   4  18   4        913.40        965.87       326.55 o                         
   5  18   4       1541.40       1932.06       308.43 o                         
   6  18   4       1567.07       1927.09       591.02 o                         
   7  18   4        999.00        781.87       591.79 o                         
  -6  19   4        834.62       1106.94       293.41 o                         
  -5  19   4        630.92        334.37       284.03 o                         
  -4  19   4        857.65       1120.57       297.55 o                         
  -3  19   4         37.86        340.16       408.19 o                         
  -2  19   4       4209.86       3622.33       559.56 o                         
  -1  19   4       2481.96       3054.26       523.84 o                         
   0  19   4       1580.10       1942.12       508.53 o                         
   1  19   4       2541.69       2149.62       544.25 o                         
   2  19   4       4237.25       4079.84       464.31 o                         
   3  19   4         58.50        -42.52       260.22 o                         
   4  19   4        778.97        887.64       328.25 o                         
   5  19   4        578.82        467.72       345.26 o                         
   6  19   4        848.02       1100.24       406.49 o                         
  -4  20   4       2631.07       2188.74       590.17 o                         
  -3  20   4         49.99         62.93       397.98 o                         
  -2  20   4        617.44        989.69       494.93 o                         
  -1  20   4       1898.25       1765.24       539.15 o                         
   0  20   4        536.17        449.01       413.29 o                         
   1  20   4       1816.94       2727.71       552.75 o                         
   3  20   4         69.05        -68.03       268.72 o                         
   4  20   4       2432.65       2452.36       442.20 o                         
  -2  21   4        515.73        697.32       729.64 o                         
  -1  21   4        750.14       1003.29       472.82 o                         
   0  21   4        358.48        710.93       416.69 o                         
   1   0   5       1256.22       1127.38        67.47 o                         
   2   0   5      24012.51      25273.46       455.88 o                         
   3   0   5        203.49        139.40        35.76 o                         
   4   0   5       1042.37       1045.90        64.53 o                         
   5   0   5       8016.42       8291.53       174.30 o                         
   6   0   5       4403.28       4465.27       201.25 o                         
   7   0   5       8584.94       8083.87       177.48 o                         
   8   0   5      15713.23      14755.99       280.50 o                         
   9   0   5        258.52        425.74       104.58 o                         
  10   0   5       7214.27       6820.23       716.88 o                         
  11   0   5        648.06        723.31       194.96 o                         
  12   0   5        256.15        123.47       262.77 o                         
  13   0   5       4921.76       4967.29       539.15 o                         
  14   0   5       1315.20       1210.96       271.81 o                         
 -14   1   5       3384.46       3736.08       360.78 o                         
 -13   1   5        937.32        730.77       233.30 o                         
 -12   1   5        356.35        667.98       238.02 o                         
 -11   1   5       4138.14       4498.10       333.13 o                         
 -10   1   5       2986.98       3032.51       262.70 o                         
  -9   1   5       9096.92       8980.59       204.86 o                         
  -8   1   5         56.14        149.10        53.00 o                         
  -7   1   5       4451.30       4306.79       122.61 o                         
  -6   1   5       4080.39       4234.45       118.93 o                         
  -5   1   5      19044.49      19435.34       334.84 o                         
  -4   1   5      11659.27      11642.03       218.02 o                         
  -3   1   5      10255.93      11096.16       167.31 o                         
  -2   1   5      58861.74      59669.70      1136.34 o                         
  -1   1   5       1023.10       1002.05        80.34 o                         
   0   1   5      10086.91       9819.56       263.38 o                         
   1   1   5        872.83        767.81        62.95 o                         
   2   1   5      60414.43      62129.58       903.11 o                         
   3   1   5      11628.19      12577.95       205.44 o                         
   4   1   5      11630.24      11296.48       255.41 o                         
   5   1   5      18965.36      19644.95       394.74 o                         
   6   1   5       3813.42       3792.86       142.27 o                         
   7   1   5       4227.21       3820.64       189.82 o                         
   8   1   5         69.87        141.69        67.83 o                         
   9   1   5       8762.92       8618.99       274.54 o                         
  10   1   5       2930.05       2811.72       323.91 o                         
  11   1   5       3942.55       3899.43       313.09 o                         
  12   1   5        399.73        465.81       203.39 o                         
  13   1   5        941.17       1266.74       246.70 o                         
  14   1   5       3174.80       3562.35       357.62 o                         
 -14   2   5       1147.84       1319.76       261.65 o                         
 -13   2   5       1496.51       1206.64       261.69 o                         
 -12   2   5        549.72        418.37       539.91 o                         
 -11   2   5       1348.36       1521.77       239.44 o                         
 -10   2   5       1076.63        986.81       312.86 o                         
  -9   2   5        106.19        140.75        61.80 o                         
  -8   2   5        940.99        913.90        76.97 o                         
  -7   2   5       1897.70       1839.77       134.04 o                         
  -6   2   5       1277.80       1449.97        82.36 o                         
  -5   2   5       3147.91       2940.24       133.05 o                         
  -4   2   5      40710.56      40320.96       623.94 o                         
  -3   2   5       7330.44       7153.06       126.33 o                         
  -2   2   5      61448.58      62028.49       836.07 o                         
  -1   2   5       7771.94       8247.62       204.40 o                         
   0   2   5        735.29        448.76       326.55 o                         
   1   2   5       8103.59       8386.87       316.35 o                         
   2   2   5      63175.30      64214.06       937.14 o                         
   3   2   5       7506.39       7386.46       153.62 o                         
   4   2   5      40776.76      39418.75       890.72 o                         
   5   2   5       3099.59       2942.74       107.41 o                         
   6   2   5       1416.57       1452.37        80.82 o                         
   7   2   5       1848.60       1814.00        93.03 o                         
   8   2   5        906.75       1047.66       101.87 o                         
   9   2   5        126.73        108.29       110.77 o                         
  10   2   5       1091.72       1050.48       192.85 o                         
  11   2   5       1351.49       1167.72       213.57 o                         
  12   2   5        586.10        563.58       203.59 o                         
  13   2   5       1403.01       1162.74       246.01 o                         
  14   2   5       1199.61       1297.53       425.20 o                         
 -14   3   5        903.09        928.46       399.68 o                         
 -13   3   5         83.38        -65.55       193.00 o                         
 -12   3   5        490.13        347.06       190.30 o                         
 -11   3   5        394.33        553.29       188.88 o                         
 -10   3   5       1491.97       1528.12       217.57 o                         
  -9   3   5      12179.74      11818.71       275.44 o                         
  -8   3   5       1121.87       1269.87       103.96 o                         
  -7   3   5       1779.64       1829.22       100.77 o                         
  -6   3   5       7533.09       7505.73       185.18 o                         
  -5   3   5       6244.17       6071.88       158.58 o                         
  -4   3   5       8759.65       9093.94       148.14 o                         
  -3   3   5        686.92        620.24        58.80 o                         
  -2   3   5       3009.16       3014.24       102.47 o                         
  -1   3   5      11501.99      11506.21       318.01 o                         
   1   3   5      11513.21      11502.17       321.10 o                         
   2   3   5       3125.16       3202.50       156.00 o                         
   3   3   5        483.97        375.86        61.90 o                         
   4   3   5       8256.50       8622.47       296.17 o                         
   5   3   5       6204.36       6003.31       231.28 o                         
   6   3   5       7427.41       7835.26       217.73 o                         
   7   3   5       1600.16       1411.58       111.75 o                         
   8   3   5       1119.69       1219.77       111.75 o                         
   9   3   5      12561.97      12274.24       322.01 o                         
  10   3   5       1499.72       1662.54       359.72 o                         
  11   3   5        369.68        262.82       362.27 o                         
  12   3   5        455.99        337.23       191.76 o                         
  13   3   5        104.92        -52.72       299.34 o                         
  14   3   5        995.67        877.43       428.60 o                         
 -14   4   5         97.37        154.77       345.26 o                         
 -13   4   5       1541.07       1705.71       430.30 o                         
 -12   4   5        271.72        271.57       189.90 o                         
 -11   4   5       7078.84       6989.57       469.42 o                         
 -10   4   5       3084.11       3279.24       274.84 o                         
  -9   4   5        463.26        490.45       111.55 o                         
  -8   4   5       8402.91       8715.18       217.95 o                         
  -7   4   5       7004.76       6945.42       187.66 o                         
  -6   4   5      23690.43      23365.28       414.22 o                         
  -5   4   5      11374.06      11354.22       172.41 o                         
  -4   4   5        619.12        596.75        75.27 o                         
  -3   4   5       3981.44       4185.20       121.42 o                         
  -2   4   5       5906.44       5953.13       160.49 o                         
  -1   4   5         42.29        160.24        79.68 o                         
   0   4   5      24717.92      24191.25       821.48 o                         
   1   4   5         22.08         -9.07        70.37 o                         
   2   4   5       6028.31       5803.74       180.58 o                         
   3   4   5       4160.08       4507.28       136.91 o                         
   4   4   5        586.09        492.79        64.06 o                         
   5   4   5      10854.04      11006.38       264.03 o                         
   6   4   5      23443.70      23487.25       477.73 o                         
   7   4   5       6810.34       7184.37       219.85 o                         
   8   4   5       8145.94       7979.35       253.19 o                         
   9   4   5        469.13        278.76       147.16 o                         
  10   4   5       2782.49       2863.00       251.36 o                         
  11   4   5       7095.80       7969.02       438.36 o                         
  12   4   5        182.89        -47.62       318.05 o                         
  13   4   5       1442.99       1081.53       414.99 o                         
  14   4   5        107.49        115.65       363.97 o                         
 -14   5   5       1647.55       1152.96       423.49 o                         
 -13   5   5        423.49         18.71       355.46 o                         
 -12   5   5       5708.56       6183.36       624.19 o                         
 -11   5   5         51.18         96.92       233.01 o                         
 -10   5   5       1354.52       1218.83       202.59 o                         
  -9   5   5       1129.45       1225.93       260.49 o                         
  -8   5   5        619.78        658.92        89.05 o                         
  -7   5   5       7354.79       7348.60       200.54 o                         
  -6   5   5      10912.45      10892.06       243.69 o                         
  -5   5   5       5467.01       5359.77       135.05 o                         
  -4   5   5      13993.42      13442.29       220.17 o                         
  -3   5   5      12592.43      12927.65       269.21 o                         
  -2   5   5        302.50        318.08        74.27 o                         
  -1   5   5       9748.73       9663.36       215.77 o                         
   0   5   5        943.80        261.09       292.01 o                         
   1   5   5       9729.83       9710.47       243.40 o                         
   2   5   5        322.81        189.75        70.97 o                         
   3   5   5      13227.50      13606.52       272.24 o                         
   4   5   5      14369.65      14454.49       278.20 o                         
   5   5   5       5081.20       5131.89       182.48 o                         
   6   5   5      11302.31      10972.11       367.17 o                         
   7   5   5       7268.70       7210.62       300.95 o                         
   8   5   5        559.60        503.83        99.65 o                         
   9   5   5       1093.55       1096.27       128.03 o                         
  10   5   5       1312.29       1192.08       340.16 o                         
  11   5   5         47.77        -40.82       294.24 o                         
  12   5   5       5512.51       6310.92       649.70 o                         
  13   5   5        358.22        324.85       397.98 o                         
  14   5   5       1843.82       1379.16       428.60 o                         
 -13   6   5       1416.02        846.99       380.98 o                         
 -12   6   5        720.65        733.04       350.36 o                         
 -11   6   5       3073.33       3309.38       481.32 o                         
 -10   6   5        438.40        315.35       162.65 o                         
  -9   6   5       2331.77       2515.28       204.81 o                         
  -8   6   5       1305.49       1311.80       136.92 o                         
  -7   6   5       4705.75       5172.73       258.29 o                         
  -6   6   5       8917.72       8598.68       161.61 o                         
  -5   6   5       3163.66       3179.03       102.66 o                         
  -4   6   5      11369.67      11367.67       196.77 o                         
  -3   6   5       5983.57       5428.91       184.85 o                         
  -2   6   5       4322.63       4408.35       234.60 o                         
  -1   6   5      25684.98      25334.87       493.83 o                         
   0   6   5      35171.88      34670.02       792.96 o                         
   1   6   5      26098.07      23133.30      1627.92 o                         
   2   6   5       4292.02       4629.04       160.68 o                         
   3   6   5       5644.09       4919.92       257.96 o                         
   4   6   5      10567.70      10393.21       241.73 o                         
   5   6   5       2909.42       2822.95       195.99 o                         
   6   6   5       9505.87       9489.23       252.64 o                         
   7   6   5       4840.22       5041.52       276.12 o                         
   8   6   5       1091.97       1396.37       179.28 o                         
   9   6   5       2312.25       2376.80       224.17 o                         
  10   6   5        373.47        908.05       338.46 o                         
  11   6   5       2959.45       2964.12       479.62 o                         
  12   6   5        729.65        503.43       360.57 o                         
  13   6   5       1395.56       1176.77       455.81 o                         
 -13   7   5       1517.08       1428.49       435.40 o                         
 -12   7   5       2860.25       2884.19       496.63 o                         
 -11   7   5       1664.18       1573.05       408.19 o                         
 -10   7   5        801.47        414.69       250.02 o                         
  -9   7   5        638.91        826.68       179.34 o                         
  -8   7   5       3343.80       3455.09       190.95 o                         
  -7   7   5       2106.24       2243.31       149.82 o                         
  -6   7   5      11727.28      11392.78       220.67 o                         
  -5   7   5       1604.50       1667.98        91.38 o                         
  -4   7   5       1564.13       1774.88       126.33 o                         
  -3   7   5       5938.11       6227.71       221.31 o                         
  -2   7   5      24674.10      24175.51       506.54 o                         
  -1   7   5      12484.28      13193.89       290.14 o                         
   0   7   5      32458.10      32991.58       555.07 o                         
   1   7   5      12479.73      12511.98       317.67 o                         
   2   7   5      24188.89      23748.31       436.61 o                         
   3   7   5       5881.39       6101.92       189.84 o                         
   4   7   5       1579.57       1718.44       134.35 o                         
   5   7   5       1523.01       1532.83       129.65 o                         
   6   7   5      12040.43      11835.15       315.52 o                         
   7   7   5       2016.61       1859.63       105.64 o                         
   8   7   5       3182.63       3217.16       262.62 o                         
   9   7   5        615.18        392.81       170.53 o                         
  10   7   5        825.20       1239.70       367.37 o                         
  11   7   5       1744.22       1811.16       450.71 o                         
  12   7   5       2858.01       2244.86       510.23 o                         
  13   7   5       1559.95       1656.39       500.03 o                         
 -13   8   5       3388.74       3513.48       607.18 o                         
 -12   8   5        869.29        488.12       372.47 o                         
 -11   8   5       3626.59       3938.67       559.56 o                         
 -10   8   5       3520.80       4847.42      1289.96 o                         
  -9   8   5        481.86        456.84       176.82 o                         
  -8   8   5       1374.65       1824.47       299.34 o                         
  -7   8   5       4515.45       4591.83       128.71 o                         
  -6   8   5       5374.26       5473.24       150.43 o                         
  -5   8   5       6394.20       6505.78       209.68 o                         
  -4   8   5       9310.95       9014.77       278.84 o                         
  -3   8   5       9503.42       9612.36       357.41 o                         
  -2   8   5       4198.78       4430.43       255.48 o                         
  -1   8   5      13818.04      14078.75       337.07 o                         
   0   8   5       3705.25       4328.39       296.70 o                         
   1   8   5      13546.48      13548.32       413.35 o                         
   2   8   5       3924.74       4010.35       282.92 o                         
   3   8   5       9781.26       9979.06       251.98 o                         
   4   8   5       9232.62       9278.97       325.22 o                         
   5   8   5       6034.30       6300.67       310.74 o                         
   6   8   5       4918.20       4749.03       215.19 o                         
   7   8   5       4240.26       4319.54       207.99 o                         
   8   8   5       1238.92       1451.01       216.76 o                         
   9   8   5        477.99        570.56       186.65 o                         
  10   8   5       3820.27       4180.18       557.86 o                         
  11   8   5       3948.36       3487.96       515.34 o                         
  12   8   5        781.14        913.15       396.28 o                         
  13   8   5       3444.74       2787.24       583.37 o                         
 -13   9   5       1677.55       1773.75       508.53 o                         
 -12   9   5       3110.47       3697.16       617.38 o                         
 -11   9   5        646.55        880.84       396.28 o                         
 -10   9   5        690.54        467.24       224.80 o                         
  -9   9   5       2102.50       2162.82       500.80 o                         
  -8   9   5       2834.72       2850.58       269.95 o                         
  -7   9   5       6049.20       6039.34       203.24 o                         
  -6   9   5      11331.75      11097.34       333.87 o                         
  -5   9   5        346.56        458.03       133.21 o                         
  -4   9   5      11075.15      11139.74       425.03 o                         
  -3   9   5       6397.46       5992.92       301.40 o                         
  -2   9   5       3955.90       4051.38       259.27 o                         
  -1   9   5       2460.24       2568.30       143.73 o                         
   0   9   5        147.77         29.42       195.59 o                         
   1   9   5       2588.41       3369.20       733.89 o                         
   2   9   5       3879.14       3830.69       203.84 o                         
   3   9   5       6358.70       6273.30       363.87 o                         
   4   9   5      11674.69      11374.49       423.49 o                         
   5   9   5        321.85        470.33       150.14 o                         
   6   9   5      10717.06      10235.27       425.41 o                         
   7   9   5       6359.58       6718.50       291.30 o                         
   8   9   5       2755.11       3237.33       283.55 o                         
   9   9   5       1858.52       1617.67       243.96 o                         
  10   9   5        716.07        358.87       336.75 o                         
  11   9   5        706.20       1001.59       433.70 o                         
  12   9   5       3135.53       2938.61       542.55 o                         
  13   9   5       1627.71       1532.23       498.33 o                         
 -12  10   5        194.53        -45.92       343.56 o                         
 -11  10   5       2963.08       3277.07       535.75 o                         
 -10  10   5       2630.62       3358.28       768.67 o                         
  -9  10   5        238.33          4.59       174.40 o                         
  -8  10   5       5170.78       5023.31       348.89 o                         
  -7  10   5       3718.41       4076.44       237.28 o                         
  -6  10   5       2504.25       2542.33       157.71 o                         
  -5  10   5       2273.28       2576.27       448.92 o                         
  -4  10   5       2513.85       2118.23       293.38 o                         
  -3  10   5       2929.75       2856.00       470.18 o                         
  -2  10   5       3942.80       3942.27       287.43 o                         
  -1  10   5      13518.00      12777.04       325.79 o                         
   0  10   5      26633.07      26584.68       686.88 o                         
   1  10   5      13484.53      13143.20       427.07 o                         
   2  10   5       3873.74       3356.38       239.58 o                         
   3  10   5       2971.65       2843.72       189.59 o                         
   4  10   5       2483.14       2224.80       191.66 o                         
   5  10   5       2124.46       2174.88       239.95 o                         
   6  10   5       2608.57       2718.12       193.46 o                         
   7  10   5       3860.02       3828.40       313.04 o                         
   8  10   5       4684.22       5238.23       354.62 o                         
   9  10   5        220.96         -2.22       187.56 o                         
  10  10   5       2411.88       2508.48       491.53 o                         
  11  10   5       2967.44       2261.87       491.53 o                         
  12  10   5        175.21        243.21       414.99 o                         
 -12  11   5       1818.93       1744.83       498.33 o                         
 -11  11   5        371.34        885.94       414.99 o                         
 -10  11   5        225.44        138.39       224.73 o                         
  -9  11   5       1523.64       1645.23       261.35 o                         
  -8  11   5        417.40        558.66       210.67 o                         
  -7  11   5        221.62        350.98       137.71 o                         
  -6  11   5       2641.98       2429.05       265.58 o                         
  -5  11   5       1584.58       1344.26       238.11 o                         
  -4  11   5       7361.00       7247.77       591.79 o                         
  -3  11   5       5883.09       6339.00       333.69 o                         
  -2  11   5      10740.64      10179.55       296.38 o                         
  -1  11   5        952.90        869.51       112.53 o                         
   0  11   5       9913.87       9606.16       400.45 o                         
   1  11   5        887.22        823.72       188.70 o                         
   2  11   5      10854.80      10257.95       333.20 o                         
   3  11   5       5814.70       5419.62       251.29 o                         
   4  11   5       7450.83       7298.89       402.00 o                         
   5  11   5       1852.45       1698.08       448.16 o                         
   6  11   5       2581.27       2699.02       281.29 o                         
   7  11   5        205.57       -195.91       334.20 o                         
   8  11   5        423.74        476.61       385.99 o                         
   9  11   5       1487.19       1515.73       263.69 o                         
  10  11   5        260.09        501.73       369.07 o                         
  11  11   5        419.20        119.05       353.76 o                         
  12  11   5       1800.22        648.00       423.49 o                         
 -11  12   5       1989.98       1231.20       443.90 o                         
 -10  12   5        276.05        414.36       258.36 o                         
  -9  12   5       1172.57        760.22       317.96 o                         
  -8  12   5       2317.92       2609.77       309.23 o                         
  -7  12   5       2504.73       2734.86       261.25 o                         
  -6  12   5        611.85        683.64       219.88 o                         
  -5  12   5       7190.26       7420.90       388.45 o                         
  -4  12   5       8170.44       8311.80       395.22 o                         
  -3  12   5        138.94        130.93       159.73 o                         
  -2  12   5       4525.25       4322.71       185.50 o                         
  -1  12   5        961.52        818.08       137.38 o                         
   0  12   5       1349.98       1210.92       237.17 o                         
   1  12   5        895.11        923.66       270.34 o                         
   2  12   5       4453.24       4182.80       248.29 o                         
   3  12   5        197.43        165.03       134.07 o                         
   4  12   5       8317.17       7700.62       454.08 o                         
   5  12   5       6867.22       7009.77       403.48 o                         
   6  12   5        780.61        848.46       223.34 o                         
   7  12   5       2387.01       2090.85       278.23 o                         
   8  12   5       2243.81       2288.56       299.53 o                         
   9  12   5       1162.55        862.71       254.24 o                         
  10  12   5        271.71        285.73       350.36 o                         
  11  12   5       1841.00       1421.68       494.93 o                         
 -11  13   5       1001.60        843.59       430.30 o                         
 -10  13   5        619.47        446.35       263.61 o                         
  -9  13   5       6417.33       6076.29       440.63 o                         
  -8  13   5        134.48         92.32       213.57 o                         
  -7  13   5       3554.49       4090.63       264.22 o                         
  -6  13   5        670.48        495.61       209.65 o                         
  -5  13   5        625.70        566.26       213.44 o                         
  -4  13   5       3716.17       3775.96       320.30 o                         
  -3  13   5       5972.04       5915.93       370.74 o                         
  -2  13   5       1873.43       2000.75       287.43 o                         
  -1  13   5         17.21        -84.75       206.65 o                         
   0  13   5         45.20       -165.24       235.56 o                         
   1  13   5         25.86       -314.64       314.64 o                         
   2  13   5       1680.15       1622.08       312.21 o                         
   3  13   5       5972.39       6269.12       302.23 o                         
   4  13   5       3366.73       3195.41       240.81 o                         
   5  13   5        670.93         24.95       228.76 o                         
   6  13   5        721.77        585.21       207.68 o                         
   7  13   5       3734.55       3944.69      1060.35 o                         
   8  13   5         95.32       -286.88       443.90 o                         
   9  13   5       6122.43       5958.47       443.20 o                         
  10  13   5        626.66        581.67       428.60 o                         
  11  13   5       1164.11       1248.20       484.72 o                         
 -10  14   5       2020.35       2718.78       539.06 o                         
  -9  14   5        358.11        561.89       266.47 o                         
  -8  14   5       5531.65       6026.82       458.16 o                         
  -7  14   5       1615.83       1457.19       205.81 o                         
  -6  14   5       1229.42       1267.95       344.41 o                         
  -5  14   5       5583.77       4969.97       366.17 o                         
  -4  14   5        466.86        420.60       204.81 o                         
  -3  14   5       5834.34       5846.69       383.81 o                         
  -2  14   5       4830.35       4727.89       344.44 o                         
  -1  14   5       3128.17       3389.38       241.81 o                         
   0  14   5       6483.41       6272.32       321.86 o                         
   1  14   5       3319.84       3689.68       493.23 o                         
   2  14   5       4840.83       4639.92       326.42 o                         
   3  14   5       6084.65       5888.11       549.40 o                         
   4  14   5        437.98        459.26       297.02 o                         
   5  14   5       5815.21       4754.84       373.38 o                         
   6  14   5       1145.64        881.03       323.06 o                         
   7  14   5       1592.88       1550.45       278.63 o                         
   8  14   5       5394.71       5858.57       441.43 o                         
   9  14   5        425.51       -230.11       230.11 o                         
  10  14   5       2116.90       1916.61       513.64 o                         
 -10  15   5       1223.74       2138.39       481.24 o                         
  -9  15   5       1443.83       1992.52       340.16 o                         
  -8  15   5        534.12        141.93       240.83 o                         
  -7  15   5        179.48        501.80       335.82 o                         
  -6  15   5        627.13        698.16       465.93 o                         
  -5  15   5       3143.06       2732.88       730.40 o                         
  -4  15   5       2384.06       2332.50       286.16 o                         
  -3  15   5       9878.16      10037.06       487.70 o                         
  -2  15   5       2635.25       2117.30       454.11 o                         
  -1  15   5       2124.77       1324.74       387.78 o                         
   0  15   5         62.46       -149.64       205.79 o                         
   1  15   5       2384.78       2051.61       262.77 o                         
   2  15   5       2746.70       2785.91       283.59 o                         
   3  15   5      10707.17      10364.10       393.13 o                         
   4  15   5       2552.25       2062.81       283.55 o                         
   5  15   5       3348.94       3047.38       424.26 o                         
   6  15   5        562.90        427.55       322.30 o                         
   7  15   5        167.80        -83.66       363.12 o                         
   8  15   5        577.90        322.97       369.92 o                         
   9  15   5       1414.06       1030.67       400.45 o                         
  10  15   5       1289.99       1778.85       493.23 o                         
  -9  16   5        326.45        616.95       264.59 o                         
  -8  16   5       3183.38       4076.78       463.38 o                         
  -7  16   5        833.88        689.46       265.65 o                         
  -6  16   5        706.58        744.10       511.85 o                         
  -5  16   5         61.46         53.19       200.24 o                         
  -4  16   5       3046.40       2892.26       723.60 o                         
  -3  16   5       1168.63       1096.10       252.90 o                         
  -2  16   5       9726.26       8576.20       692.22 o                         
  -1  16   5        473.91        425.20       333.35 o                         
   0  16   5         12.02         62.31       153.82 o                         
   1  16   5        540.96        423.83       189.63 o                         
   2  16   5      10046.25      10179.99       455.93 o                         
   3  16   5       1116.91       1618.00       341.86 o                         
   4  16   5       2874.84       2730.96       612.20 o                         
   5  16   5         56.33        -36.36       426.05 o                         
   6  16   5        769.82        482.47       240.93 o                         
   7  16   5        876.46        491.53       274.62 o                         
   8  16   5       3260.71       3138.58       377.62 o                         
   9  16   5        377.11        172.56       247.09 o                         
  -8  17   5       1423.61       1551.28       329.10 o                         
  -7  17   5       1202.28       1380.22       310.84 o                         
  -6  17   5        706.21        973.41       289.45 o                         
  -5  17   5        157.72          4.49       282.33 o                         
  -4  17   5        477.40        235.56       214.63 o                         
  -3  17   5        782.55        938.66       367.37 o                         
  -2  17   5        509.89        188.79       326.55 o                         
  -1  17   5        139.27        312.94       328.25 o                         
   0  17   5       5532.63       6101.73       617.38 o                         
   1  17   5        135.96         59.40       437.95 o                         
   2  17   5        479.45        557.83       351.13 o                         
   3  17   5        819.17        825.92       225.93 o                         
   4  17   5        443.47        801.07       309.54 o                         
   5  17   5        141.32        175.18       312.94 o                         
   6  17   5        655.47        850.22       353.76 o                         
   7  17   5       1318.09       1484.61       423.49 o                         
   8  17   5       1441.89       2074.78       508.53 o                         
  -7  18   5       1564.39       1347.18       323.08 o                         
  -6  18   5         25.31       -129.85       251.04 o                         
  -5  18   5       2695.68       2504.92       346.02 o                         
  -4  18   5       1537.42       1303.95       287.42 o                         
  -3  18   5        752.12        761.95       367.37 o                         
  -2  18   5       2349.45       2016.96       484.72 o                         
  -1  18   5       1292.13       1141.05       450.71 o                         
   0  18   5        743.50       1246.50       433.70 o                         
   1  18   5       1202.05       1395.25       594.34 o                         
   2  18   5       2356.43       2751.96       297.03 o                         
   3  18   5        910.97       1557.75       341.86 o                         
   4  18   5       1637.76       1357.05       362.27 o                         
   5  18   5       2347.96       2892.69       477.92 o                         
   6  18   5         24.99        297.64       297.64 o                         
   7  18   5       1470.27       1702.31       452.41 o                         
  -6  19   5       1079.65       1362.23       311.17 o                         
  -5  19   5       1230.00       1434.92       524.69 o                         
  -4  19   5       1573.05       1300.93       469.42 o                         
  -3  19   5       1253.12        823.18       440.50 o                         
  -2  19   5        480.91        987.98       397.98 o                         
  -1  19   5       1619.61       1865.59       445.60 o                         
   0  19   5        356.30        314.64       392.88 o                         
   1  19   5       1687.17       2345.21       530.64 o                         
   2  19   5        519.25        359.48       305.29 o                         
   3  19   5       1217.62       1464.20       350.36 o                         
   4  19   5       1549.52       1846.88       379.27 o                         
   5  19   5       1021.13        989.69       367.37 o                         
   6  19   5        948.27       1834.97       437.10 o                         
  -4  20   5        680.69        -56.13       382.68 o                         
  -3  20   5        423.38        248.31       362.27 o                         
  -2  20   5        346.21        911.45       471.12 o                         
  -1  20   5       3475.63       3737.98       644.60 o                         
   0  20   5       4215.94       4249.92       619.08 o                         
   1  20   5       3410.87       2736.22       518.74 o                         
   3  20   5        405.04        756.85       319.75 o                         
   4  20   5        628.88        571.46       335.05 o                         
  -1  21   5        501.22       1127.45       437.10 o                         
   0  21   5        889.34        870.63       486.42 o                         
   0   0   6      26618.22      26643.44       857.02 o                         
   1   0   6      29367.10      30091.93       473.15 o                         
   2   0   6      97120.00      98117.27      1277.32 o                         
   3   0   6       4571.04       4533.48       116.29 o                         
   4   0   6      11554.11      10878.72       214.71 o                         
   5   0   6       4783.54       4955.95       135.98 o                         
   6   0   6       7838.63       8061.21       183.05 o                         
   7   0   6       2895.01       2811.33       153.46 o                         
   8   0   6        809.84        910.86        76.65 o                         
   9   0   6       3544.00       3398.81       151.43 o                         
  10   0   6       1001.31       1332.54       247.46 o                         
  11   0   6       1674.42       1615.41       280.63 o                         
  12   0   6       6151.25       5918.32       506.75 o                         
  13   0   6       1177.95       1461.27       304.44 o                         
  14   0   6       1814.21       2278.28       441.27 o                         
 -14   1   6        643.60        458.23       260.22 o                         
 -13   1   6       4076.13       4264.58       362.47 o                         
 -12   1   6        961.54        913.50       221.77 o                         
 -11   1   6       6064.97       5675.43       367.95 o                         
 -10   1   6       2791.20       2563.06       249.44 o                         
  -9   1   6       7234.81       7298.88       190.57 o                         
  -8   1   6       2327.55       2620.89       153.72 o                         
  -7   1   6       8638.48       8647.75       197.48 o                         
  -6   1   6       3118.49       2955.56       161.78 o                         
  -5   1   6      28015.43      28463.03       463.29 o                         
  -4   1   6       6322.44       6343.25       153.75 o                         
  -3   1   6       6100.94       6380.98       116.59 o                         
  -2   1   6       8533.17       9006.11       186.53 o                         
  -1   1   6      47494.94      47712.42       732.94 o                         
   0   1   6        483.46        346.54        59.65 o                         
   1   1   6      48186.75      49237.15       921.46 o                         
   2   1   6       8610.17       8989.81       164.12 o                         
   3   1   6       6108.27       6138.64       139.23 o                         
   4   1   6       6478.24       6298.62       181.52 o                         
   5   1   6      27454.20      27439.41       538.40 o                         
   6   1   6       3291.23       3158.00       174.38 o                         
   7   1   6       9091.60       8881.78       263.07 o                         
   8   1   6       2077.48       2372.27       163.55 o                         
   9   1   6       7391.91       7360.66       194.54 o                         
  10   1   6       3024.06       3060.60       268.73 o                         
  11   1   6       5906.15       6790.26       702.42 o                         
  12   1   6        898.50        822.61       215.15 o                         
  13   1   6       4029.82       4234.12       360.98 o                         
  14   1   6        662.61        575.89       240.70 o                         
 -14   2   6        254.95        352.08       245.28 o                         
 -13   2   6        580.77       1015.27       243.57 o                         
 -12   2   6       5414.07       5941.26       387.36 o                         
 -11   2   6        375.18         65.04       182.22 o                         
 -10   2   6        561.46        458.01       216.00 o                         
  -9   2   6       8831.43       8815.55       392.26 o                         
  -8   2   6        574.26        608.29        87.61 o                         
  -7   2   6        603.63        675.12       117.81 o                         
  -6   2   6      22271.26      21737.83       381.23 o                         
  -5   2   6       3227.25       3352.57       122.15 o                         
  -4   2   6       3879.20       4054.21        84.69 o                         
  -3   2   6      29252.40      29581.43       391.28 o                         
  -2   2   6      84821.53      87397.63      1688.81 o                         
  -1   2   6      57623.28      57093.03       992.96 o                         
   0   2   6       3048.70       3060.73       287.43 o                         
   1   2   6      56301.70      57151.07       991.66 o                         
   2   2   6      83577.01      85911.81      1272.87 o                         
   3   2   6      30188.43      31138.67       481.62 o                         
   4   2   6       3810.61       3797.15       133.29 o                         
   5   2   6       2988.45       3065.40       140.65 o                         
   6   2   6      22117.29      21368.22       446.47 o                         
   7   2   6        639.88        798.29        94.76 o                         
   8   2   6        627.72        641.87        94.94 o                         
   9   2   6       8613.05       8847.64       265.34 o                         
  10   2   6        526.30        339.26       170.73 o                         
  11   2   6        353.29        264.28       184.26 o                         
  12   2   6       5542.45       5341.14       378.97 o                         
  13   2   6        604.89        569.38       230.02 o                         
  14   2   6        271.73        666.71       387.78 o                         
 -14   3   6       1007.08        561.26       375.87 o                         
 -13   3   6       2473.06       2700.66       310.56 o                         
 -12   3   6        246.97        521.50       213.30 o                         
 -11   3   6       2983.52       2853.96       340.92 o                         
 -10   3   6       1958.47       1786.23       234.12 o                         
  -9   3   6       4502.58       4518.71       235.89 o                         
  -8   3   6       1486.05       1501.16       100.66 o                         
  -7   3   6       8169.10       7972.72       198.81 o                         
  -6   3   6        552.66        595.43        73.84 o                         
  -5   3   6      16251.63      15535.09       301.86 o                         
  -4   3   6       6230.01       5942.47       173.90 o                         
  -3   3   6       5950.00       6047.78       140.68 o                         
  -2   3   6       4969.91       5318.77       131.63 o                         
  -1   3   6       7207.03       7324.58       254.95 o                         
   0   3   6       8212.61       7132.51       923.44 o                         
   1   3   6       7841.97       7798.57       249.06 o                         
   2   3   6       4841.05       5033.04       165.94 o                         
   3   3   6       5668.68       5689.26       174.90 o                         
   4   3   6       5817.39       5546.52       158.21 o                         
   5   3   6      16766.12      16710.64       442.57 o                         
   6   3   6        570.24        518.48       104.97 o                         
   7   3   6       7929.71       7917.69       233.65 o                         
   8   3   6       1456.50       1514.06       181.33 o                         
   9   3   6       4363.85       4274.91       281.09 o                         
  10   3   6       1981.79       1833.13       221.06 o                         
  11   3   6       3202.09       3652.04       300.77 o                         
  12   3   6        278.49         16.01       184.18 o                         
  13   3   6       2617.49       2394.53       457.51 o                         
  14   3   6       1067.96        676.91       418.39 o                         
 -14   4   6       2096.91       1819.67       486.42 o                         
 -13   4   6        193.47        566.36       341.86 o                         
 -12   4   6       1559.44       1747.20       324.00 o                         
 -11   4   6       1943.95       1935.72       245.41 o                         
 -10   4   6       1955.56       2018.54       533.20 o                         
  -9   4   6       5238.18       5040.08       226.58 o                         
  -8   4   6       1521.95       1423.05       136.39 o                         
  -7   4   6       5706.77       5258.49       167.11 o                         
  -6   4   6      13372.27      13315.48       276.30 o                         
  -5   4   6       5972.41       5993.90       182.13 o                         
  -4   4   6      17271.11      17455.64       258.42 o                         
  -3   4   6      45026.41      45033.11       584.43 o                         
  -2   4   6      11413.79      11848.10       215.67 o                         
  -1   4   6      13654.80      13659.00       304.29 o                         
   0   4   6      32247.74      30910.36      1015.20 o                         
   1   4   6      12726.39      12771.38       353.86 o                         
   2   4   6      11492.82      11905.11       278.13 o                         
   3   4   6      46275.47      47717.84       832.05 o                         
   4   4   6      17185.94      17263.48       316.46 o                         
   5   4   6       5895.71       5905.55       182.83 o                         
   6   4   6      12843.42      13121.07       406.10 o                         
   7   4   6       5410.82       5283.83       251.62 o                         
   8   4   6       1662.73       1611.64       131.24 o                         
   9   4   6       5346.93       5126.33       402.23 o                         
  10   4   6       1950.02       1885.71       217.41 o                         
  11   4   6       1728.65       2033.97       414.99 o                         
  12   4   6       1601.06       1076.43       375.87 o                         
  13   4   6        277.81        273.83       360.57 o                         
  14   4   6       2118.28       3168.22       569.76 o                         
 -14   5   6       2427.98       2030.56       471.12 o                         
 -13   5   6       1845.50       2564.44       488.12 o                         
 -12   5   6       1440.08       1772.05       418.39 o                         
 -11   5   6       1474.41       1251.61       250.87 o                         
 -10   5   6       7102.67       6910.45       415.84 o                         
  -9   5   6      11959.60      11425.68       377.35 o                         
  -8   5   6       7875.46       8001.54       219.06 o                         
  -7   5   6       1211.66       1260.62       103.43 o                         
  -6   5   6       3579.84       3873.79       148.22 o                         
  -5   5   6      17159.28      17287.04       261.54 o                         
  -4   5   6      10639.29      10011.98       181.12 o                         
  -3   5   6       8881.74       8817.95       188.28 o                         
  -2   5   6      19782.48      20843.64       377.65 o                         
  -1   5   6      14768.74      15486.73       421.42 o                         
   0   5   6         52.17          4.45        45.49 o                         
   1   5   6      15385.61      14820.79       410.65 o                         
   2   5   6      19849.64      20650.57       429.08 o                         
   3   5   6       8938.16       8668.61       241.55 o                         
   4   5   6      10236.62       9888.49       223.74 o                         
   5   5   6      17125.20      17529.11       386.77 o                         
   6   5   6       3571.79       3530.06       138.54 o                         
   7   5   6       1428.08       1345.26       163.46 o                         
   8   5   6       7697.40       7785.48       330.31 o                         
   9   5   6      12073.96      11311.37       413.91 o                         
  10   5   6       6922.85       6817.76       639.49 o                         
  11   5   6       1224.65       1440.39       389.48 o                         
  12   5   6       1382.60       1232.90       394.58 o                         
  13   5   6       1712.75       2095.19       510.23 o                         
  14   5   6       2472.93       2625.67       539.15 o                         
 -13   6   6        961.09       1234.60       411.59 o                         
 -12   6   6       1148.77       1064.52       374.17 o                         
 -11   6   6        300.28        246.61       311.24 o                         
 -10   6   6       1030.67        936.37       188.49 o                         
  -9   6   6       5277.30       5534.55       241.51 o                         
  -8   6   6        939.38       1016.17       128.76 o                         
  -7   6   6       3277.23       3294.57       178.56 o                         
  -6   6   6       4077.64       4079.52       115.87 o                         
  -5   6   6      11193.42      11276.92       203.09 o                         
  -4   6   6      21880.04      22348.62       329.12 o                         
  -3   6   6      15314.29      14793.75       358.16 o                         
  -2   6   6       3620.15       3747.87       176.55 o                         
  -1   6   6      21752.16      21306.66       453.00 o                         
   0   6   6        578.36        461.42       109.00 o                         
   1   6   6      21806.94      21187.86       447.44 o                         
   2   6   6       3450.00       3472.37       204.98 o                         
   3   6   6      14818.59      14768.38       354.23 o                         
   4   6   6      21709.19      22384.02       409.12 o                         
   5   6   6      11360.30      11178.74       308.88 o                         
   6   6   6       3984.48       3857.41       171.73 o                         
   7   6   6       3458.56       3401.75       242.27 o                         
   8   6   6       1002.61       1122.87       170.10 o                         
   9   6   6       5131.86       4940.19       372.47 o                         
  10   6   6       1012.42        814.67       336.75 o                         
  11   6   6        287.55        440.50       324.85 o                         
  12   6   6       1294.83        872.33       386.08 o                         
  13   6   6        966.62       1375.76       455.81 o                         
 -13   7   6       1178.58       1654.69       452.41 o                         
 -12   7   6        749.63        399.68       387.78 o                         
 -11   7   6        467.93        659.90       353.76 o                         
 -10   7   6       1741.01       1613.30       253.93 o                         
  -9   7   6        616.06        432.37       137.57 o                         
  -8   7   6       3779.97       3959.60       203.47 o                         
  -7   7   6       1101.79       1125.98       158.36 o                         
  -6   7   6       8391.55       8046.69       182.86 o                         
  -5   7   6       4387.70       4184.41       134.73 o                         
  -4   7   6        221.18        201.52        94.76 o                         
  -3   7   6       2969.23       2753.08       166.79 o                         
  -2   7   6      23234.89      23098.63       506.52 o                         
  -1   7   6        186.09        301.17       132.56 o                         
   0   7   6       4119.84       4689.07       185.07 o                         
   1   7   6        236.64        280.08        92.14 o                         
   2   7   6      23440.32      24461.41       510.70 o                         
   3   7   6       3376.97       3681.83       202.28 o                         
   4   7   6        221.97        125.35        70.72 o                         
   5   7   6       4283.16       4253.54       191.13 o                         
   6   7   6       8329.04       8292.87       274.00 o                         
   7   7   6       1077.52       1026.97        94.57 o                         
   8   7   6       3507.60       3443.68       266.30 o                         
   9   7   6        452.22        484.19       364.73 o                         
  10   7   6       1483.59       1076.43       358.87 o                         
  11   7   6        542.35        840.19       392.88 o                         
  12   7   6        786.88        676.91       413.29 o                         
  13   7   6       1214.70       1751.64       508.53 o                         
 -13   8   6       1173.51        868.93       459.21 o                         
 -12   8   6        737.20       -130.96       336.75 o                         
 -11   8   6       1848.10       2125.81       481.32 o                         
 -10   8   6        811.28       1113.53       242.28 o                         
  -9   8   6      11194.63      11102.30       460.95 o                         
  -8   8   6       4287.75       4708.72       573.08 o                         
  -7   8   6       8233.43       7809.21       184.49 o                         
  -6   8   6      14631.11      14105.79       267.69 o                         
  -5   8   6       7487.94       7487.81       210.24 o                         
  -4   8   6       2018.69       1808.22       148.71 o                         
  -3   8   6      10431.93       9878.61       298.67 o                         
  -2   8   6       1539.24       1517.55       167.74 o                         
  -1   8   6       5676.54       5290.43       336.75 o                         
   0   8   6       1165.15       1127.79       206.56 o                         
   1   8   6       5896.14       5901.20       257.65 o                         
   2   8   6       1447.90       1565.34       163.70 o                         
   3   8   6      10074.95       9416.93       315.18 o                         
   4   8   6       2086.10       1851.97       124.70 o                         
   5   8   6       7720.05       7856.31       262.88 o                         
   6   8   6      14427.92      14136.07       372.10 o                         
   7   8   6       8189.67       7940.46       260.35 o                         
   8   8   6       4322.75       4637.24       607.09 o                         
   9   8   6      10736.34      10749.10       605.39 o                         
  10   8   6        753.83        634.39       355.46 o                         
  11   8   6       1611.72       1639.38       416.69 o                         
  12   8   6        745.88        596.97       384.38 o                         
  13   8   6       1267.34       1333.24       467.72 o                         
 -13   9   6        311.22        401.38       413.29 o                         
 -12   9   6        641.49       -346.96       369.07 o                         
 -11   9   6       1110.97       1520.33       428.60 o                         
 -10   9   6       5247.44       5753.76       419.24 o                         
  -9   9   6       5786.02       5932.33       427.66 o                         
  -8   9   6       8307.36       7945.18       395.49 o                         
  -7   9   6       1407.68       1425.28       176.34 o                         
  -6   9   6        651.69        740.04        92.30 o                         
  -5   9   6      25095.30      24168.65       578.29 o                         
  -4   9   6       6904.72       7097.64       334.93 o                         
  -3   9   6       1320.18       1356.81       183.40 o                         
  -2   9   6       6292.02       5853.36       395.35 o                         
  -1   9   6      22126.94      21815.84       564.99 o                         
   0   9   6      13570.34      14335.14       634.31 o                         
   1   9   6      22088.78      21923.03       592.64 o                         
   2   9   6       6801.13       6364.21       420.94 o                         
   3   9   6       1286.51       1303.23       141.43 o                         
   4   9   6       6926.03       6484.39       254.19 o                         
   5   9   6      25117.10      24654.75       558.08 o                         
   6   9   6        703.16        671.16       120.74 o                         
   7   9   6       1229.29       1296.84       461.68 o                         
   8   9   6       8469.90       8262.09       409.15 o                         
   9   9   6       5390.15       5042.57       353.76 o                         
  10   9   6       5287.56       5033.81       598.68 o                         
  11   9   6       1231.67       1280.52       421.79 o                         
  12   9   6        584.52        -91.84       345.26 o                         
  13   9   6        340.87        620.79       426.90 o                         
 -12  10   6       1976.17       1931.92       479.62 o                         
 -11  10   6         88.27        314.64       362.27 o                         
 -10  10   6       1003.03        998.90       403.85 o                         
  -9  10   6       5776.14       6674.76       405.57 o                         
  -8  10   6       1471.92       1868.48       246.77 o                         
  -7  10   6       1327.24       1309.89       280.72 o                         
  -6  10   6       4761.55       4533.12       197.45 o                         
  -5  10   6        820.66        827.59       106.13 o                         
  -4  10   6        106.69         -6.81       144.30 o                         
  -3  10   6      19488.89      20114.46       604.18 o                         
  -2  10   6        107.51         25.75       131.86 o                         
  -1  10   6        880.99        729.12       216.85 o                         
   0  10   6       1571.52       1637.39       162.91 o                         
   1  10   6        951.05        866.60       217.62 o                         
   2  10   6        100.89         24.71       120.32 o                         
   3  10   6      19549.24      19790.85       482.57 o                         
   4  10   6        166.70        123.29       115.93 o                         
   5  10   6       1051.90        943.43       192.89 o                         
   6  10   6       5257.75       4830.51       245.35 o                         
   7  10   6       1357.30       1675.21       236.94 o                         
   8  10   6       1658.87       1902.52       248.03 o                         
   9  10   6       5882.54       6412.91       404.13 o                         
  10  10   6        890.72        292.53       362.27 o                         
  11  10   6        112.68        648.00       377.57 o                         
  12  10   6       2111.40       1765.24       496.63 o                         
 -12  11   6        469.57        851.92       438.80 o                         
 -11  11   6       1219.86       1105.34       435.40 o                         
 -10  11   6       2562.86       2489.62       343.34 o                         
  -9  11   6        899.31        538.30       220.80 o                         
  -8  11   6       2566.48       2692.39       302.81 o                         
  -7  11   6        974.09        681.05       149.37 o                         
  -6  11   6        328.83        394.83       137.38 o                         
  -5  11   6       4837.44       5560.35       507.60 o                         
  -4  11   6       6452.79       6377.22       557.77 o                         
  -3  11   6        624.07        520.68       175.57 o                         
  -2  11   6      23881.25      23509.35       517.84 o                         
  -1  11   6       9362.40       9404.65       337.23 o                         
   0  11   6        196.77        152.63       121.20 o                         
   1  11   6       9086.38       9617.65       365.25 o                         
   2  11   6      25054.47      25640.70       690.13 o                         
   3  11   6        689.49        758.34       141.66 o                         
   4  11   6       6437.80       6227.32       407.19 o                         
   5  11   6       5219.57       5314.04       348.12 o                         
   6  11   6        375.45         -1.43       215.15 o                         
   7  11   6       1224.42       1139.28       223.51 o                         
   8  11   6       2739.76       2657.33       291.99 o                         
   9  11   6        924.35       1184.37       242.74 o                         
  10  11   6       2502.46       1425.09       430.30 o                         
  11  11   6       1187.32       1096.83       425.20 o                         
  12  11   6        469.00        914.85       476.22 o                         
 -11  12   6        499.30        484.72       392.88 o                         
 -10  12   6       1342.59       1956.70       317.88 o                         
  -9  12   6       3697.20       4123.70       373.17 o                         
  -8  12   6       1824.60       1727.04       269.38 o                         
  -7  12   6        256.78        305.63       145.25 o                         
  -6  12   6       2903.65       2271.71       474.43 o                         
  -5  12   6       6007.55       6762.64       392.99 o                         
  -4  12   6        338.33        589.71       191.34 o                         
  -3  12   6       2540.68       2679.60       252.53 o                         
  -2  12   6       4492.55       4554.43       225.75 o                         
  -1  12   6      22582.47      22127.32       610.05 o                         
   0  12   6      12613.47      12090.43      1158.15 o                         
   1  12   6      22188.89      21834.22       678.53 o                         
   2  12   6       4721.07       4278.17       285.31 o                         
   3  12   6       2925.44       3137.44       359.99 o                         
   4  12   6        294.17        450.01       150.60 o                         
   5  12   6       5836.38       5791.43       385.99 o                         
   6  12   6       2839.37       2517.58       277.11 o                         
   7  12   6        187.51        323.11       196.63 o                         
   8  12   6       1660.60       1752.25       268.28 o                         
   9  12   6       3896.21       4437.62       380.99 o                         
  10  12   6       1355.01       1661.49       460.91 o                         
  11  12   6        484.09        336.75       387.78 o                         
 -11  13   6       3011.77       3280.47       578.27 o                         
 -10  13   6        794.01        477.49       289.97 o                         
  -9  13   6        610.31        620.27       316.26 o                         
  -8  13   6       2566.33       2368.62       629.20 o                         
  -7  13   6       3082.80       3206.37       252.95 o                         
  -6  13   6        223.56        317.95       222.80 o                         
  -5  13   6       3075.56       3668.78       382.68 o                         
  -4  13   6       4999.34       5624.55       377.99 o                         
  -3  13   6        488.32        640.16       191.00 o                         
  -2  13   6        335.64        153.03       160.97 o                         
  -1  13   6       7957.43       7914.59       332.85 o                         
   0  13   6       3705.40       3630.24       525.54 o                         
   1  13   6       7788.33       8196.18       365.17 o                         
   2  13   6        366.02        393.67       238.11 o                         
   3  13   6        439.24        329.18       171.30 o                         
   4  13   6       5235.49       5273.22       293.02 o                         
   5  13   6       3427.42       3191.67       312.83 o                         
   6  13   6        235.52        122.92       193.22 o                         
   7  13   6       3032.80       2645.87       701.49 o                         
   8  13   6       2607.03       2354.51       469.33 o                         
   9  13   6        483.73        509.44       274.68 o                         
  10  13   6        869.18        370.77       384.38 o                         
  11  13   6       2983.25       4271.85       636.09 o                         
 -10  14   6        516.52        184.73       307.84 o                         
  -9  14   6        442.33       1334.52       795.88 o                         
  -8  14   6       2056.00       2045.56       315.03 o                         
  -7  14   6       1308.77       1605.56       214.70 o                         
  -6  14   6       8560.41       7958.89       456.37 o                         
  -5  14   6       2312.38       2342.07       293.73 o                         
  -4  14   6       3489.18       3212.64       532.34 o                         
  -3  14   6        729.77        759.55       205.13 o                         
  -2  14   6       3434.89       3705.66       459.21 o                         
  -1  14   6       1276.25       1414.80       176.57 o                         
   0  14   6       1995.87       2183.90       218.67 o                         
   1  14   6       1445.19       1682.41       214.75 o                         
   2  14   6       3473.92       3742.98       291.29 o                         
   3  14   6        875.44        928.40       202.38 o                         
   4  14   6       3711.29       3467.07       252.60 o                         
   5  14   6       2133.42       1555.24       295.94 o                         
   6  14   6       8845.94       8593.76       481.40 o                         
   7  14   6       1311.23       1205.85       281.48 o                         
   8  14   6       2027.55       2050.53       617.30 o                         
   9  14   6        452.14        566.31       278.03 o                         
  10  14   6        473.16        559.56       403.09 o                         
 -10  15   6        383.53        558.34       312.01 o                         
  -9  15   6       1690.18       2005.60       347.41 o                         
  -8  15   6        278.53         76.74       231.69 o                         
  -7  15   6       2535.43       2386.01       369.57 o                         
  -6  15   6       2803.51       2529.43       407.25 o                         
  -5  15   6       4812.80       5242.00       398.05 o                         
  -4  15   6        246.09         78.17       195.49 o                         
  -3  15   6       1473.79       1471.07       251.66 o                         
  -2  15   6        827.45        714.33       329.95 o                         
  -1  15   6       6692.99       7642.64       671.81 o                         
   0  15   6       6745.05       6711.52       596.12 o                         
   1  15   6       6901.78       7002.64       360.00 o                         
   2  15   6       1029.39       1169.69       480.39 o                         
   3  15   6       1565.80       1407.18       401.38 o                         
   4  15   6        300.09        184.19       318.90 o                         
   5  15   6       4765.63       4202.79       795.88 o                         
   6  15   6       2729.65       2115.70       362.27 o                         
   7  15   6       2709.85       2670.06       340.93 o                         
   8  15   6        264.21        620.79       382.68 o                         
   9  15   6       1678.91       1556.05       450.71 o                         
  10  15   6        396.23        403.09       404.79 o                         
  -9  16   6        420.65        525.71       426.81 o                         
  -8  16   6        549.32        688.09       516.95 o                         
  -7  16   6        202.87        256.02       185.06 o                         
  -6  16   6       2640.89       2939.30       349.94 o                         
  -5  16   6        202.54        146.92       278.93 o                         
  -4  16   6        748.44        709.10       236.26 o                         
  -3  16   6        748.69       1105.34       387.78 o                         
  -2  16   6       2508.55       3176.72       486.42 o                         
  -1  16   6       1192.82       1027.10       374.17 o                         
   0  16   6       4063.35       4637.95       669.17 o                         
   1  16   6       1199.10       1155.10       540.76 o                         
   2  16   6       2704.54       3244.62       310.12 o                         
   3  16   6        705.98        940.44       348.58 o                         
   4  16   6        593.92        902.95       295.94 o                         
   5  16   6        238.15         15.31       282.33 o                         
   6  16   6       2483.42       3766.89       493.23 o                         
   7  16   6        228.95        212.60       355.46 o                         
   8  16   6        463.30        870.63       394.58 o                         
   9  16   6        407.77       -171.78       345.26 o                         
  -8  17   6        423.47        386.54       390.33 o                         
  -7  17   6       1108.12       1359.93       236.39 o                         
  -6  17   6        497.15        705.12       413.21 o                         
  -5  17   6       2277.75       2713.72       326.58 o                         
  -4  17   6       1354.82       1746.26       284.75 o                         
  -3  17   6        171.20       -256.82       323.15 o                         
  -2  17   6       2102.50       3124.00       491.53 o                         
  -1  17   6       1417.71       1484.61       401.38 o                         
   0  17   6        155.31        178.58       289.13 o                         
   1  17   6       1495.69       1546.31       235.34 o                         
   2  17   6       2143.65       2736.90       318.81 o                         
   3  17   6        161.33       -218.55       218.55 o                         
   4  17   6       1336.00       1794.16       369.07 o                         
   5  17   6       2149.90       1923.41       425.20 o                         
   6  17   6        506.19        508.53       335.05 o                         
   7  17   6       1002.57       1028.80       411.59 o                         
   8  17   6        435.56        244.91       353.76 o                         
  -7  18   6       3319.94       3181.55       393.67 o                         
  -6  18   6       1185.76       1133.50       316.27 o                         
  -5  18   6        472.41       -152.13       376.72 o                         
  -4  18   6       2289.60       2239.76       457.51 o                         
  -3  18   6       2019.42       2935.21       505.13 o                         
  -2  18   6        339.38        438.80       367.37 o                         
  -1  18   6       1701.57       1841.78       437.10 o                         
   0  18   6       2627.36       2052.67       483.02 o                         
   1  18   6       1714.05       1317.94       467.72 o                         
   2  18   6        303.51         96.80       188.79 o                         
   3  18   6       2056.44       2313.88       307.49 o                         
   4  18   6       2250.66       2887.59       440.50 o                         
   5  18   6        431.37        867.23       360.57 o                         
   6  18   6       1283.42       1566.25       389.48 o                         
   7  18   6       3327.47       2788.94       498.33 o                         
  -6  19   6        218.26        299.99       285.08 o                         
  -5  19   6       1157.89       1692.11       483.02 o                         
  -4  19   6       2190.30       1625.78       483.02 o                         
  -3  19   6        908.84       1331.54       450.71 o                         
  -2  19   6       1324.49       1680.20       488.12 o                         
  -1  19   6       1440.86       2260.17       513.64 o                         
   0  19   6         34.00       -233.01       311.24 o                         
   1  19   6       1637.03       1712.52       491.53 o                         
   2  19   6       1527.92       1894.79       288.59 o                         
   3  19   6        917.29        935.26       318.05 o                         
   4  19   6       2330.87       2862.08       437.10 o                         
   5  19   6       1234.44       1120.65       397.98 o                         
   6  19   6        203.43        108.85       297.64 o                         
  -4  20   6       2266.52       2425.15       612.28 o                         
  -3  20   6       4048.52       4902.84       719.43 o                         
  -2  20   6        968.82        746.64       404.79 o                         
  -1  20   6         87.09        -22.11       348.66 o                         
   0  20   6       1024.63        142.87       440.50 o                         
   1  20   6         55.75        683.71       432.00 o                         
   2  20   6        959.11       1030.50       457.51 o                         
   3  20   6       4211.98       4775.29       527.24 o                         
   4  20   6       2119.94       2061.18       428.60 o                         
  -1  21   6        219.19        341.86       479.62 o                         
   0  21   6         69.60         37.42       404.79 o                         
   1  21   6        226.28       -408.19       408.19 o                         
   1   0   7     114945.35     115561.70      1682.75 o                         
   2   0   7      43599.49      45235.85       619.75 o                         
   3   0   7      29513.14      28894.31       462.37 o                         
   4   0   7      49969.77      51218.44       787.80 o                         
   5   0   7        285.10        352.66        63.61 o                         
   6   0   7       1363.31       1315.06        85.99 o                         
   7   0   7         31.03        116.81        60.41 o                         
   8   0   7        130.51        276.91        69.32 o                         
   9   0   7       6964.55       6826.95       190.03 o                         
  10   0   7        445.45         26.11       161.67 o                         
  11   0   7        409.96        577.06       198.05 o                         
  12   0   7        117.87         95.53       193.89 o                         
  13   0   7        104.73         99.38       204.35 o                         
  14   0   7       3037.35       3237.62       985.52 o                         
 -14   1   7        148.88        -90.27       335.05 o                         
 -13   1   7       1672.39       1324.45       263.93 o                         
 -12   1   7       1906.27       1559.97       237.50 o                         
 -11   1   7       4063.43       4280.81       528.86 o                         
 -10   1   7       5330.91       4984.10       583.37 o                         
  -9   1   7       3728.18       3700.98       154.66 o                         
  -8   1   7       3742.99       3441.07       182.40 o                         
  -7   1   7       5025.76       5073.25       151.64 o                         
  -6   1   7      17673.55      17851.54       330.94 o                         
  -5   1   7       4926.84       5046.70       146.68 o                         
  -4   1   7       7117.97       6862.97       118.27 o                         
  -3   1   7      29398.07      29705.53       480.57 o                         
  -2   1   7       3734.51       3678.31       122.90 o                         
  -1   1   7       4505.19       4748.62       143.86 o                         
   0   1   7      11700.77       8210.19       769.52 o                         
   1   1   7       4806.71       5127.10       127.51 o                         
   2   1   7       3737.22       3571.62       125.89 o                         
   3   1   7      30259.73      30481.03       435.96 o                         
   4   1   7       7631.65       7187.07       196.02 o                         
   5   1   7       4762.53       4773.69       143.20 o                         
   6   1   7      17932.44      17871.55       330.19 o                         
   7   1   7       4672.88       4625.12       147.53 o                         
   8   1   7       3522.74       3481.81       136.49 o                         
   9   1   7       3212.64       3235.55       155.68 o                         
  10   1   7       5398.52       5183.38       328.55 o                         
  11   1   7       4099.18       4488.28       338.77 o                         
  12   1   7       1864.46       2294.88       421.71 o                         
  13   1   7       1579.99       1590.88       499.18 o                         
  14   1   7         89.33        -11.28       280.63 o                         
 -14   2   7        589.89        330.52       261.92 o                         
 -13   2   7        537.19        467.08       225.20 o                         
 -12   2   7        588.54        741.95       216.46 o                         
 -11   2   7        440.59        750.54       204.34 o                         
 -10   2   7       9668.47       9706.09       528.01 o                         
  -9   2   7       6694.92       6583.73       198.77 o                         
  -8   2   7       9489.68       9246.42       222.95 o                         
  -7   2   7       3715.02       3683.10       138.42 o                         
  -6   2   7       6314.07       6292.25       170.92 o                         
  -5   2   7        743.97        727.56        76.78 o                         
  -4   2   7       3401.69       3474.93        89.40 o                         
  -3   2   7      51717.74      51169.16       638.71 o                         
  -2   2   7      23863.60      24962.74       470.25 o                         
  -1   2   7        451.58        500.97        89.70 o                         
   0   2   7      37069.67      38042.35      1524.58 o                         
   1   2   7        469.16        546.99        71.99 o                         
   2   2   7      23199.28      23654.58       404.90 o                         
   3   2   7      52087.64      51323.52       782.31 o                         
   4   2   7       3273.35       3354.88       116.61 o                         
   5   2   7        740.85        671.23       111.23 o                         
   6   2   7       6613.80       6671.12       245.25 o                         
   7   2   7       3585.80       3720.89       166.85 o                         
   8   2   7       9092.90       9283.06       266.42 o                         
   9   2   7       6667.25       6563.08       241.64 o                         
  10   2   7       9745.83       9620.47       418.44 o                         
  11   2   7        453.24        971.39       362.18 o                         
  12   2   7        468.69        517.55       210.04 o                         
  13   2   7        418.16        262.43       218.47 o                         
  14   2   7        583.77        879.13       411.59 o                         
 -14   3   7        549.22        386.08       341.86 o                         
 -13   3   7       1825.93       1779.90       271.60 o                         
 -12   3   7       3699.34       3159.75       310.12 o                         
 -11   3   7       1880.52       1479.94       231.02 o                         
 -10   3   7       1895.76       1992.99       241.40 o                         
  -9   3   7        518.95        557.51       119.43 o                         
  -8   3   7       4326.33       4657.45       164.27 o                         
  -7   3   7       2391.30       2367.26       118.62 o                         
  -6   3   7      14824.09      14921.08       298.69 o                         
  -5   3   7       1282.56       1290.10        92.40 o                         
  -4   3   7         35.05         41.24        46.06 o                         
  -3   3   7      48947.89      49380.89       619.40 o                         
  -2   3   7      28902.74      28795.69       542.50 o                         
  -1   3   7         73.61        120.46        77.78 o                         
   0   3   7      77613.79      78287.69      2340.11 o                         
   1   3   7         41.40          5.72        75.29 o                         
   2   3   7      28497.59      28054.40       540.21 o                         
   3   3   7      47800.98      48497.22       757.96 o                         
   4   3   7         87.07         85.95        95.00 o                         
   5   3   7       1174.19       1279.99       112.37 o                         
   6   3   7      14813.54      15252.71       436.60 o                         
   7   3   7       2320.25       2141.05       163.94 o                         
   8   3   7       4645.80       4674.72       264.64 o                         
   9   3   7        431.77        754.37       164.71 o                         
  10   3   7       1859.54       1639.85       217.41 o                         
  11   3   7       1862.65       1579.05       342.71 o                         
  12   3   7       3894.05       4158.60       380.87 o                         
  13   3   7       1855.64       1806.06       418.39 o                         
  14   3   7        518.05        489.83       355.46 o                         
 -14   4   7       2881.68       2960.72       542.55 o                         
 -13   4   7        769.62        685.42       392.88 o                         
 -12   4   7        918.39        799.67       225.09 o                         
 -11   4   7       1631.23       1719.84       242.07 o                         
 -10   4   7       2325.31       2300.56       244.57 o                         
  -9   4   7       1807.69       1964.01       163.62 o                         
  -8   4   7        666.24        613.09        88.30 o                         
  -7   4   7      10388.74      10185.26       309.78 o                         
  -6   4   7      11812.22      12189.51       266.57 o                         
  -5   4   7       8225.12       8060.12       149.11 o                         
  -4   4   7       9691.44       9732.98       187.35 o                         
  -3   4   7       7590.50       7408.04       166.45 o                         
  -2   4   7      16428.20      17430.33       325.46 o                         
  -1   4   7       3783.80       3649.52       256.82 o                         
   0   4   7         99.41          2.09        55.81 o                         
   1   4   7       3578.19       3670.10       157.25 o                         
   2   4   7      17252.94      18400.70       380.00 o                         
   3   4   7       7513.52       7520.41       213.97 o                         
   4   4   7       9496.30       9538.45       244.73 o                         
   5   4   7       8221.84       8325.63       277.59 o                         
   6   4   7      11810.57      12516.57       617.38 o                         
   7   4   7      10411.25      10251.29       586.77 o                         
   8   4   7        571.21        598.68       265.32 o                         
   9   4   7       1970.74       2023.76       375.87 o                         
  10   4   7       2467.03       2851.87       426.90 o                         
  11   4   7       1756.10       1508.42       406.49 o                         
  12   4   7       1032.93        833.38       353.76 o                         
  13   4   7        854.86       1550.94       420.09 o                         
  14   4   7       3005.94       2086.69       500.03 o                         
 -13   5   7       1275.62        991.39       418.39 o                         
 -12   5   7        211.72        195.59       336.75 o                         
 -11   5   7       5458.64       5661.00       352.67 o                         
 -10   5   7         95.77        169.89       216.00 o                         
  -9   5   7        695.97        617.28       127.12 o                         
  -8   5   7       3685.06       3758.06       199.97 o                         
  -7   5   7        893.64        904.69        97.32 o                         
  -6   5   7       5675.21       5641.44       176.19 o                         
  -5   5   7      11750.64      11928.56       203.91 o                         
  -4   5   7       6510.15       6479.93       145.22 o                         
  -3   5   7       3722.12       3589.09       129.82 o                         
  -2   5   7      16544.93      17066.42       333.46 o                         
  -1   5   7        869.37        880.60       145.33 o                         
   0   5   7       3653.23       3394.15       180.10 o                         
   1   5   7        859.32        859.32       126.27 o                         
   2   5   7      17578.48      18194.05       470.23 o                         
   3   5   7       4061.58       4305.75       348.35 o                         
   4   5   7       6653.55       6767.97       232.62 o                         
   5   5   7      11589.04      12067.09       372.25 o                         
   6   5   7       5421.15       5549.59       221.10 o                         
   7   5   7        707.18        758.55       251.72 o                         
   8   5   7       3825.95       4098.54       449.01 o                         
   9   5   7        812.12        812.97       307.84 o                         
  10   5   7        113.00         37.42       278.93 o                         
  11   5   7       5341.66       5232.80       585.07 o                         
  12   5   7        238.01        613.98       345.26 o                         
  13   5   7       1192.15        476.22       423.49 o                         
 -13   6   7       2658.86       2022.06       464.31 o                         
 -12   6   7       1264.66       1663.20       437.10 o                         
 -11   6   7       5025.19       5091.63       576.57 o                         
 -10   6   7       5611.78       5645.36       273.22 o                         
  -9   6   7       1667.37       1869.67       215.03 o                         
  -8   6   7        244.73        215.88       107.77 o                         
  -7   6   7       5962.35       6219.66       235.78 o                         
  -6   6   7       7037.26       6874.30       157.05 o                         
  -5   6   7       6061.54       5844.72       154.33 o                         
  -4   6   7      15352.74      15885.97       264.33 o                         
  -3   6   7       9272.26       9221.83       264.12 o                         
  -2   6   7       3625.53       3685.12       152.90 o                         
  -1   6   7       7352.18       7308.73       230.28 o                         
   0   6   7       6967.46       6671.01       179.98 o                         
   1   6   7       7036.67       7071.40       224.10 o                         
   2   6   7       3485.52       3668.57       175.43 o                         
   3   6   7       9375.57       9522.15       591.79 o                         
   4   6   7      16001.78      16720.00       373.07 o                         
   5   6   7       6415.46       6236.18       177.09 o                         
   6   6   7       6739.51       6380.93       376.72 o                         
   7   6   7       6271.26       6395.82       309.75 o                         
   8   6   7        391.06        520.37       156.33 o                         
   9   6   7       1603.73       1214.19       345.26 o                         
  10   6   7       5359.17       4720.86       544.25 o                         
  11   6   7       4943.04       4812.70       574.86 o                         
  12   6   7       1091.57        387.78       392.88 o                         
  13   6   7       2603.39       3059.37       561.26 o                         
 -13   7   7        753.67       1096.83       432.00 o                         
 -12   7   7       3578.59       4183.58       574.86 o                         
 -11   7   7       1110.80        833.38       384.38 o                         
 -10   7   7       2155.62       2898.31       306.86 o                         
  -9   7   7       1060.24       1273.58       152.47 o                         
  -8   7   7       1516.47       1421.07       147.95 o                         
  -7   7   7        536.34        396.00       107.27 o                         
  -6   7   7      23999.40      24148.09       423.74 o                         
  -5   7   7      22240.37      22244.03       367.77 o                         
  -4   7   7       7341.87       7383.50       253.64 o                         
  -3   7   7      12157.29      12268.45       329.13 o                         
  -2   7   7      19193.56      19134.67       438.98 o                         
  -1   7   7       6149.62       5799.98       195.23 o                         
   0   7   7      12271.69      11374.83       352.82 o                         
   1   7   7       5670.65       5579.37       219.31 o                         
   2   7   7      19294.62      19600.76       435.31 o                         
   3   7   7      12813.91      12841.47       445.68 o                         
   4   7   7       7798.01       8094.62       248.43 o                         
   5   7   7      22078.49      21810.83       484.65 o                         
   6   7   7      23701.92      24144.08       527.43 o                         
   7   7   7        380.08        432.34        88.16 o                         
   8   7   7       1738.88       1563.09       336.75 o                         
   9   7   7       1011.72       1732.93       406.49 o                         
  10   7   7       2357.54       2537.40       467.72 o                         
  11   7   7       1216.57       1382.57       423.49 o                         
  12   7   7       3592.89       3715.87       554.46 o                         
  13   7   7        755.05        413.29       382.68 o                         
 -13   8   7       1195.08       1595.16       503.43 o                         
 -12   8   7        233.20        338.46       365.67 o                         
 -11   8   7        634.83        778.96       365.67 o                         
 -10   8   7        467.72        457.59       241.51 o                         
  -9   8   7         85.87        206.36       170.56 o                         
  -8   8   7       9014.41       8401.16       317.01 o                         
  -7   8   7      11229.97      10888.25       221.32 o                         
  -6   8   7       3857.93       3952.39       137.52 o                         
  -5   8   7        898.48        862.08       113.07 o                         
  -4   8   7      10994.61      11220.90       322.21 o                         
  -3   8   7       4488.49       4009.37       260.96 o                         
  -2   8   7       3359.34       3546.92       232.86 o                         
  -1   8   7       9206.52       8854.49       298.54 o                         
   0   8   7      15717.26      15923.03       630.91 o                         
   1   8   7       9654.66       8744.25       393.73 o                         
   2   8   7       3318.41       3326.79       326.55 o                         
   3   8   7       4367.53       4024.19       236.26 o                         
   4   8   7      10882.81      10867.91       271.53 o                         
   5   8   7        836.05        766.91        98.06 o                         
   6   8   7       3303.49       3080.67       183.28 o                         
   7   8   7      11108.72      11414.50       324.45 o                         
   8   8   7       8446.96       8727.06       404.37 o                         
   9   8   7         87.83        132.87       166.11 o                         
  10   8   7        371.71        251.72       335.05 o                         
  11   8   7        677.20       -166.68       314.64 o                         
  12   8   7        244.91        394.58       391.18 o                         
  13   8   7       1307.11       1212.49       460.91 o                         
 -13   9   7        637.03        602.08       425.20 o                         
 -12   9   7         27.59       -353.76       353.76 o                         
 -11   9   7       2101.83       1683.60       469.42 o                         
 -10   9   7       5368.05       6167.33       409.88 o                         
  -9   9   7       1953.40       1963.14       256.00 o                         
  -8   9   7        603.90        994.80       205.91 o                         
  -7   9   7       2134.39       2023.75       163.73 o                         
  -6   9   7        920.20       1056.77       106.99 o                         
  -5   9   7      11035.52      10943.45       269.04 o                         
  -4   9   7       1219.85       1423.89       195.49 o                         
  -3   9   7       4443.52       4394.73       275.14 o                         
  -2   9   7       6596.73       6118.30       294.28 o                         
  -1   9   7       5723.38       5217.81       231.50 o                         
   0   9   7      12035.30      12497.04       394.52 o                         
   1   9   7       5562.24       5133.59       264.47 o                         
   2   9   7       6464.84       6251.45       417.46 o                         
   3   9   7       4179.34       4301.96       252.34 o                         
   4   9   7       1246.86       1247.80       143.61 o                         
   5   9   7      11171.97      11097.02       355.24 o                         
   6   9   7       1152.46       1066.60       141.38 o                         
   7   9   7       2162.02       1810.01       230.48 o                         
   8   9   7        608.61        509.13       229.61 o                         
   9   9   7       1957.46       1927.82       252.44 o                         
  10   9   7       5162.23       4858.62       596.97 o                         
  11   9   7       1956.22       1661.49       445.60 o                         
  12   9   7         32.10        159.87       409.89 o                         
  13   9   7        650.57       1096.83       496.63 o                         
 -12  10   7        787.40        782.36       408.19 o                         
 -11  10   7        945.95        926.76       404.79 o                         
 -10  10   7        117.07        144.38       209.91 o                         
  -9  10   7       3352.88       3210.72       451.56 o                         
  -8  10   7       1756.03       2247.85       263.90 o                         
  -7  10   7       7182.32       7035.48       307.47 o                         
  -6  10   7       5662.91       5600.46       216.26 o                         
  -5  10   7       1900.80       1844.41       147.17 o                         
  -4  10   7       6525.79       6216.06       339.09 o                         
  -3  10   7       3042.03       3074.61       249.54 o                         
  -2  10   7       6030.02       5760.54       305.21 o                         
  -1  10   7       4969.72       4813.10       231.86 o                         
   0  10   7       9015.84       8882.85       328.55 o                         
   1  10   7       5030.87       5138.19       261.47 o                         
   2  10   7       6010.93       5453.66       284.42 o                         
   3  10   7       3044.18       3134.59       243.35 o                         
   4  10   7       6746.35       6316.39       388.90 o                         
   5  10   7       2017.34       1633.14       164.63 o                         
   6  10   7       5748.21       6201.94       354.39 o                         
   7  10   7       7082.08       6975.21       400.71 o                         
   8  10   7       1888.38       1738.57       474.52 o                         
   9  10   7       3176.68       3296.62       310.44 o                         
  10  10   7        109.03       -289.13       307.84 o                         
  11  10   7        928.44        168.38       394.58 o                         
  12  10   7        807.04        253.42       392.88 o                         
 -12  11   7       1303.90       1037.31       452.41 o                         
 -11  11   7        543.32        421.79       403.09 o                         
 -10  11   7        286.74        145.97       221.52 o                         
  -9  11   7       2836.10       2759.17       307.30 o                         
  -8  11   7         54.56        200.43       195.33 o                         
  -7  11   7       4479.61       4478.02       258.32 o                         
  -6  11   7       6503.69       6420.79       355.38 o                         
  -5  11   7        226.49        287.81       180.97 o                         
  -4  11   7       1430.26       1307.25       212.61 o                         
  -3  11   7       1142.38       1243.94       199.11 o                         
  -2  11   7       6320.56       6088.29       249.75 o                         
  -1  11   7       3889.28       3952.14       259.37 o                         
   0  11   7       3517.70       3809.05       281.48 o                         
   1  11   7       4173.68       4104.28       256.98 o                         
   2  11   7       6218.85       6736.23       341.86 o                         
   3  11   7       1309.08       1230.15       191.75 o                         
   4  11   7       1258.63        954.55       150.21 o                         
   5  11   7        265.79        336.53       139.45 o                         
   6  11   7       5994.55       6227.81       391.09 o                         
   7  11   7       4153.29       4130.61       332.72 o                         
   8  11   7         36.93       -165.32       165.32 o                         
   9  11   7       2615.01       3586.61       518.74 o                         
  10  11   7        339.43         47.62       345.26 o                         
  11  11   7        458.29       -192.19       338.46 o                         
  12  11   7       1222.86       1479.51       489.83 o                         
 -11  12   7        572.45        455.81       420.09 o                         
 -10  12   7       4314.59       4317.68       426.68 o                         
  -9  12   7       4018.82       4315.93       375.56 o                         
  -8  12   7       1537.90       1272.82       253.42 o                         
  -7  12   7        534.89        669.31       164.27 o                         
  -6  12   7       1743.09       1812.60       201.87 o                         
  -5  12   7        291.03        233.88       178.35 o                         
  -4  12   7       1344.13       1133.04       217.38 o                         
  -3  12   7       3994.00       3969.97       310.31 o                         
  -2  12   7       3368.97       3347.95       195.75 o                         
  -1  12   7       5583.93       6008.17       278.45 o                         
   0  12   7       1573.08       1705.75       283.18 o                         
   1  12   7       6000.21       6598.67       343.56 o                         
   2  12   7       3121.32       3160.81       258.88 o                         
   3  12   7       3514.97       3200.71       303.59 o                         
   4  12   7       1231.84       1095.84       202.03 o                         
   5  12   7        362.92        498.64       155.08 o                         
   6  12   7       1494.50       1699.77       253.74 o                         
   7  12   7        470.41         92.01       187.86 o                         
   8  12   7       1390.54       1605.67       464.31 o                         
   9  12   7       3870.34       3913.16       552.75 o                         
  10  12   7       4213.11       4947.07       630.99 o                         
  11  12   7        528.06        904.65       440.50 o                         
 -11  13   7       1345.25        926.76       457.51 o                         
 -10  13   7       3004.87       3003.95       397.16 o                         
  -9  13   7        113.24        -39.57       212.88 o                         
  -8  13   7       2774.51       3159.12       341.13 o                         
  -7  13   7        289.73        448.61       165.40 o                         
  -6  13   7       2590.36       2732.03       424.26 o                         
  -5  13   7       3889.20       3923.61       792.48 o                         
  -4  13   7       3760.90       3476.24       392.88 o                         
  -3  13   7       9465.47       9570.69       910.68 o                         
  -2  13   7        407.83        523.84       295.94 o                         
  -1  13   7       1358.94       1361.54       165.85 o                         
   0  13   7        897.92        565.72       161.18 o                         
   1  13   7       1439.43       1514.45       272.98 o                         
   2  13   7        449.04        335.61       170.46 o                         
   3  13   7       9513.68       9297.89       418.55 o                         
   4  13   7       3658.75       3909.33       306.88 o                         
   5  13   7       3810.26       3896.15       471.12 o                         
   6  13   7       2497.38       2577.78       337.52 o                         
   7  13   7        312.19        333.05       266.17 o                         
   8  13   7       2847.06       2833.16       484.72 o                         
   9  13   7        136.52        307.84       363.97 o                         
  10  13   7       2823.17       3823.02       583.37 o                         
  11  13   7       1258.49        897.84       452.41 o                         
 -10  14   7        947.25       1270.35       329.09 o                         
  -9  14   7       3930.54       4335.53       411.89 o                         
  -8  14   7        567.12        603.02       416.61 o                         
  -7  14   7       1748.19       1789.52       219.32 o                         
  -6  14   7       1210.24       1041.77       252.08 o                         
  -5  14   7        476.81        968.29       228.26 o                         
  -4  14   7       4788.72       4977.11       378.80 o                         
  -3  14   7       2029.40       1988.91       252.90 o                         
  -2  14   7       6472.14       6343.24       557.86 o                         
  -1  14   7       4921.26       4635.96       507.68 o                         
   0  14   7        338.09        214.22       226.20 o                         
   1  14   7       5306.96       5308.86       326.18 o                         
   2  14   7       6940.00       7196.64       376.65 o                         
   3  14   7       1959.51       2072.28       259.97 o                         
   4  14   7       5060.82       4829.84       568.91 o                         
   5  14   7        401.07         18.71       260.22 o                         
   6  14   7       1318.75       1095.13       365.67 o                         
   7  14   7       1812.81       1887.70       411.59 o                         
   8  14   7        616.74       1323.04       442.20 o                         
   9  14   7       3836.55       4822.91       639.49 o                         
  10  14   7        980.45        721.13       414.99 o                         
 -10  15   7        453.53        913.05       351.42 o                         
  -9  15   7       3511.99       3614.97       435.40 o                         
  -8  15   7        300.68        310.00       241.91 o                         
  -7  15   7       1248.56       1409.51       219.67 o                         
  -6  15   7        271.59        193.17       224.10 o                         
  -5  15   7         46.93        233.74       239.81 o                         
  -4  15   7       4420.09       3824.86       344.25 o                         
  -3  15   7       5395.56       5729.43       593.57 o                         
  -2  15   7       1129.49       1800.96       382.68 o                         
  -1  15   7         34.24         88.44       318.05 o                         
   0  15   7       2353.37       2571.55       243.11 o                         
   1  15   7         45.83        192.36       155.65 o                         
   2  15   7       1124.93       1321.61       215.75 o                         
   3  15   7       5488.51       4674.52       348.68 o                         
   4  15   7       4759.04       5193.27       369.56 o                         
   5  15   7         59.40        166.68       268.72 o                         
   6  15   7        209.05         96.94       309.54 o                         
   7  15   7       1348.91       1508.42       399.68 o                         
   8  15   7        283.82        930.16       386.08 o                         
   9  15   7       3696.76       3727.77       581.67 o                         
  10  15   7        461.87        554.46       449.01 o                         
  -9  16   7       1602.32       2357.82       379.78 o                         
  -8  16   7        320.14        412.82       263.30 o                         
  -7  16   7         81.15        139.34       201.67 o                         
  -6  16   7       2090.79       2717.29       364.73 o                         
  -5  16   7       1234.90       1749.71       291.01 o                         
  -4  16   7       5232.19       5777.24       411.16 o                         
  -3  16   7       3950.26       4646.03       588.47 o                         
  -2  16   7       7105.28       6215.68       627.59 o                         
  -1  16   7        237.23       -187.09       306.14 o                         
   0  16   7        262.61        393.10       166.20 o                         
   1  16   7        181.29        367.71       181.23 o                         
   2  16   7       7293.18       7170.53       758.46 o                         
   3  16   7       3716.24       4425.99       354.19 o                         
   4  16   7       5079.03       4418.78       365.67 o                         
   5  16   7       1327.46       1239.70       363.97 o                         
   6  16   7       2115.70       2380.93       445.60 o                         
   7  16   7         67.71       -144.57       333.35 o                         
   8  16   7        369.98        659.90       408.19 o                         
   9  16   7       1624.06       1232.90       474.52 o                         
  -8  17   7       1129.90       1256.07       323.07 o                         
  -7  17   7       2062.23       2197.18       353.92 o                         
  -6  17   7        736.26        731.34       282.62 o                         
  -5  17   7       2924.00       2716.60       501.65 o                         
  -4  17   7       1153.60       1586.66       397.98 o                         
  -3  17   7        667.02        693.92       382.68 o                         
  -2  17   7        658.87        840.19       362.27 o                         
  -1  17   7       7923.37       9202.08       758.55 o                         
   0  17   7         71.70        460.91       321.45 o                         
   1  17   7       8004.24       8385.87       420.08 o                         
   2  17   7        612.76        687.13       205.92 o                         
   3  17   7        691.52        680.85       224.76 o                         
   4  17   7       1137.90       1372.36       340.16 o                         
   5  17   7       3043.31       2775.34       466.01 o                         
   6  17   7        660.53        445.60       363.97 o                         
   7  17   7       1958.09       2358.81       493.23 o                         
   8  17   7       1198.82       1675.10       452.41 o                         
  -7  18   7        325.26         61.71       259.74 o                         
  -6  18   7        501.53        109.60       269.32 o                         
  -5  18   7       2161.85       2217.65       535.75 o                         
  -4  18   7       3969.05       3652.94       540.85 o                         
  -3  18   7       2736.52       3234.55       585.07 o                         
  -2  18   7       3101.90       2918.20       481.32 o                         
  -1  18   7        805.53        819.78       374.17 o                         
   0  18   7       2147.53       2261.87       489.83 o                         
   1  18   7        929.05        574.86       433.70 o                         
   2  18   7       3391.53       3458.37       334.35 o                         
   3  18   7       2986.88       3165.08       333.42 o                         
   4  18   7       4048.54       3765.19       489.83 o                         
   5  18   7       2122.98       2311.19       445.60 o                         
   6  18   7        396.30        413.29       357.16 o                         
   7  18   7        272.63        -37.42       355.46 o                         
  -6  19   7       1109.47       1603.67       496.63 o                         
  -5  19   7        235.53        416.69       358.87 o                         
  -4  19   7        640.68        673.51       367.37 o                         
  -3  19   7       1843.02       2066.28       464.31 o                         
  -2  19   7       3696.12       3409.73       586.77 o                         
  -1  19   7       1083.26       1571.35       467.72 o                         
   0  19   7        856.89        921.65       409.89 o                         
   1  19   7       1147.95        717.73       379.27 o                         
   2  19   7       3740.49       4758.70       573.16 o                         
   3  19   7       1888.65       1601.46       288.57 o                         
   4  19   7        690.26        346.96       292.53 o                         
   5  19   7        244.27        113.95       302.74 o                         
   6  19   7       1006.70        596.97       365.67 o                         
  -4  20   7        988.62       1482.91       508.53 o                         
  -3  20   7        434.53        668.41       428.60 o                         
  -2  20   7        914.28        933.56       476.22 o                         
  -1  20   7         47.76        238.11       421.79 o                         
   0  20   7        361.17       -336.75       401.38 o                         
   1  20   7         42.05         88.44       386.08 o                         
   2  20   7        937.90       1489.72       469.42 o                         
   3  20   7        419.09        559.56       301.04 o                         
   4  20   7        983.88       1071.32       358.87 o                         
   0  21   7        671.57       1346.85       574.86 o                         
   0   0   8      42775.38      36820.85      4755.81 o                         
   1   0   8      17264.00      17817.75       322.03 o                         
   2   0   8       7637.91       7832.23       162.53 o                         
   3   0   8       1487.44       1476.51       134.62 o                         
   4   0   8       1914.67       1899.29        86.38 o                         
   5   0   8      23934.86      23756.84       414.64 o                         
   6   0   8       2076.95       2212.76       110.82 o                         
   7   0   8        504.66        496.48        75.11 o                         
   8   0   8       1228.17       1231.48        96.88 o                         
   9   0   8          0.04         22.28        76.55 o                         
  10   0   8         71.61        189.03       173.93 o                         
  11   0   8       7357.20       7103.60       395.43 o                         
  12   0   8        602.93        611.21       210.20 o                         
  13   0   8        476.60        461.30       221.88 o                         
  14   0   8         59.84        516.42       239.18 o                         
 -14   1   8       1559.15       1724.75       294.28 o                         
 -13   1   8        516.01        461.22       231.45 o                         
 -12   1   8       6473.80       7215.20       729.55 o                         
 -11   1   8       1095.83       1077.36       448.07 o                         
 -10   1   8       2828.28       3083.47       280.21 o                         
  -9   1   8       4308.16       4533.05       172.99 o                         
  -8   1   8       2838.28       2607.83       129.81 o                         
  -7   1   8        318.55        325.13        71.26 o                         
  -6   1   8       9729.13       9520.25       219.73 o                         
  -5   1   8       9720.37       9821.54       237.03 o                         
  -4   1   8       9780.25      10174.25       176.98 o                         
  -3   1   8       1687.47       2070.83        96.13 o                         
  -2   1   8       3809.03       4026.72       134.57 o                         
  -1   1   8        866.17        694.11        80.19 o                         
   0   1   8       2852.49       2194.52       151.20 o                         
   1   1   8        766.85        542.46        71.77 o                         
   2   1   8       3421.10       3873.34       117.50 o                         
   3   1   8       1486.37       1570.50        78.26 o                         
   4   1   8       9731.03       9929.92       203.47 o                         
   5   1   8       9609.51       9223.33       246.33 o                         
   6   1   8       9712.74       9576.77       220.46 o                         
   7   1   8        343.03        198.69        82.03 o                         
   8   1   8       2890.49       2994.86       166.69 o                         
   9   1   8       4170.86       4121.50       178.20 o                         
  10   1   8       2642.34       2887.22       397.90 o                         
  11   1   8       1221.04        758.28       367.28 o                         
  12   1   8       6277.58       7072.49       420.99 o                         
  13   1   8        467.20        510.32       264.47 o                         
  14   1   8       1543.62       1624.97       351.12 o                         
 -14   2   8        113.91        -89.33       217.87 o                         
 -13   2   8       4003.37       4446.38       378.16 o                         
 -12   2   8       1312.99       1182.01       247.74 o                         
 -11   2   8      12257.96      12834.61       517.93 o                         
 -10   2   8       1977.79       2150.65       283.18 o                         
  -9   2   8        140.82        306.35       108.15 o                         
  -8   2   8       1634.49       1571.33       146.56 o                         
  -7   2   8        242.34        318.99        73.95 o                         
  -6   2   8       6927.42       6644.89       182.69 o                         
  -5   2   8      44608.19      44101.11       706.58 o                         
  -4   2   8      18349.30      19011.26       272.34 o                         
  -3   2   8       1196.30       1373.79        89.50 o                         
  -2   2   8      19348.06      19461.66       406.80 o                         
  -1   2   8      46693.76      49519.20       864.28 o                         
   0   2   8       1691.60       1589.49       309.31 o                         
   1   2   8      46145.18      47303.03       665.61 o                         
   2   2   8      20103.60      20356.03       317.08 o                         
   3   2   8       1161.87       1351.52        86.45 o                         
   4   2   8      18496.61      18845.92       329.95 o                         
   5   2   8      43784.68      44343.75      1010.70 o                         
   6   2   8       7108.71       7043.10       268.66 o                         
   7   2   8        220.75        199.63       184.15 o                         
   8   2   8       1733.48       1640.33       134.20 o                         
   9   2   8        120.75        145.98        84.62 o                         
  10   2   8       2038.00       2089.04       243.14 o                         
  11   2   8      12590.68      12413.26       497.63 o                         
  12   2   8       1418.43       1510.41       254.05 o                         
  13   2   8       4210.50       4436.86       471.03 o                         
  14   2   8        111.56        307.84       350.36 o                         
 -14   3   8        269.29        346.96       380.98 o                         
 -13   3   8       1452.95       1518.21       277.51 o                         
 -12   3   8       2121.86       2172.06       317.20 o                         
 -11   3   8       1798.61       2032.27       261.99 o                         
 -10   3   8       1199.88       1409.44       228.80 o                         
  -9   3   8      12600.46      12083.90       346.55 o                         
  -8   3   8      12990.15      12729.63       284.38 o                         
  -7   3   8        615.84        679.84        85.62 o                         
  -6   3   8       4253.94       4577.06       154.69 o                         
  -5   3   8       7426.69       7555.35       138.46 o                         
  -4   3   8       6793.81       6670.61       139.41 o                         
  -3   3   8      39150.63      40311.50       562.52 o                         
  -2   3   8      35574.97      35910.59       669.84 o                         
  -1   3   8       2932.80       3148.07       162.82 o                         
   0   3   8       8005.79       7913.94       217.01 o                         
   1   3   8       3148.95       3329.44       145.11 o                         
   2   3   8      35325.93      35749.50       667.53 o                         
   3   3   8      38742.17      38513.43       630.58 o                         
   4   3   8       6395.41       6273.78       162.93 o                         
   5   3   8       7727.67       8122.50       215.18 o                         
   6   3   8       4171.75       3871.80       221.44 o                         
   7   3   8        470.46        552.04       122.08 o                         
   8   3   8      12843.84      12683.45       593.49 o                         
   9   3   8      12998.86      12717.26       707.53 o                         
  10   3   8       1541.63       1325.60       204.82 o                         
  11   3   8       1593.72       1482.91       375.87 o                         
  12   3   8       2168.65       1554.34       396.28 o                         
  13   3   8       1475.52       1195.48       380.98 o                         
  14   3   8        307.37        170.08       343.56 o                         
 -14   4   8        408.21        176.88       360.57 o                         
 -13   4   8       1252.58        557.86       352.06 o                         
 -12   4   8        592.54        733.49       332.42 o                         
 -11   4   8        358.98        410.37       191.44 o                         
 -10   4   8       3678.72       3721.96       436.25 o                         
  -9   4   8       2514.73       2475.06       179.89 o                         
  -8   4   8       3577.18       3554.89       158.58 o                         
  -7   4   8       1110.32       1221.44       103.50 o                         
  -6   4   8       5653.40       5698.62       177.41 o                         
  -5   4   8      15514.43      15856.29       244.02 o                         
  -4   4   8       3456.92       3299.45       108.49 o                         
  -3   4   8        945.91       1060.46        82.60 o                         
  -2   4   8      42667.07      44185.80       692.55 o                         
  -1   4   8      16791.26      16248.19       370.16 o                         
   0   4   8      28445.79      28688.50       672.17 o                         
   1   4   8      16699.54      17158.70       962.56 o                         
   2   4   8      41074.27      42528.40       796.89 o                         
   3   4   8        832.32       1011.16       102.87 o                         
   4   4   8       4050.54       4098.51       157.67 o                         
   5   4   8      15422.18      15553.22       332.74 o                         
   6   4   8       5636.18       5902.91       428.60 o                         
   7   4   8       1170.94       1163.17       270.42 o                         
   8   4   8       3583.01       3668.25       437.10 o                         
   9   4   8       2544.72       2534.00       408.19 o                         
  10   4   8       3590.32       3391.02       484.72 o                         
  11   4   8        346.50        794.27       360.57 o                         
  12   4   8        606.15        163.28       329.95 o                         
  13   4   8       1221.66       1287.32       408.19 o                         
  14   4   8        405.45        566.36       404.79 o                         
 -13   5   8         22.14       -132.66       367.37 o                         
 -12   5   8       2873.29       3193.73       496.63 o                         
 -11   5   8        742.29        728.78       202.84 o                         
 -10   5   8        842.76        613.37       159.20 o                         
  -9   5   8       5177.48       5539.84       242.49 o                         
  -8   5   8       2472.58       2366.08       171.55 o                         
  -7   5   8       1177.41       1355.04       131.84 o                         
  -6   5   8       9235.82       9147.81       162.87 o                         
  -5   5   8       4802.71       4530.26       122.03 o                         
  -4   5   8      12131.87      12545.61       218.24 o                         
  -3   5   8      22973.64      22531.43       362.70 o                         
  -2   5   8      12008.12      12000.95       305.10 o                         
  -1   5   8       4129.31       4287.88       171.83 o                         
   0   5   8        726.28        643.83       147.97 o                         
   1   5   8       3944.10       3885.84       277.39 o                         
   2   5   8      11561.46      11415.19       358.38 o                         
   3   5   8      23722.84      21756.19      1551.21 o                         
   4   5   8      12189.58      12964.19       322.95 o                         
   5   5   8       4806.43       4513.27       165.88 o                         
   6   5   8       9626.33       9715.99       599.44 o                         
   7   5   8       1155.01       1052.61       280.63 o                         
   8   5   8       2634.32       2584.85       384.38 o                         
   9   5   8       5218.95       5889.30       583.37 o                         
  10   5   8        884.83        295.94       302.74 o                         
  11   5   8        792.44        583.37       329.95 o                         
  12   5   8       2895.25       2314.59       474.52 o                         
  13   5   8         59.02        -23.81       336.75 o                         
 -13   6   8        689.14        537.45       406.49 o                         
 -12   6   8        617.28       -151.37       297.64 o                         
 -11   6   8        361.65        607.18       370.77 o                         
 -10   6   8       5777.11       5856.50       284.52 o                         
  -9   6   8       3825.15       3691.03       219.04 o                         
  -8   6   8       7430.64       7337.41       267.36 o                         
  -7   6   8       3119.28       3505.98       226.73 o                         
  -6   6   8       2533.14       2691.43       108.33 o                         
  -5   6   8       7043.44       7194.27       173.96 o                         
  -4   6   8      16714.19      17057.21       299.06 o                         
  -3   6   8       1970.53       2113.70       152.55 o                         
  -2   6   8      13255.68      12943.14       339.36 o                         
  -1   6   8      12625.07      13130.39       362.07 o                         
   0   6   8      13135.88      13931.48       288.22 o                         
   1   6   8      12298.73      13035.87       323.12 o                         
   2   6   8      13748.01      13207.29       326.55 o                         
   3   6   8       2017.95       2104.07       142.29 o                         
   4   6   8      16040.71      16535.30       479.22 o                         
   5   6   8       6667.04       7086.79       224.02 o                         
   6   6   8       2785.68       2718.87       189.92 o                         
   7   6   8       2906.26       3020.25       387.78 o                         
   8   6   8       7395.70       6763.33       552.75 o                         
   9   6   8       3496.40       3765.19       496.63 o                         
  10   6   8       5876.26       5487.91       583.37 o                         
  11   6   8        289.13        772.16       358.87 o                         
  12   6   8        550.63        906.35       411.59 o                         
  13   6   8        620.68        561.26       384.38 o                         
 -13   7   8        488.96       1069.62       455.81 o                         
 -12   7   8       1422.70       1311.13       409.89 o                         
 -11   7   8        238.87        358.87       331.65 o                         
 -10   7   8       1276.82       1447.46       252.57 o                         
  -9   7   8      11207.27      11260.15       353.94 o                         
  -8   7   8       4951.49       5056.48       406.18 o                         
  -7   7   8        609.31        733.17        62.69 o                         
  -6   7   8       2132.22       2343.59       109.65 o                         
  -5   7   8       3526.78       3660.16       133.97 o                         
  -4   7   8        460.61        353.60        97.26 o                         
  -3   7   8       7592.14       7249.17       245.58 o                         
  -2   7   8       3158.98       2769.41       202.72 o                         
  -1   7   8        107.52         77.74        90.13 o                         
   0   7   8       1017.67       1323.34       143.46 o                         
   1   7   8         86.01        112.22       108.86 o                         
   2   7   8       3138.63       3237.65       179.55 o                         
   3   7   8       7597.41       7284.43       243.46 o                         
   4   7   8        535.32        582.44       123.25 o                         
   5   7   8       3616.69       3470.92       304.44 o                         
   6   7   8       1981.38       2206.19       311.24 o                         
   7   7   8        425.97        523.09       108.96 o                         
   8   7   8       4524.97       4402.81       494.93 o                         
   9   7   8      10837.34      10940.11       755.15 o                         
  10   7   8       1068.30       1365.56       411.59 o                         
  11   7   8        140.59        605.48       336.75 o                         
  12   7   8       1444.62       1397.87       433.70 o                         
  13   7   8        447.85        552.75       399.68 o                         
 -13   8   8        523.55        234.71       445.60 o                         
 -12   8   8        799.02        936.96       409.89 o                         
 -11   8   8       1626.28       1523.73       416.69 o                         
 -10   8   8       3133.87       3372.81       314.99 o                         
  -9   8   8        212.11        194.93       170.73 o                         
  -8   8   8       5955.77       6072.70       379.12 o                         
  -7   8   8       1142.41       1192.04        86.75 o                         
  -6   8   8        578.84        634.92        81.13 o                         
  -5   8   8       3655.75       3540.59       139.97 o                         
  -4   8   8      20020.76      19931.10       409.00 o                         
  -3   8   8       1496.38       1305.19       178.76 o                         
  -2   8   8       5744.38       6196.97       443.90 o                         
  -1   8   8       5710.39       5599.34       272.89 o                         
   0   8   8       2941.57       2603.10       212.51 o                         
   1   8   8       5832.05       5830.16       458.28 o                         
   2   8   8       6105.67       6317.70       281.38 o                         
   3   8   8       1506.00       1556.45       354.61 o                         
   4   8   8      20268.82      20462.38       476.23 o                         
   5   8   8       3812.22       3834.11       193.52 o                         
   6   8   8        575.04        673.51       263.62 o                         
   7   8   8       1207.65       1021.13       221.02 o                         
   8   8   8       6129.50       6385.76       590.17 o                         
   9   8   8        219.00        644.60       350.36 o                         
  10   8   8       3018.93       3982.89       559.56 o                         
  11   8   8       1697.88       1506.72       428.60 o                         
  12   8   8        851.78        857.02       403.09 o                         
  13   8   8        592.29       1110.44       488.12 o                         
 -12   9   8        112.61        272.13       374.17 o                         
 -11   9   8         82.73        217.70       335.05 o                         
 -10   9   8       1481.55       1419.41       256.15 o                         
  -9   9   8       5844.78       5884.11       647.06 o                         
  -8   9   8        324.72         64.53       246.61 o                         
  -7   9   8       1311.99       1271.92       116.67 o                         
  -6   9   8       2911.03       2844.05       175.27 o                         
  -5   9   8       4730.00       4259.63       154.26 o                         
  -4   9   8       3878.21       4589.57       300.65 o                         
  -3   9   8       1562.20       1453.02       198.26 o                         
  -2   9   8      10233.10       9778.48       547.65 o                         
  -1   9   8       8487.26       7809.73       296.04 o                         
   0   9   8       1014.46       1100.02       145.54 o                         
   1   9   8       8673.75       8348.71       320.61 o                         
   2   9   8      10292.01       9837.50       545.87 o                         
   3   9   8       2053.58       1851.68       384.38 o                         
   4   9   8       3708.12       3664.68       356.31 o                         
   5   9   8       4246.67       4094.09       261.85 o                         
   6   9   8       2956.56       3262.47       426.05 o                         
   7   9   8       1351.70       1911.51       362.27 o                         
   8   9   8        311.55        508.53       309.54 o                         
   9   9   8       5930.37       5578.06       605.48 o                         
  10   9   8       1563.30       1981.24       437.10 o                         
  11   9   8         99.83        168.38       357.16 o                         
  12   9   8        117.79       -336.75       336.75 o                         
 -12  10   8        391.14         32.31       369.07 o                         
 -11  10   8       1103.37        967.58       414.99 o                         
 -10  10   8       3464.88       3870.50       642.81 o                         
  -9  10   8       2374.47       2905.19       304.13 o                         
  -8  10   8       8878.79       9255.28       454.50 o                         
  -7  10   8        605.48        604.23       138.75 o                         
  -6  10   8        649.72        797.32       111.22 o                         
  -5  10   8        337.07        341.40        97.83 o                         
  -4  10   8        659.03        399.91       332.50 o                         
  -3  10   8        481.75        396.84       159.07 o                         
  -2  10   8       5724.74       5059.37       456.66 o                         
  -1  10   8       9139.61       9069.98       325.16 o                         
   0  10   8       8366.14       8460.55       322.83 o                         
   1  10   8       9261.21       9603.83       485.49 o                         
   2  10   8       5790.82       5094.29       286.16 o                         
   3  10   8        433.50        546.06       156.94 o                         
   4  10   8        531.43        127.31       138.24 o                         
   5  10   8        357.22        359.39       148.34 o                         
   6  10   8        591.05        591.87       275.53 o                         
   7  10   8        682.68        573.16       290.83 o                         
   8  10   8       9335.90       9839.71       738.14 o                         
   9  10   8       2486.50       2979.43       493.23 o                         
  10  10   8       3432.88       3101.89       517.04 o                         
  11  10   8       1048.63        653.10       403.09 o                         
  12  10   8        415.65        500.03       464.31 o                         
 -12  11   8       1867.76       1853.68       515.34 o                         
 -11  11   8         99.94       -343.56       345.26 o                         
 -10  11   8        546.64        561.46       319.66 o                         
  -9  11   8       5878.90       6482.65       428.82 o                         
  -8  11   8       4335.17       4371.23       353.90 o                         
  -7  11   8       3908.11       3779.28       239.80 o                         
  -6  11   8       9054.10       9026.12       344.98 o                         
  -5  11   8       1187.96       1073.04       133.13 o                         
  -4  11   8       5936.41       6024.73       397.05 o                         
  -3  11   8       5805.90       5965.62       331.25 o                         
  -2  11   8       4494.42       4722.80       432.00 o                         
  -1  11   8       1595.78       1417.24       162.75 o                         
   0  11   8       1161.20       1232.13       302.65 o                         
   1  11   8       1709.77       1655.15       190.00 o                         
   2  11   8       4495.86       4249.31       282.57 o                         
   3  11   8       6038.41       5904.23       324.54 o                         
   4  11   8       5579.30       5552.17       327.12 o                         
   5  11   8       1082.06        949.39       181.62 o                         
   6  11   8       9480.71       9649.22       639.49 o                         
   7  11   8       3577.23       3010.04       445.60 o                         
   8  11   8       4127.63       4593.30       542.55 o                         
   9  11   8       5917.08       6040.50       641.19 o                         
  10  11   8        428.53        355.46       374.17 o                         
  11  11   8         80.67         30.61       352.06 o                         
  12  11   8       1826.31       1440.39       491.53 o                         
 -11  12   8       2456.77       2350.31       535.75 o                         
 -10  12   8        145.97        336.28       256.63 o                         
  -9  12   8        848.16       1297.05       282.82 o                         
  -8  12   8        749.52       1046.18       243.14 o                         
  -7  12   8       1091.08       1265.27       184.93 o                         
  -6  12   8       3130.63       3071.90       276.35 o                         
  -5  12   8       6606.36       6081.52       389.65 o                         
  -4  12   8       3597.36       3504.25       309.38 o                         
  -3  12   8        461.14        359.96       176.93 o                         
  -2  12   8       7096.74       6855.95       646.21 o                         
  -1  12   8       8193.54       7989.08       332.80 o                         
   0  12   8       3780.93       3708.23       606.33 o                         
   1  12   8       8327.29       8740.94       366.16 o                         
   2  12   8       6973.30       6795.27       382.68 o                         
   3  12   8        560.40        486.00       181.53 o                         
   4  12   8       3685.39       3241.03       500.03 o                         
   5  12   8       6396.73       6469.67       360.69 o                         
   6  12   8       2990.69       2270.37       394.58 o                         
   7  12   8       1023.43        724.53       333.35 o                         
   8  12   8        779.72        454.11       346.96 o                         
   9  12   8        749.40        547.65       355.46 o                         
  10  12   8        152.88        285.73       399.68 o                         
  11  12   8       2674.58       2673.29       576.57 o                         
 -11  13   8        285.15        153.07       397.98 o                         
 -10  13   8        637.78        599.61       289.62 o                         
  -9  13   8        280.50        128.96       230.41 o                         
  -8  13   8       5054.86       5792.95       454.02 o                         
  -7  13   8         15.03        -74.42       147.10 o                         
  -6  13   8       1445.32       1604.49       209.02 o                         
  -5  13   8       2006.56       2031.54       274.78 o                         
  -4  13   8       3603.49       4198.43       353.68 o                         
  -3  13   8       2783.61       2970.93       411.59 o                         
  -2  13   8      12264.27      12309.07       750.04 o                         
  -1  13   8        809.73       1023.45       155.97 o                         
   0  13   8       1811.45       1910.39       258.52 o                         
   1  13   8        700.53        826.65       189.55 o                         
   2  13   8      12275.23      12411.58       584.13 o                         
   3  13   8       2605.22       2661.86       335.82 o                         
   4  13   8       3394.26       3688.76       300.01 o                         
   5  13   8       2032.09       1878.46       531.49 o                         
   6  13   8       1648.95       1508.42       348.66 o                         
   7  13   8         11.81        -49.32       306.14 o                         
   8  13   8       4731.41       4958.97       590.17 o                         
   9  13   8        285.96        523.84       350.36 o                         
  10  13   8        621.14        714.33       428.60 o                         
  11  13   8        269.04        103.75       433.70 o                         
 -10  14   8        380.20        985.78       327.84 o                         
  -9  14   8       1193.17       1253.63       467.63 o                         
  -8  14   8        119.41        230.75       233.72 o                         
  -7  14   8       4122.02       4410.59       564.57 o                         
  -6  14   8       1691.45       1700.84       216.09 o                         
  -5  14   8       4843.17       5926.90       418.50 o                         
  -4  14   8        491.21        597.53       274.59 o                         
  -3  14   8        643.39        559.56       292.53 o                         
  -2  14   8       1193.23       1323.04       336.75 o                         
  -1  14   8       4554.05       4984.48       280.01 o                         
   0  14   8       5335.38       5571.14       463.38 o                         
   1  14   8       4935.57       5192.76       311.39 o                         
   2  14   8       1245.02       1214.24       212.09 o                         
   3  14   8        617.87        631.16       201.40 o                         
   4  14   8        546.77        710.89       278.84 o                         
   5  14   8       4908.29       4821.32       367.83 o                         
   6  14   8       1622.92       1569.65       389.48 o                         
   7  14   8       4342.96       4498.06       542.55 o                         
   8  14   8        100.68       -329.95       329.95 o                         
   9  14   8       1237.42       1022.00       411.59 o                         
  10  14   8        419.99        374.17       392.88 o                         
  -9  15   8         32.06        217.44       259.76 o                         
  -8  15   8       1894.72       1706.55       302.94 o                         
  -7  15   8        959.72        891.36       207.23 o                         
  -6  15   8       2686.68       2696.13       328.64 o                         
  -5  15   8       2200.67       2239.37       612.20 o                         
  -4  15   8       7460.76       7950.31       637.79 o                         
  -3  15   8       1082.29       1020.30       331.65 o                         
  -2  15   8        536.55        704.12       312.94 o                         
  -1  15   8        973.57       1537.34       401.38 o                         
   0  15   8       4118.41       4529.47       300.01 o                         
   1  15   8        925.89       1202.69       200.20 o                         
   2  15   8        545.54        773.89       195.49 o                         
   3  15   8       1308.83       1580.12       662.37 o                         
   4  15   8       7200.37       7307.83       409.59 o                         
   5  15   8       1936.49       2253.37       394.58 o                         
   6  15   8       3006.20       3081.48       474.52 o                         
   7  15   8        825.71        630.99       352.06 o                         
   8  15   8       1762.53       1035.61       404.79 o                         
   9  15   8         30.77       -100.35       396.28 o                         
  -9  16   8         96.77        222.30       274.49 o                         
  -8  16   8        493.80        539.14       273.56 o                         
  -7  16   8       2025.08       2010.96       261.45 o                         
  -6  16   8       1015.27        940.21       259.56 o                         
  -5  16   8       3504.64       3548.87       374.10 o                         
  -4  16   8       1179.23       1246.50       369.07 o                         
  -3  16   8        351.54        518.74       352.06 o                         
  -2  16   8        979.07        773.86       372.47 o                         
  -1  16   8       1349.96       1634.28       414.99 o                         
   0  16   8        130.32         89.75       161.65 o                         
   1  16   8       1315.25        858.14       207.93 o                         
   2  16   8       1007.57       1320.00       423.49 o                         
   3  16   8        389.57        583.37       207.23 o                         
   4  16   8       1184.01        805.01       308.61 o                         
   5  16   8       3347.32       2880.79       450.71 o                         
   6  16   8        964.19       1003.29       365.67 o                         
   7  16   8       1965.47       1675.10       426.90 o                         
   8  16   8        478.98        401.38       360.57 o                         
   9  16   8         68.15        129.26       365.67 o                         
  -8  17   8        904.24        889.13       472.73 o                         
  -7  17   8        723.25        762.84       216.53 o                         
  -6  17   8        408.46        320.57       286.58 o                         
  -5  17   8         74.04        190.49       352.06 o                         
  -4  17   8       2540.38       2690.30       503.43 o                         
  -3  17   8       2864.38       3819.62       554.46 o                         
  -2  17   8       1844.13       2102.00       484.72 o                         
  -1  17   8       1512.18       1506.72       442.20 o                         
   0  17   8        366.25        202.39       321.45 o                         
   1  17   8       1732.64       1799.41       242.10 o                         
   2  17   8       1923.40       1770.13       248.81 o                         
   3  17   8       2827.93       2768.41       308.26 o                         
   4  17   8       2482.43       2599.00       469.33 o                         
   5  17   8         75.01        171.78       316.35 o                         
   6  17   8        392.82        782.36       369.07 o                         
   7  17   8        722.50        695.62       382.68 o                         
   8  17   8        874.10       2119.00       506.83 o                         
  -7  18   8        287.83        429.47       282.43 o                         
  -6  18   8         59.11        -17.01       323.15 o                         
  -5  18   8       2240.31       2766.83       525.54 o                         
  -4  18   8       2260.48       2188.74       505.13 o                         
  -3  18   8        665.84        460.91       397.98 o                         
  -2  18   8       4795.08       4880.73       603.78 o                         
  -1  18   8        158.38        187.09       380.98 o                         
   0  18   8        506.60        960.77       358.87 o                         
   1  18   8        245.12       -149.67       312.94 o                         
   2  18   8       4836.74       5499.65       736.35 o                         
   3  18   8        756.78        389.84       225.52 o                         
   4  18   8       2121.13       2673.29       442.20 o                         
   5  18   8       2275.29       2623.97       472.82 o                         
   6  18   8         42.00       -311.24       311.24 o                         
   7  18   8        310.54        107.15       372.47 o                         
  -5  19   8       1830.46       2795.75       579.97 o                         
  -4  19   8        535.16        506.83       426.90 o                         
  -3  19   8       4450.91       5084.83       688.82 o                         
  -2  19   8        130.75         32.31       333.35 o                         
  -1  19   8        842.79       1023.70       391.18 o                         
   0  19   8         34.36        352.06       406.49 o                         
   1  19   8        894.58       1295.83       469.42 o                         
   2  19   8        114.77        209.29       221.06 o                         
   3  19   8       4727.82       4903.38       408.10 o                         
   4  19   8        509.35        731.34       314.64 o                         
   5  19   8       1970.34       3047.46       464.31 o                         
  -4  20   8       2311.51       3591.71       588.47 o                         
  -3  20   8        343.17        200.69       435.40 o                         
  -2  20   8       1883.71       2391.13       525.54 o                         
  -1  20   8        275.22       -255.12       360.57 o                         
   0  20   8        331.34        219.40       384.38 o                         
   1  20   8        291.86        168.38       328.25 o                         
   2  20   8       2008.29       2489.78       562.96 o                         
   3  20   8        316.05        443.90       294.24 o                         
   4  20   8       2267.71       2450.66       443.90 o                         
   1   0   9      11461.44      11345.46       237.23 o                         
   2   0   9      12320.95      13209.90       233.86 o                         
   3   0   9      71132.98      69669.09      1051.87 o                         
   4   0   9      12959.55      12884.47       251.78 o                         
   5   0   9      12936.70      12743.41       302.49 o                         
   6   0   9        343.63        333.04        73.56 o                         
   7   0   9        864.33        959.72        91.04 o                         
   8   0   9        818.51        826.58        94.04 o                         
   9   0   9         86.11         44.60       109.32 o                         
  10   0   9       2021.28       1887.22       243.16 o                         
  11   0   9       6578.49       6680.60       381.24 o                         
  12   0   9       1714.45       1512.63       256.82 o                         
  13   0   9       3081.28       2277.58       448.07 o                         
  14   0   9         50.03        164.11       233.72 o                         
 -14   1   9        194.81        292.53       227.30 o                         
 -13   1   9        288.26        252.25       225.49 o                         
 -12   1   9         89.81        126.19       192.55 o                         
 -11   1   9        238.40        290.79       178.17 o                         
 -10   1   9       4266.75       4163.04       315.08 o                         
  -9   1   9       4215.03       4383.17       218.47 o                         
  -8   1   9       8680.81       8464.25       221.86 o                         
  -7   1   9        692.31        639.32        94.95 o                         
  -6   1   9       2336.02       2285.63       119.72 o                         
  -5   1   9       5923.69       6348.45       174.86 o                         
  -4   1   9      57077.55      56862.13       770.71 o                         
  -3   1   9       3217.64       3129.01       178.47 o                         
  -2   1   9      18768.98      18275.81       383.47 o                         
  -1   1   9       5419.63       6210.25       232.70 o                         
   0   1   9       1181.45        992.21       143.09 o                         
   1   1   9       5738.04       6157.66       150.73 o                         
   2   1   9      18068.66      18020.48       295.20 o                         
   3   1   9       3642.28       3562.99       112.84 o                         
   4   1   9      56499.71      56232.80       867.58 o                         
   5   1   9       6033.57       5865.14       197.54 o                         
   6   1   9       2401.45       2467.97       135.87 o                         
   7   1   9        740.29        561.06        82.92 o                         
   8   1   9       8349.84       8117.32       221.44 o                         
   9   1   9       4223.38       4035.14       187.36 o                         
  10   1   9       3875.40       4170.45       307.89 o                         
  11   1   9        251.78        362.70       189.60 o                         
  12   1   9         81.36        397.52       202.52 o                         
  13   1   9        320.59       -197.12       197.12 o                         
  14   1   9        297.94        355.46       370.77 o                         
 -14   2   9        569.80        658.54       258.85 o                         
 -13   2   9        835.14        784.37       243.76 o                         
 -12   2   9        717.21        799.78       231.22 o                         
 -11   2   9       3376.89       3680.43       321.69 o                         
 -10   2   9       6929.50       7673.31       527.16 o                         
  -9   2   9      11312.51      11037.37       342.60 o                         
  -8   2   9       3743.72       3605.71       156.32 o                         
  -7   2   9       5666.56       5840.00       180.54 o                         
  -6   2   9        762.56        762.75       109.19 o                         
  -5   2   9       4420.45       4212.21        92.65 o                         
  -4   2   9       1328.67       1393.32        77.16 o                         
  -3   2   9      44484.77      45622.27       715.85 o                         
  -2   2   9       6884.69       7035.44       302.67 o                         
  -1   2   9       4537.71       4769.82       323.15 o                         
   0   2   9       4263.31       4664.84       220.13 o                         
   1   2   9       4275.50       4082.32       127.60 o                         
   2   2   9       6683.99       6932.68       176.27 o                         
   3   2   9      44294.52      45175.83       638.76 o                         
   4   2   9       1469.81       1526.59        81.13 o                         
   5   2   9       4097.16       4191.25       172.86 o                         
   6   2   9        860.07       1013.40       128.22 o                         
   7   2   9       5538.53       5471.94       209.46 o                         
   8   2   9       3960.03       3827.37       180.05 o                         
   9   2   9      11044.11      10747.57       399.71 o                         
  10   2   9       7097.64       7713.44       386.86 o                         
  11   2   9       3319.00       3413.13       457.51 o                         
  12   2   9        800.64        528.94       312.94 o                         
  13   2   9        875.83       1103.64       420.09 o                         
  14   2   9        536.54        746.64       392.88 o                         
 -14   3   9       2526.72       2742.53       420.01 o                         
 -13   3   9       4252.12       4279.79       371.98 o                         
 -12   3   9        196.71        733.28       539.06 o                         
 -11   3   9       3535.75       3922.38       324.61 o                         
 -10   3   9       5839.97       6325.58       391.95 o                         
  -9   3   9       2724.30       2567.41       180.79 o                         
  -8   3   9        513.22        584.25        92.61 o                         
  -7   3   9        696.89        782.94        92.26 o                         
  -6   3   9       4656.50       4780.27       163.60 o                         
  -5   3   9       4157.06       4273.96       107.98 o                         
  -4   3   9      27864.87      27832.46       385.16 o                         
  -3   3   9      27637.34      26743.25       406.64 o                         
  -2   3   9       5154.89       5572.68       197.54 o                         
  -1   3   9       6665.25       7295.82       212.64 o                         
   0   3   9       3469.48       3567.96       152.31 o                         
   1   3   9       6253.26       6751.62       180.90 o                         
   2   3   9       5802.15       6157.68       171.05 o                         
   3   3   9      27415.37      26545.37       457.16 o                         
   4   3   9      27978.45      27666.47       469.07 o                         
   5   3   9       4707.79       4793.35       127.10 o                         
   6   3   9       4504.61       4621.29       474.43 o                         
   7   3   9        845.69        830.99       137.12 o                         
   8   3   9        541.97        782.44       138.47 o                         
   9   3   9       2706.03       2727.71       425.20 o                         
  10   3   9       5964.87       5862.09       562.96 o                         
  11   3   9       3735.74       3321.29       467.72 o                         
  12   3   9        165.91        449.01       319.75 o                         
  13   3   9       4219.29       5054.21       608.88 o                         
  14   3   9       2478.59       1380.87       467.72 o                         
 -13   4   9       2950.15       3376.72       373.30 o                         
 -12   4   9       2318.66       2535.36       293.73 o                         
 -11   4   9        749.46        862.64       224.30 o                         
 -10   4   9       7463.69       7098.20       420.09 o                         
  -9   4   9        458.89        737.30       165.73 o                         
  -8   4   9       1796.03       1816.21       159.54 o                         
  -7   4   9       1700.44       1730.46       120.94 o                         
  -6   4   9       3416.57       3159.59       144.96 o                         
  -5   4   9      11885.71      11211.08       195.61 o                         
  -4   4   9       3573.57       3672.49       139.94 o                         
  -3   4   9       8690.34       8697.34       212.68 o                         
  -2   4   9       3249.84       3348.18       167.53 o                         
  -1   4   9      12540.60      11990.83       252.45 o                         
   0   4   9      10013.48      10100.99       264.30 o                         
   1   4   9      12652.85      12617.90       369.63 o                         
   2   4   9       3406.09       3582.41       200.83 o                         
   3   4   9       8911.37       9235.96       249.03 o                         
   4   4   9       4009.10       4046.93       198.66 o                         
   5   4   9      11478.58      11141.43       267.43 o                         
   6   4   9       3599.16       3472.76       170.40 o                         
   7   4   9       1858.22       2120.71       319.75 o                         
   8   4   9       1757.38       1351.95       306.14 o                         
   9   4   9        481.28        284.03       272.13 o                         
  10   4   9       7410.17       8065.96       651.40 o                         
  11   4   9        840.90       1057.72       384.38 o                         
  12   4   9       2486.01       2251.67       450.71 o                         
  13   4   9       2916.90       3181.82       532.34 o                         
 -13   5   9        516.24        794.27       386.08 o                         
 -12   5   9        110.07          2.10       220.31 o                         
 -11   5   9       6956.78       6716.05       382.90 o                         
 -10   5   9       3699.32       4585.81       269.13 o                         
  -9   5   9       1100.96       1093.83       149.85 o                         
  -8   5   9        379.27        378.40       119.70 o                         
  -7   5   9       2310.02       2222.76       162.63 o                         
  -6   5   9       7189.12       7149.65       158.49 o                         
  -5   5   9       1188.87       1174.57        83.10 o                         
  -4   5   9       7190.94       7321.53       161.63 o                         
  -3   5   9       4625.68       4782.80       205.08 o                         
  -2   5   9      18971.61      18683.48       420.50 o                         
  -1   5   9      36142.21      35282.29       672.80 o                         
   0   5   9          2.48        -72.75        72.75 o                         
   1   5   9      35582.34      35693.83       680.58 o                         
   2   5   9      19385.16      19432.67       418.26 o                         
   3   5   9       4595.02       4644.36       229.10 o                         
   4   5   9       7235.60       7320.24       263.96 o                         
   5   5   9       1221.36       1216.59       103.35 o                         
   6   5   9       7024.62       7010.84       271.41 o                         
   7   5   9       2236.92       1799.26       328.25 o                         
   8   5   9        471.76        295.94       258.52 o                         
   9   5   9       1173.88       1135.95       336.75 o                         
  10   5   9       3753.58       3710.77       501.73 o                         
  11   5   9       7101.60       6992.94       668.41 o                         
  12   5   9        114.28       -302.74       302.74 o                         
  13   5   9        512.57        714.33       394.58 o                         
 -13   6   9         78.26        255.12       397.98 o                         
 -12   6   9       2170.39       3192.03       508.53 o                         
 -11   6   9         49.36        369.07       321.45 o                         
 -10   6   9        877.49        765.50       231.59 o                         
  -9   6   9       4092.14       4185.27       229.08 o                         
  -8   6   9        784.40        841.68       131.66 o                         
  -7   6   9       5409.69       5469.25       376.39 o                         
  -6   6   9      12884.43      13142.20       263.77 o                         
  -5   6   9       4718.77       4300.09       142.32 o                         
  -4   6   9      23997.48      24302.69       449.70 o                         
  -3   6   9       1800.63       1810.22       207.03 o                         
  -2   6   9        553.52        661.03       110.81 o                         
  -1   6   9       1321.44       1408.33       113.67 o                         
   0   6   9      18527.82      18549.98       420.68 o                         
   1   6   9       1305.70       1518.78       123.72 o                         
   2   6   9        598.69        520.38       107.65 o                         
   3   6   9       1713.29       1857.89       139.25 o                         
   4   6   9      23433.47      24016.41       631.87 o                         
   5   6   9       4846.76       4756.46       185.38 o                         
   6   6   9      13140.37      12956.46       415.82 o                         
   7   6   9       5397.49       5558.56       218.75 o                         
   8   6   9        773.00        632.69       302.74 o                         
   9   6   9       4244.31       3806.01       488.12 o                         
  10   6   9       1013.50       1164.87       374.17 o                         
  11   6   9         33.68        -71.43       287.43 o                         
  12   6   9       2136.92       2416.64       479.62 o                         
  13   6   9         54.23       -311.24       311.24 o                         
 -13   7   9       1539.23       1387.67       479.62 o                         
 -12   7   9       1295.00       1595.16       438.80 o                         
 -11   7   9       4659.43       4617.11       573.16 o                         
 -10   7   9         21.41         75.21       241.51 o                         
  -9   7   9         77.35        215.58       119.88 o                         
  -8   7   9       1197.44       1376.63       152.32 o                         
  -7   7   9      37564.26      36656.53       545.13 o                         
  -6   7   9       1739.82       1751.09       176.26 o                         
  -5   7   9       2694.27       3037.54       149.22 o                         
  -4   7   9      10686.87      10661.50       264.78 o                         
  -3   7   9       5710.38       5705.67       224.25 o                         
  -2   7   9       3466.94       3384.22       328.25 o                         
  -1   7   9       2889.09       3077.25       179.65 o                         
   0   7   9       2745.86       2637.49       190.40 o                         
   1   7   9       2994.03       3272.40       208.45 o                         
   2   7   9       3518.71       3507.46       219.99 o                         
   3   7   9       6132.08       5942.05       225.95 o                         
   4   7   9      10455.46      10537.03       299.23 o                         
   5   7   9       2853.77       2687.87       221.02 o                         
   6   7   9       1564.00       1355.94       167.27 o                         
   7   7   9      37706.86      36685.30       899.30 o                         
   8   7   9       1139.16        789.16       311.24 o                         
   9   7   9         63.82        100.35       294.24 o                         
  10   7   9         17.54       -263.62       263.62 o                         
  11   7   9       4739.38       4355.19       574.86 o                         
  12   7   9       1240.90        738.14       413.29 o                         
  13   7   9       1637.07       1817.97       522.14 o                         
 -13   8   9       2584.65       1903.01       494.93 o                         
 -12   8   9       1122.23       1341.75       467.72 o                         
 -11   8   9         88.36        625.89       387.78 o                         
 -10   8   9       1489.63       1657.17       255.32 o                         
  -9   8   9       5564.62       5635.98       380.89 o                         
  -8   8   9       1021.38       1470.17       157.23 o                         
  -7   8   9        105.29        121.43        69.02 o                         
  -6   8   9        238.29        179.39        88.36 o                         
  -5   8   9       2710.96       2683.28       128.92 o                         
  -4   8   9      13554.70      14289.12       334.93 o                         
  -3   8   9        353.26        420.09       204.09 o                         
  -2   8   9      34455.75      32591.95       788.76 o                         
  -1   8   9      14484.14      13980.20       420.48 o                         
   0   8   9      47771.93      47729.71      1098.52 o                         
   1   8   9      14314.60      15127.45       450.78 o                         
   2   8   9      34443.55      33526.77       826.50 o                         
   3   8   9        315.80        264.73       130.38 o                         
   4   8   9      13626.68      13614.44       449.60 o                         
   5   8   9       2952.90       3032.96       176.74 o                         
   6   8   9        246.29         73.45        96.07 o                         
   7   8   9         41.38         51.21       119.03 o                         
   8   8   9       1104.70       1722.72       387.78 o                         
   9   8   9       5366.44       5957.16       619.08 o                         
  10   8   9       1456.68       2255.07       464.31 o                         
  11   8   9        156.90        125.86       374.17 o                         
  12   8   9       1187.96       1049.21       413.29 o                         
  13   8   9       2525.48       2231.26       539.15 o                         
 -12   9   9         73.04       -187.09       343.56 o                         
 -11   9   9        606.33       -185.39       326.55 o                         
 -10   9   9         22.88        -16.82       273.83 o                         
  -9   9   9         54.07         99.41       184.57 o                         
  -8   9   9        122.00        101.31       184.55 o                         
  -7   9   9      15676.85      15158.88       343.23 o                         
  -6   9   9        414.73        265.34        78.24 o                         
  -5   9   9        240.29        342.03        94.69 o                         
  -4   9   9       4059.46       4187.23       222.28 o                         
  -3   9   9       5470.78       5389.27       449.01 o                         
  -2   9   9      15509.23      14863.27       426.33 o                         
  -1   9   9      28269.85      27440.86       691.46 o                         
   0   9   9       2311.32       2098.57       178.17 o                         
   1   9   9      28472.00      27529.86       711.83 o                         
   2   9   9      15112.86      14773.37       469.93 o                         
   3   9   9       5802.60       5208.83       282.55 o                         
   4   9   9       3981.66       4136.96       472.73 o                         
   5   9   9        271.75        184.91       138.50 o                         
   6   9   9        448.47        221.25       140.62 o                         
   7   9   9      15526.12      15285.10       828.28 o                         
   8   9   9        149.07        306.14       294.24 o                         
   9   9   9         52.56        287.43       299.34 o                         
  10   9   9         16.69       -316.35       316.35 o                         
  11   9   9        570.96        318.05       363.97 o                         
  12   9   9         48.19       -285.73       338.46 o                         
 -12  10   9       1094.71        851.92       460.91 o                         
 -11  10   9        535.33        280.63       413.29 o                         
 -10  10   9        992.18       1276.49       536.51 o                         
  -9  10   9       1990.11       2223.72       283.96 o                         
  -8  10   9       1707.22       2450.08       281.89 o                         
  -7  10   9        352.84        284.80       132.32 o                         
  -6  10   9      16376.92      15665.04       361.22 o                         
  -5  10   9       3301.10       3479.49       172.03 o                         
  -4  10   9       4985.72       4644.35       425.11 o                         
  -3  10   9       3774.71       3578.11       389.48 o                         
  -2  10   9        146.84        135.28        96.53 o                         
  -1  10   9        732.00       1009.97       341.77 o                         
   0  10   9      18286.26      17947.83       529.03 o                         
   1  10   9        697.73        522.49       141.39 o                         
   2  10   9        137.24       -114.08       125.66 o                         
   3  10   9       3658.39       3892.75       374.17 o                         
   4  10   9       5114.63       5160.40       292.31 o                         
   5  10   9       3509.51       3376.66       297.64 o                         
   6  10   9      16023.97      17495.95       843.59 o                         
   7  10   9        462.23        426.90       290.83 o                         
   8  10   9       1786.76       1693.81       416.69 o                         
   9  10   9       1998.77       2214.25       447.31 o                         
  10  10   9       1053.36       1773.75       471.12 o                         
  11  10   9        603.89        692.22       399.68 o                         
  12  10   9        876.12        942.06       462.61 o                         
 -12  11   9        142.86        528.94       440.50 o                         
 -11  11   9        723.17        181.98       377.57 o                         
 -10  11   9       4812.83       4610.77       395.44 o                         
  -9  11   9       1026.04       1194.81       465.93 o                         
  -8  11   9       5503.36       6316.33       488.04 o                         
  -7  11   9       1901.70       2146.96       200.98 o                         
  -6  11   9       7285.32       7364.91       318.90 o                         
  -5  11   9       8217.71       8075.28       249.42 o                         
  -4  11   9       1009.05       1006.68       198.71 o                         
  -3  11   9       2674.87       2639.27       377.57 o                         
  -2  11   9       1163.08       1404.91       144.24 o                         
  -1  11   9        191.98        178.66       176.88 o                         
   0  11   9       2954.35       2623.63       218.35 o                         
   1  11   9        190.84        178.77       134.54 o                         
   2  11   9       1105.98       1128.68       381.74 o                         
   3  11   9       2544.21       2626.32       308.61 o                         
   4  11   9       1148.82        897.37       406.40 o                         
   5  11   9       7634.35       7067.27       353.40 o                         
   6  11   9       7541.61       8110.18       593.57 o                         
   7  11   9       1748.37       1336.64       362.27 o                         
   8  11   9       5359.12       5424.99       588.47 o                         
   9  11   9       1013.85       1149.56       392.88 o                         
  10  11   9       4697.16       4707.25       632.69 o                         
  11  11   9        587.89        498.33       391.18 o                         
  12  11   9        194.75        192.19       433.70 o                         
 -11  12   9       1580.90       1408.08       477.92 o                         
 -10  12   9       1453.07       1580.91       305.79 o                         
  -9  12   9       9390.31       9389.73       515.97 o                         
  -8  12   9       2014.28       2232.71       299.79 o                         
  -7  12   9       1338.36       1327.87       190.10 o                         
  -6  12   9        728.97       1032.82       233.02 o                         
  -5  12   9        966.67        860.19       343.47 o                         
  -4  12   9       1427.39        978.87       220.49 o                         
  -3  12   9       2135.14       1617.27       336.75 o                         
  -2  12   9        303.16        405.73       113.30 o                         
  -1  12   9       1996.53       2210.42       225.35 o                         
   0  12   9      15019.07      14269.10       870.72 o                         
   1  12   9       1820.03       1678.01       208.37 o                         
   2  12   9        371.89        242.81       157.44 o                         
   3  12   9       2039.22       1823.17       223.75 o                         
   4  12   9       1560.74       1709.61       227.26 o                         
   5  12   9       1002.77        975.14       202.32 o                         
   6  12   9        784.59        644.60       302.74 o                         
   7  12   9       1577.31       2375.82       430.30 o                         
   8  12   9       1991.48       2925.01       496.63 o                         
   9  12   9       9513.80      10353.34       807.87 o                         
  10  12   9       1425.70       1629.18       460.91 o                         
  11  12   9       1691.25       1751.64       489.83 o                         
 -11  13   9          7.22       -117.35       363.97 o                         
 -10  13   9       1335.87       1322.14       322.51 o                         
  -9  13   9        206.61        355.09       243.67 o                         
  -8  13   9       1040.97       1144.18       264.17 o                         
  -7  13   9        190.75         30.71       161.71 o                         
  -6  13   9        111.48       -137.23       137.23 o                         
  -5  13   9       1112.60        944.72       236.72 o                         
  -4  13   9       6349.86       6560.94       600.38 o                         
  -3  13   9       3158.97       3418.23       440.50 o                         
  -2  13   9       6050.97       5673.30       544.25 o                         
  -1  13   9       2925.89       2925.79       228.35 o                         
   0  13   9        405.67        424.49       153.21 o                         
   1  13   9       3031.97       3050.57       259.44 o                         
   2  13   9       6244.95       6222.73       351.43 o                         
   3  13   9       2898.59       2526.05       257.90 o                         
   4  13   9       6236.13       6188.75       370.20 o                         
   5  13   9       1050.15        916.25       212.70 o                         
   6  13   9        103.24        122.46       273.83 o                         
   7  13   9        174.57        460.91       350.36 o                         
   8  13   9       1048.46       1404.68       401.38 o                         
   9  13   9        191.71        408.19       362.27 o                         
  10  13   9       1357.55       1227.79       447.31 o                         
  11  13   9          7.02       -355.46       367.37 o                         
 -10  14   9        825.15        377.43       516.95 o                         
  -9  14   9       1199.24       1273.61       304.63 o                         
  -8  14   9        402.67        478.98       255.14 o                         
  -7  14   9        296.71        383.41       171.99 o                         
  -6  14   9       2760.00       2942.83       306.44 o                         
  -5  14   9        359.50        542.67       281.48 o                         
  -4  14   9        802.93        787.46       357.16 o                         
  -3  14   9      12133.74      10217.28       709.23 o                         
  -2  14   9       6403.29       5974.17       581.67 o                         
  -1  14   9       1084.82       1224.11       179.73 o                         
   0  14   9        343.90        432.54       155.62 o                         
   1  14   9       1158.64       1213.91       198.16 o                         
   2  14   9       6400.58       6088.66       344.10 o                         
   3  14   9      12130.91      12170.23       487.73 o                         
   4  14   9        912.61        777.13       267.79 o                         
   5  14   9        358.86        457.81       204.29 o                         
   6  14   9       2721.36       2872.28       454.11 o                         
   7  14   9        318.88        187.09       336.75 o                         
   8  14   9        395.12        170.08       331.65 o                         
   9  14   9       1253.68       1209.09       459.21 o                         
  10  14   9        809.83        699.02       404.79 o                         
  -9  15   9       1331.88       1409.91       575.63 o                         
  -8  15   9       4377.61       4565.04       422.44 o                         
  -7  15   9        543.55        546.91       230.69 o                         
  -6  15   9        320.91        407.60       208.15 o                         
  -5  15   9       1314.40       2064.58       418.39 o                         
  -4  15   9       1934.26       1870.69       406.49 o                         
  -3  15   9       7566.55       8203.72       685.42 o                         
  -2  15   9       1419.02       1506.72       370.77 o                         
  -1  15   9       4078.96       4780.39       568.06 o                         
   0  15   9        128.90        149.97       196.44 o                         
   1  15   9       3903.00       4080.54       306.45 o                         
   2  15   9       1348.68       1627.51       231.87 o                         
   3  15   9       7634.73       7614.36       515.25 o                         
   4  15   9       1916.23       2325.33       282.34 o                         
   5  15   9       1262.28       1397.24       367.37 o                         
   6  15   9        319.30        335.05       326.55 o                         
   7  15   9        573.54        207.50       312.94 o                         
   8  15   9       4291.11       5608.67       670.11 o                         
   9  15   9       1300.56       1499.92       454.11 o                         
  -9  16   9       2235.36       2429.19       374.62 o                         
  -8  16   9       1078.20        842.44       293.07 o                         
  -7  16   9        742.14        751.92       207.93 o                         
  -6  16   9       1617.21       1587.01       229.28 o                         
  -5  16   9        239.88        119.05       336.75 o                         
  -4  16   9         20.22         40.82       338.46 o                         
  -3  16   9       6357.83       6057.51       659.90 o                         
  -2  16   9        224.51        801.07       386.08 o                         
  -1  16   9        140.86       -164.98       309.54 o                         
   0  16   9         52.17         91.31       208.72 o                         
   1  16   9        133.94        268.46       182.55 o                         
   2  16   9        197.53        240.24       189.37 o                         
   3  16   9       6406.88       6110.27       389.62 o                         
   4  16   9         37.37       -182.79       182.79 o                         
   5  16   9        219.76        489.83       318.05 o                         
   6  16   9       1581.26       2375.82       462.61 o                         
   7  16   9        806.30        806.17       372.47 o                         
   8  16   9       1123.17       1579.86       449.01 o                         
   9  16   9       2361.84       2076.49       534.05 o                         
  -8  17   9        559.67        609.23       294.28 o                         
  -7  17   9         38.03        177.46       259.74 o                         
  -6  17   9        527.83        891.34       283.46 o                         
  -5  17   9       3043.64       3634.23       571.46 o                         
  -4  17   9       8439.51       9899.23       794.27 o                         
  -3  17   9        181.87        190.49       314.64 o                         
  -2  17   9       3519.32       3746.48       573.16 o                         
  -1  17   9       1450.79       1117.24       401.38 o                         
   0  17   9          2.89        -42.52       346.96 o                         
   1  17   9       1415.87       2224.16       544.17 o                         
   2  17   9       3613.09       3415.01       364.82 o                         
   3  17   9        145.86        121.62       327.40 o                         
   4  17   9       8453.96       8741.82       567.21 o                         
   5  17   9       3061.78       3754.99       510.23 o                         
   6  17   9        505.97        515.34       362.27 o                         
   7  17   9         58.19       -198.99       302.74 o                         
   8  17   9        550.85        399.68       357.16 o                         
  -7  18   9         90.39        224.50       420.09 o                         
  -6  18   9         22.40        365.47       259.59 o                         
  -5  18   9       2589.37       2574.64       489.83 o                         
  -4  18   9        638.91       1579.86       450.71 o                         
  -3  18   9       6923.17       7953.71       707.53 o                         
  -2  18   9       7420.53       8664.64       836.78 o                         
  -1  18   9        728.23        902.95       416.69 o                         
   0  18   9        540.07        853.62       369.07 o                         
   1  18   9        711.63        318.05       335.05 o                         
   2  18   9       7350.91       7476.62       459.88 o                         
   3  18   9       6938.43       7373.76       456.27 o                         
   4  18   9        731.55        970.01       264.84 o                         
   5  18   9       2574.88       2593.35       437.10 o                         
   6  18   9         29.11        -23.81       335.05 o                         
   7  18   9         88.19       -297.64       307.84 o                         
  -5  19   9        699.67       1093.43       425.20 o                         
  -4  19   9       1401.98       1282.22       464.31 o                         
  -3  19   9        317.14       -124.16       307.84 o                         
  -2  19   9        277.30        561.26       423.49 o                         
  -1  19   9        931.12        716.03       430.30 o                         
   0  19   9        328.70        984.58       394.58 o                         
   1  19   9        950.16       1450.60       460.91 o                         
   2  19   9        272.41        188.79       380.98 o                         
   3  19   9        341.79        524.25       233.43 o                         
   4  19   9       1420.49       2015.26       403.09 o                         
   5  19   9        703.86         -6.80       306.14 o                         
  -3  20   9        408.12        999.89       466.01 o                         
  -2  20   9          1.45       -377.57       377.57 o                         
  -1  20   9         71.90        318.05       370.77 o                         
   0  20   9        322.25        505.13       447.31 o                         
   1  20   9         63.60         39.12       397.98 o                         
   2  20   9          0.99        389.48       435.40 o                         
   3  20   9        408.11        221.33       240.69 o                         
   1   0  10        112.16        145.94        71.06 o                         
   2   0  10      16427.69      16383.16       280.24 o                         
   3   0  10       1531.16       1856.56        91.76 o                         
   4   0  10      31118.25      30648.94       509.94 o                         
   5   0  10      10189.54       9955.54       171.70 o                         
   6   0  10        717.66        897.94       101.53 o                         
   7   0  10         59.60         35.95        78.79 o                         
   8   0  10       3898.57       4124.38       244.48 o                         
   9   0  10       1013.52       1217.29       143.43 o                         
  10   0  10       4089.61       4298.77       322.00 o                         
  11   0  10       7065.31       7099.38       415.81 o                         
  12   0  10         54.41        -44.95       198.42 o                         
  13   0  10        294.30        387.78       326.55 o                         
  14   0  10        219.72          8.50       321.45 o                         
 -14   1  10        561.87        467.72       372.47 o                         
 -13   1  10       2435.76       2544.14       319.28 o                         
 -12   1  10       6541.29       7155.65       474.43 o                         
 -11   1  10       8451.34       8326.88       437.16 o                         
 -10   1  10       1129.40       1115.56       215.57 o                         
  -9   1  10       3376.26       3164.46       200.10 o                         
  -8   1  10         52.70        137.19        79.13 o                         
  -7   1  10        337.85        283.37        79.36 o                         
  -6   1  10      19584.52      19384.88       430.43 o                         
  -5   1  10       9248.36       9306.55       167.32 o                         
  -4   1  10       9974.27       9927.69       225.33 o                         
  -3   1  10        228.25        270.20        72.87 o                         
  -2   1  10       8348.32       7952.14       197.39 o                         
  -1   1  10       1029.39       1188.39        99.40 o                         
   0   1  10        491.01        141.64       100.65 o                         
   1   1  10       1062.32       1111.98        92.08 o                         
   2   1  10       8628.18       8527.53       180.79 o                         
   3   1  10        213.48        187.30        61.75 o                         
   4   1  10      10040.96       9951.07       194.70 o                         
   5   1  10       8922.10       9106.96       195.21 o                         
   6   1  10      20641.88      20362.66       438.46 o                         
   7   1  10        260.37        210.17        89.22 o                         
   8   1  10         52.28         37.99        87.73 o                         
   9   1  10       3324.59       3267.43       241.18 o                         
  10   1  10       1374.62       1416.58       345.26 o                         
  11   1  10       8505.09       8404.42       644.60 o                         
  12   1  10       7059.96       7564.40       646.30 o                         
  13   1  10       2324.33       2591.65       455.81 o                         
  14   1  10        563.37        496.63       370.77 o                         
 -14   2  10        382.07        171.03       356.31 o                         
 -13   2  10       1177.15       1104.13       269.41 o                         
 -12   2  10       7974.45       8258.05       722.75 o                         
 -11   2  10       3514.54       3252.68       326.55 o                         
 -10   2  10       2340.91       2518.01       269.02 o                         
  -9   2  10       1909.57       2251.73       292.62 o                         
  -8   2  10       2612.08       2718.09       142.45 o                         
  -7   2  10       2093.33       2276.48       143.86 o                         
  -6   2  10       9094.93       8898.99       266.33 o                         
  -5   2  10        584.09        614.03        54.81 o                         
  -4   2  10       8778.62       8751.92       181.44 o                         
  -3   2  10      14947.19      14633.41       294.34 o                         
  -2   2  10       4368.15       4191.03       171.86 o                         
  -1   2  10      13404.96      12998.33       313.44 o                         
   1   2  10      13766.22      13328.46       242.30 o                         
   2   2  10       4106.71       3951.45       151.27 o                         
   3   2  10      14995.60      15104.01       264.20 o                         
   4   2  10       8739.38       8935.32       194.19 o                         
   5   2  10        664.29        723.55        65.80 o                         
   6   2  10       8538.04       8785.37       256.89 o                         
   7   2  10       2331.49       2640.33       154.48 o                         
   8   2  10       2613.99       2630.31       162.19 o                         
   9   2  10       2021.77       2356.85       476.13 o                         
  10   2  10       2299.10       2606.96       403.09 o                         
  11   2  10       3345.11       3853.63       481.32 o                         
  12   2  10       7684.72       8094.87       653.10 o                         
  13   2  10       1196.71        551.05       384.38 o                         
  14   2  10        332.24        702.42       365.67 o                         
 -14   3  10        749.08        821.87       285.65 o                         
 -13   3  10       2096.36       2347.16       587.54 o                         
 -12   3  10        616.98        841.85       228.99 o                         
 -11   3  10       6083.03       5502.15       381.23 o                         
 -10   3  10       4823.90       4978.46       458.36 o                         
  -9   3  10      12752.35      12720.44       370.72 o                         
  -8   3  10       5787.21       6133.25       212.73 o                         
  -7   3  10       3411.01       3464.62       156.10 o                         
  -6   3  10       2505.28       2526.68       134.01 o                         
  -5   3  10      11132.25      11371.12       194.15 o                         
  -4   3  10      10391.64      10367.08       296.93 o                         
  -3   3  10      15109.61      15547.36       350.89 o                         
  -2   3  10      16969.30      16946.94       477.72 o                         
  -1   3  10        899.82       1145.69       114.24 o                         
   0   3  10        571.10        858.14       104.11 o                         
   1   3  10        686.15        871.65       103.74 o                         
   2   3  10      16824.76      16667.30       289.84 o                         
   3   3  10      14788.08      14720.61       266.74 o                         
   4   3  10      10776.43      10577.81       233.71 o                         
   5   3  10      10469.59      10606.37       229.61 o                         
   6   3  10       2713.84       2831.04       218.55 o                         
   7   3  10       3246.31       3378.07       229.99 o                         
   8   3  10       6188.43       6859.41       506.83 o                         
   9   3  10      12658.20      12260.91       443.80 o                         
  10   3  10       4584.58       4782.09       525.54 o                         
  11   3  10       6308.34       6183.36       602.08 o                         
  12   3  10        498.02        216.00       314.64 o                         
  13   3  10       2039.41       2459.16       511.94 o                         
  14   3  10        800.31        727.93       421.79 o                         
 -13   4  10        734.05        718.10       247.24 o                         
 -12   4  10        157.13        362.40       199.64 o                         
 -11   4  10        708.34        759.88       216.54 o                         
 -10   4  10       1082.81       1097.39       186.91 o                         
  -9   4  10       3826.76       3999.83       226.41 o                         
  -8   4  10       1758.29       1558.83       154.71 o                         
  -7   4  10         92.18        123.75       100.69 o                         
  -6   4  10        267.97        319.88        41.83 o                         
  -5   4  10       9832.76      10054.72       190.37 o                         
  -4   4  10      17388.47      17116.28       298.60 o                         
  -3   4  10       5509.47       5375.27       171.87 o                         
  -2   4  10      35411.96      35110.26       681.89 o                         
  -1   4  10       2510.99       2427.34       119.82 o                         
   0   4  10      10917.71       9937.51       264.37 o                         
   1   4  10       2585.11       2902.84       187.99 o                         
   2   4  10      35783.71      35718.51       834.50 o                         
   3   4  10       5857.75       5476.42       244.77 o                         
   4   4  10      17844.82      18132.79       394.22 o                         
   5   4  10      10360.51      10639.51       262.75 o                         
   6   4  10        262.23        292.03        96.56 o                         
   7   4  10         98.30        372.47       241.51 o                         
   8   4  10       1661.62       1263.51       312.94 o                         
   9   4  10       3963.23       4108.75       477.92 o                         
  10   4  10       1102.45       1205.68       343.56 o                         
  11   4  10        781.15        467.72       353.76 o                         
  12   4  10        169.80        113.95       345.26 o                         
  13   4  10        852.19        775.56       409.89 o                         
 -13   5  10       1125.45       1523.73       433.70 o                         
 -12   5  10        306.84        196.16       200.98 o                         
 -11   5  10       1914.21       2282.32       650.46 o                         
 -10   5  10       1461.10       1220.46       177.65 o                         
  -9   5  10       5127.78       5409.11       254.10 o                         
  -8   5  10       3125.34       3291.71       203.57 o                         
  -7   5  10       3371.71       3517.01       198.73 o                         
  -6   5  10       1785.41       1646.69        87.25 o                         
  -5   5  10       3091.63       3147.64       125.99 o                         
  -4   5  10      17849.33      16891.97       331.32 o                         
  -3   5  10       5910.09       5757.93       265.65 o                         
  -2   5  10      17111.16      16380.28       289.68 o                         
  -1   5  10        577.68        490.67        83.37 o                         
   0   5  10        467.20        284.62        88.23 o                         
   1   5  10        487.30        457.48        99.96 o                         
   2   5  10      17410.33      16336.61       746.90 o                         
   3   5  10       5370.71       5349.67       272.71 o                         
   4   5  10      17871.25      16693.10       475.82 o                         
   5   5  10       3003.42       3033.74       150.26 o                         
   6   5  10       1842.26       1897.29       160.38 o                         
   7   5  10       3220.38       2795.75       377.57 o                         
   8   5  10       2923.73       2935.21       413.29 o                         
   9   5  10       5008.10       5615.47       556.16 o                         
  10   5  10       1560.83        851.92       352.06 o                         
  11   5  10       1935.19       1530.53       399.68 o                         
  12   5  10        240.80        238.11       352.06 o                         
  13   5  10       1049.72       1397.87       471.12 o                         
 -13   6  10       1017.96       1040.71       399.68 o                         
 -12   6  10       3709.43       4049.22       595.27 o                         
 -11   6  10         89.18        259.58       205.18 o                         
 -10   6  10       2495.26       2741.29       405.24 o                         
  -9   6  10       5521.80       5841.29       269.13 o                         
  -8   6  10       9133.53       8730.82       305.58 o                         
  -7   6  10        420.21        555.51       123.14 o                         
  -6   6  10       6524.59       6457.85       196.88 o                         
  -5   6  10       1728.53       1839.52       105.34 o                         
  -4   6  10       5613.36       5829.31       230.55 o                         
  -3   6  10         97.56        150.30        92.59 o                         
  -2   6  10      17238.35      17771.54       340.15 o                         
  -1   6  10       4894.59       5044.87       194.75 o                         
   0   6  10        308.30        386.08       142.87 o                         
   1   6  10       4860.46       4995.72       247.72 o                         
   2   6  10      16544.22      16640.28       396.37 o                         
   3   6  10         48.26        -83.69        83.69 o                         
   4   6  10       5308.11       5166.57       209.20 o                         
   5   6  10       1758.71       1947.40       437.10 o                         
   6   6  10       6286.84       6062.22       302.65 o                         
   7   6  10        351.26        345.41       100.22 o                         
   8   6  10       9444.94       9968.97       670.11 o                         
   9   6  10       5677.32       5908.01       583.37 o                         
  10   6  10       2265.04       2018.66       423.49 o                         
  11   6  10         81.31        860.43       382.68 o                         
  12   6  10       3720.09       3977.79       574.86 o                         
  13   6  10       1095.67        741.54       455.81 o                         
 -13   7  10        309.17        613.98       414.99 o                         
 -12   7  10        251.57        142.87       382.68 o                         
 -11   7  10       1540.71       1515.23       442.20 o                         
 -10   7  10       5930.31       5940.51       333.94 o                         
  -9   7  10       4722.20       4876.55       253.46 o                         
  -8   7  10       2864.17       3004.08       202.69 o                         
  -7   7  10        897.84        989.34        78.08 o                         
  -6   7  10        264.52        199.53        77.84 o                         
  -5   7  10        418.91        298.59        83.92 o                         
  -4   7  10       2482.75       2555.30       146.18 o                         
  -3   7  10      28526.19      30164.32       889.36 o                         
  -2   7  10       6216.80       5961.22       440.42 o                         
  -1   7  10       4156.22       4211.36       397.05 o                         
   0   7  10        724.88        932.84       271.19 o                         
   1   7  10       4286.99       4211.77       273.74 o                         
   2   7  10       6531.21       6671.62       284.94 o                         
   3   7  10      28416.96      29315.96       758.02 o                         
   4   7  10       2540.73       2818.10       328.34 o                         
   5   7  10        437.98        315.58        99.26 o                         
   6   7  10        401.32        431.69        96.28 o                         
   7   7  10        811.59       1107.16       142.89 o                         
   8   7  10       3311.81       3737.98       471.12 o                         
   9   7  10       4661.91       5265.11       586.77 o                         
  10   7  10       6472.28       6673.19       648.00 o                         
  11   7  10       1548.52       1965.93       447.31 o                         
  12   7  10        315.22        159.87       406.49 o                         
  13   7  10        328.34        392.88       386.08 o                         
 -13   8  10        771.97        216.00       391.18 o                         
 -12   8  10       1322.87       2127.51       500.03 o                         
 -11   8  10        877.40        496.63       363.97 o                         
 -10   8  10        785.99       1189.73       235.35 o                         
  -9   8  10       1309.68       1762.92       247.50 o                         
  -8   8  10       7269.98       6663.80       277.80 o                         
  -7   8  10       2727.78       2823.43       150.33 o                         
  -6   8  10       5387.14       5528.08       217.50 o                         
  -5   8  10       4686.79       4731.54       164.36 o                         
  -4   8  10        437.50        321.28       123.38 o                         
  -3   8  10       5913.00       5938.63       303.93 o                         
  -2   8  10       8646.17       8560.42       291.63 o                         
  -1   8  10       1813.61       1907.66       264.47 o                         
   0   8  10        216.33        169.80       112.53 o                         
   1   8  10       1891.19       1772.06       174.98 o                         
   2   8  10       8533.75       8217.02       331.94 o                         
   3   8  10       5634.98       5687.30       282.59 o                         
   4   8  10        509.15        251.67       137.60 o                         
   5   8  10       5007.61       4647.46       218.11 o                         
   6   8  10       5585.38       5694.52       220.31 o                         
   7   8  10       2730.49       2307.79       406.49 o                         
   8   8  10       7107.37       8196.92       646.30 o                         
   9   8  10       1301.94       1380.87       387.78 o                         
  10   8  10        865.87       1365.56       389.48 o                         
  11   8  10        893.55       1656.39       440.50 o                         
  12   8  10       1349.09       2032.26       498.33 o                         
  13   8  10        669.93        294.24       396.28 o                         
 -12   9  10        124.52        850.22       418.39 o                         
 -11   9  10        402.87        268.72       355.46 o                         
 -10   9  10       1077.55       1411.69       263.75 o                         
  -9   9  10       4754.18       5102.71       482.17 o                         
  -8   9  10       2486.42       2571.39       279.70 o                         
  -7   9  10        882.36       1038.70       119.39 o                         
  -6   9  10       2771.00       2950.87       142.08 o                         
  -5   9  10         36.82         10.68        90.69 o                         
  -4   9  10       2689.52       2346.16       188.20 o                         
  -3   9  10       3053.61       2931.81       355.46 o                         
  -2   9  10      10619.98      10257.34       342.15 o                         
  -1   9  10      11953.75      12839.62       994.87 o                         
   0   9  10       9067.40       9990.04       500.88 o                         
   1   9  10      11929.80      11483.67       404.44 o                         
   2   9  10      11084.54      11191.98       399.39 o                         
   3   9  10       2718.04       2541.13       224.10 o                         
   4   9  10       2355.67       1833.87       296.79 o                         
   5   9  10         50.00         97.84       149.67 o                         
   6   9  10       2762.94       2948.05       233.13 o                         
   7   9  10        934.29        578.27       299.34 o                         
   8   9  10       2600.52       2335.00       423.49 o                         
   9   9  10       4848.29       5032.10       571.46 o                         
  10   9  10        995.37        933.56       374.17 o                         
  11   9  10        397.98        753.45       386.08 o                         
  12   9  10        176.10        -54.43       350.36 o                         
 -12  10  10        144.32        158.17       423.49 o                         
 -11  10  10        802.69        318.05       425.20 o                         
 -10  10  10       1254.38       1203.65       257.83 o                         
  -9  10  10       8793.41       8858.42       466.90 o                         
  -8  10  10       3364.23       3698.49       328.78 o                         
  -7  10  10       1828.72       1704.01       311.85 o                         
  -6  10  10       3102.54       3253.86       175.89 o                         
  -5  10  10      16092.24      16150.77       371.36 o                         
  -4  10  10      10900.26      10605.18       432.94 o                         
  -3  10  10       2192.76       2005.05       343.56 o                         
  -2  10  10      24723.36      24297.54       637.75 o                         
  -1  10  10        901.67       1240.75       146.60 o                         
   0  10  10        114.57          2.17       216.00 o                         
   1  10  10        762.55        918.74       166.70 o                         
   2  10  10      24867.82      25259.15       695.41 o                         
   3  10  10       2110.62       2015.26       217.32 o                         
   4  10  10      10301.96      10527.23       418.03 o                         
   5  10  10      16013.35      15083.60       524.69 o                         
   6  10  10       3163.53       3051.59       246.62 o                         
   7  10  10       2201.68       2232.96       396.28 o                         
   8  10  10       3429.76       2879.08       488.12 o                         
   9  10  10       8621.65      11377.04       770.45 o                         
  10  10  10       1196.99       1989.75       460.91 o                         
  11  10  10        923.54       1122.35       457.51 o                         
  12  10  10        154.73         37.42       408.19 o                         
 -11  11  10       2584.06       1892.80       494.93 o                         
 -10  11  10       2854.98       2728.63       375.79 o                         
  -9  11  10       3778.23       4257.59       669.17 o                         
  -8  11  10       4004.14       4334.56       360.57 o                         
  -7  11  10       5429.10       4761.81       275.98 o                         
  -6  11  10       3510.63       3548.56       246.36 o                         
  -5  11  10       4914.62       5160.76       217.83 o                         
  -4  11  10         54.05         57.83       222.80 o                         
  -3  11  10        452.22        678.61       289.13 o                         
  -2  11  10        615.14        574.94       120.07 o                         
  -1  11  10       3093.71       2891.08       215.79 o                         
   0  11  10       3899.33       3681.52       240.95 o                         
   1  11  10       3170.03       3255.52       297.64 o                         
   2  11  10        662.08        614.27       171.80 o                         
   3  11  10        345.16        192.38       154.80 o                         
   4  11  10         35.15        295.31       166.53 o                         
   5  11  10       5197.03       5389.84       318.76 o                         
   6  11  10       3094.16       3112.39       261.94 o                         
   7  11  10       5637.56       4702.15       528.94 o                         
   8  11  10       3915.69       4156.37       515.34 o                         
   9  11  10       3874.79       4249.92       590.17 o                         
  10  11  10       3116.11       3709.07       556.16 o                         
  11  11  10       2432.29       3697.16       622.49 o                         
 -11  12  10        877.67       1499.92       477.92 o                         
 -10  12  10        564.26        791.71       265.62 o                         
  -9  12  10        486.45        962.27       267.58 o                         
  -8  12  10        346.29        473.31       232.85 o                         
  -7  12  10        432.83        713.87       211.73 o                         
  -6  12  10       2658.22       2875.17       237.99 o                         
  -5  12  10       6255.45       6030.36       357.93 o                         
  -4  12  10       7912.60       7977.52       620.79 o                         
  -3  12  10       1967.08       1811.16       350.36 o                         
  -2  12  10       1893.78       2190.75       416.69 o                         
  -1  12  10       9415.21       8930.29       353.72 o                         
   0  12  10        888.98        836.07       165.56 o                         
   1  12  10       9604.50       9501.36       384.85 o                         
   2  12  10       2043.09       1867.17       224.44 o                         
   3  12  10       1825.53       2109.06       323.15 o                         
   4  12  10       8346.34       7851.80       381.18 o                         
   5  12  10       6157.45       6536.17       372.82 o                         
   6  12  10       2475.11       2297.59       397.98 o                         
   7  12  10        495.40        144.57       302.74 o                         
   8  12  10        390.94        770.45       358.87 o                         
   9  12  10        480.09        414.99       377.57 o                         
  10  12  10        614.74        457.51       387.78 o                         
  11  12  10        724.81        981.18       477.92 o                         
 -11  13  10       1050.69       1084.93       462.61 o                         
 -10  13  10        151.33        311.39       256.90 o                         
  -9  13  10       2622.04       2712.91       352.00 o                         
  -8  13  10       2682.85       2559.28       324.17 o                         
  -7  13  10        342.98        448.05       200.57 o                         
  -6  13  10       6926.25       7185.42       345.00 o                         
  -5  13  10       2158.00       2209.68       233.36 o                         
  -4  13  10       2085.70       2530.59       432.00 o                         
  -3  13  10       1535.20        867.23       331.65 o                         
  -2  13  10       9794.10      10249.59       673.51 o                         
  -1  13  10       4289.68       4502.22       273.49 o                         
   0  13  10         21.28         66.06       331.65 o                         
   1  13  10       3710.09       4264.60       295.86 o                         
   2  13  10       9750.11       9714.48       419.86 o                         
   3  13  10       1769.43       1874.61       243.25 o                         
   4  13  10       2320.61       2637.62       339.22 o                         
   5  13  10       2164.65       2348.14       264.06 o                         
   6  13  10       6727.71       7878.87       612.28 o                         
   7  13  10        330.24        505.13       324.85 o                         
   8  13  10       2910.85       2867.18       505.13 o                         
   9  13  10       2681.15       2537.40       498.33 o                         
  10  13  10        146.19        198.99       397.98 o                         
  11  13  10        973.57       1384.27       510.23 o                         
 -10  14  10       1307.64        745.05       691.28 o                         
  -9  14  10       1106.33       1036.10       286.60 o                         
  -8  14  10       1722.84       2007.43       410.74 o                         
  -7  14  10       3777.72       3850.69       297.64 o                         
  -6  14  10        898.13       1013.90       241.59 o                         
  -5  14  10       2010.76       1758.44       428.60 o                         
  -4  14  10       2006.59       1285.62       416.69 o                         
  -3  14  10        293.16         22.11       272.13 o                         
  -2  14  10       4741.70       4341.59       534.05 o                         
  -1  14  10        159.91         45.55       170.08 o                         
   0  14  10        449.40        143.43       153.92 o                         
   1  14  10        219.89        298.50       170.24 o                         
   2  14  10       4659.76       4496.38       319.62 o                         
   3  14  10        290.18        334.68       184.26 o                         
   4  14  10       1982.91       1887.91       454.96 o                         
   5  14  10       1957.67       1999.21       263.70 o                         
   6  14  10        947.52       1033.91       360.57 o                         
   7  14  10       3501.45       3870.64       545.95 o                         
   8  14  10       1751.33       2197.24       459.21 o                         
   9  14  10       1217.59       1598.57       462.61 o                         
  10  14  10       1277.15       2005.05       525.54 o                         
  -9  15  10         49.41        128.19       265.61 o                         
  -8  15  10        309.98        331.54       263.17 o
[truncated: 664,444 more chars]
